# Supplementary material for: A Varroa destructor protein atlas reveals molecular underpinnings of developmental transitions and sexual differentiation
Source: Mol Cell Proteomics. 2017 Sep 22;16(12):2125–37. doi: 10.1074/mcp.RA117.000104 (PMC5724176; doi:10.1074/mcp.RA117.000104)
Supplement: Supplemental Data [file supp_RA117.000104_4674_1_supp_4434_88853z.zip]

Archive with 4 entries (3 files):
- Supplemental File 1/
- Supplemental File 1/proteogenomics.pl
- Supplemental File 1/seqProperties.pl
- Supplemental File 1/splitGenome.pl
