# Supplementary material for: A Varroa destructor protein atlas reveals molecular underpinnings of developmental transitions and sexual differentiation
Source: Mol Cell Proteomics. 2017 Sep 22;16(12):2125–37. doi: 10.1074/mcp.RA117.000104 (PMC5724176; doi:10.1074/mcp.RA117.000104)
Supplement: Supplemental Data [file supp_RA117.000104_4674_1_supp_4434_88853z.zip › Supplemental File 1/proteogenomics.pl]

#!/usr/local/bin/perl
#use warnings;
#use strict;

# $in is the trimmed MQ output file with only peptides (col 1) and accessions (col 2)
$in = "peptides_6frame_trim.txt";
$out = ">newPeps.txt";

open (STDIN, $in) || die "Can't open $in\n";
while (<STDIN>) {
	if ($_ =~ m/([A-Z]+)\s(.+)/) {
		$sixFT{$1} = $2;
	}
}
close STDIN;

# the canonical database of known proteins
$in = "Vd13non.fa";
$num = -1;
@joinedLines = ();

open (STDOUT, $out) || die "Can't create output file\n";
open (STDIN, $in) || die "Can't open $in\n";
while (<STDIN>) {
	if ($_ =~ m/^(>.+)/) {
		$num++;
		$acc = $1;
	} elsif ($_ =~ m/([A-Z]+)/) {
		chomp($protein = $1);
		$joinedLines[$num] = $joinedLines[$num].$protein;
		$fasta{$acc} = $joinedLines[$num];
	}
}
foreach $acc (keys %fasta) {
	$prot = $fasta{$acc};
	$flip{$prot} = $acc;
}

foreach $pep (keys %sixFT) {
	foreach $prot (keys %flip) {
		if ($prot =~ m/.*$pep.*/) {
			$acc = $sixFT{$pep};
			$match{$pep} = $acc;
		}
	}
}

foreach $pep (keys %sixFT) {
	if (exists $match{$pep}) {
		$known{$pep} = $sixFT{$pep};
	} else {
		$acc = $sixFT{$pep};
		$newpep{$pep} = $acc;
	}
}

#output the list of previously unknown peptides
foreach $pep (keys %newpep) {
	print STDOUT "$pep\t$newpep{$pep}\n";
}
close STDOUT;
