# Supplementary material for: A Varroa destructor protein atlas reveals molecular underpinnings of developmental transitions and sexual differentiation
Source: Mol Cell Proteomics. 2017 Sep 22;16(12):2125–37. doi: 10.1074/mcp.RA117.000104 (PMC5724176; doi:10.1074/mcp.RA117.000104)
Supplement: Supplemental Data [file supp_RA117.000104_4674_1_supp_4434_88853z.zip › Supplemental File 1/seqProperties.pl]

#!/usr/local/bin/perl
#use warnings;
#use strict;

#read in file with accession for proteins with 2 or more peptides. Key = acc; value = peptide sequences separated by a space
$in = "peptides.txt";
$out = ">trimmedProts.txt";
open (STDOUT, $out) || die "Can't open $out\n";
open (STDIN, $in) || die "Can't open $in\n";
while (<STDIN>) {
	if ($_ =~ m/(.+)\t(.+)/) {
		$acc = $1;
		@peptides = split /\s/, $2;
		foreach $pep (@peptides) {
			$pepHash{$pep} = $acc;
		}
	}
}
close STDIN;

#read in protein sequences
$in = "prots_w_2pep.txt";
open (STDIN, $in) || die "Can't open $in\n";
while (<STDIN>) {
	if ($_ =~ m/(.+)\t([A-Z]+)/) {
		$acc = $1;
		$seq = $2;
		$protSeq{$acc} = $seq;
	}
}
close STDIN;

#map new peptides
foreach $acc (keys %protSeq) {
	$shortestN = 100000;
	$shortestC = 100000;
	$prot = $protSeq{$acc};
	foreach $pep (keys %pepHash) {
		if ($acc eq $pepHash{$pep}) {
			if ($prot =~ m/([A-Z]+)$pep([A-Z]+)/) {
				$Nterm = length($1);
				$Cterm = length($2);
			} elsif ($prot =~ m/^$pep([A-Z]+)/) {
				$Nterm = 0;
			} elsif ($prot =~ m/([A-Z]+)$pep$/) {
				$Cterm = 0;
			} else {
				print STDOUT "$pep desn't match $prot\n";
			} 
			if ($Nterm < $shortestN) {
				$Nterm{$acc} = $Nterm;
				$shortestN = $Nterm;
			}
			if ($Cterm < $shortestC) {
				$Cterm{$acc} = $Cterm;
				$shortestC = $Cterm;
			} 
		} 
	} 	
}	

#read in genome 
$in = "ADDG01.1.fasta";
$num = -1;
open (STDIN, $in) || die "Can't open $in\n";
while (<STDIN>) {
	if ($_ =~ m/>(.+)/) {
		$num++;
		$acc = $1;
	} elsif ($_ =~ m/([A-Z]+)/) {
		$joinedLines[$num] = $joinedLines[$num].$1;
		$genome{$acc} = $joinedLines[$num];
	}
}
close STDIN;	

#trim proteins
foreach $acc (keys %Nterm) {
	$totalProt = length($protSeq{$acc});
	$protEnd = $totalProt - $Cterm{$acc} - $Nterm{$acc};
	$protStart = $Nterm{$acc};
	$shortProt = substr( $protSeq{$acc}, $protStart, $protEnd );
	$shortProt{$acc} = $shortProt;
	$totalNuc = 3*length($shortProt);
	$nucStart = 3*$protStart;
	$nucEnd = 3*$protEnd;
	
#trim contigs
	if ($acc =~ m/(.+):True:(\d+)/) {
		#print STDOUT "$genome{$1}\n";
		$genomeAcc = $1;
		$start = $2;
		$nucStart = $nucStart + $start;
		$shortNuc = substr( $genome{$genomeAcc}, $nucStart, $totalNuc );
		$shortNuc{$acc} = $shortNuc;
	} elsif ($acc =~ m/(.+):False:(\d+)/) {
		$genomeAcc = $1;
		$start = $2;
		$revcomp = reverse($genome{$genomeAcc});
		$revcomp =~ tr/ACGT/TGCA/;
		$nucStart = length($revcomp) - $start + $nucStart;
		$shortNuc = substr( $revcomp, $nucStart, $totalNuc );
		$shortNuc{$acc} = $shortNuc;
	}
}

foreach $acc (keys %shortProt) {
	print STDOUT "$acc\t$shortProt{$acc}\t$shortNuc{$acc}\n";
}

#calculate amino acid composition
print STDOUT "A\tC\tD\tE\tF\tG\tH\tI\tK\tL\tM\tN\tP\tQ\tR\tS\tT\tV\tW\tY\n";
foreach $acc (keys %shortProt) {
	$a = $shortProt{$acc} =~ tr/A//;
	$c = $shortProt{$acc} =~ tr/C//;
	$d = $shortProt{$acc} =~ tr/D//;	
	$e = $shortProt{$acc} =~ tr/E//;
	$f = $shortProt{$acc} =~ tr/F//;
	$g = $shortProt{$acc} =~ tr/G//;
	$h = $shortProt{$acc} =~ tr/H//;
	$i = $shortProt{$acc} =~ tr/I//;
	$k = $shortProt{$acc} =~ tr/K//;
	$l = $shortProt{$acc} =~ tr/L//;
	$m = $shortProt{$acc} =~ tr/M//;
	$n = $shortProt{$acc} =~ tr/N//;
	$p = $shortProt{$acc} =~ tr/P//;
	$q = $shortProt{$acc} =~ tr/Q//;
	$r = $shortProt{$acc} =~ tr/R//;
	$s = $shortProt{$acc} =~ tr/S//;
	$t = $shortProt{$acc} =~ tr/T//;
	$v = $shortProt{$acc} =~ tr/V//;
	$w = $shortProt{$acc} =~ tr/W//;
	$y = $shortProt{$acc} =~ tr/Y//;
	print STDOUT "$a\t$c\t$d\t$e\t$f\t$g\t$h\t$i\t$k\t$l\t$m\t$n\t$p\t$q\t$r\t$s\t$t\t$v\t$w\t$y\n";
}
print STDOUT "A\tT\tG\tC\n";
foreach $acc (keys %shortNuc) {
	$A = $shortNuc{$acc} =~ tr/A//;
	$T = $shortNuc{$acc} =~ tr/T//;
	$G = $shortNuc{$acc} =~ tr/G//;
	$C = $shortNuc{$acc} =~ tr/C//;
	print STDOUT "$A\t$T\t$G\t$C\n";
}

print STDOUT "Accession\tA1\tA2\tA3\tT1\tT2\tT3\tG1\tG2\tG3\tC1\tC2\tC3\n";
foreach $acc (keys %shortNuc) {
	@codons = ();
	$numA1 = 0;
	$numA2 = 0;
	$numA3 = 0;
	$numT1 = 0;
	$numT2 = 0;
	$numT3 = 0;
	$numG1 = 0;
	$numG2 = 0;
	$numG3 = 0;
	$numC1 = 0;
	$numC2 = 0;
	$numC3 = 0;
	@codons = ( $shortNuc{$acc} =~ m/.../g );
	foreach $codon (@codons) {
		if ($codon =~ m/A../) {
			$numA1++;
		}
		if ($codon =~ m/.A./) {
			$numA2++;
		}
		if ($codon =~ m/..A/) {
			$numA3++;
		}
		if ($codon =~ m/T../) {
			$numT1++;
		}
		if ($codon =~ m/.T./) {
			$numT2++;
		}
		if ($codon =~ m/..T/) {
			$numT3++;
		}
		if ($codon =~ m/G../) {
			$numG1++;
		}
		if ($codon =~ m/.G./) {
			$numG2++;
		}
		if ($codon =~ m/..G/) {
			$numG3++;
		}
		if ($codon =~ m/C../) {
			$numC1++;
		}
		if ($codon =~ m/.C./) {
			$numC2++;
		}
		if ($codon =~ m/..C/) {
			$numC3++;
		}
	}
	print STDOUT "$acc\t$numA1\t$numA2\t$numA3\t$numT1\t$numT2\t$numT3\t$numG1\t$numG2\t$numG3\t$numC1\t$numC2\t$numC3\n";
}

#read in all peptides
$in = "peptides_6frame_trim.txt";
open (STDIN, $in) || die "Can't open $in\n";
while (<STDIN>) {
	if ($_ =~ m/(.+)\t(.+)/) {
		$pep = $1;
		$acc = $2;
		$allPep{$pep} = $acc;
	}
}
close STDIN;

#read in all protein accessions
@proteins = ();
$num = -1;
$in = "proteinGroups_6frame.txt";
open (STDIN, $in) || die "Can't open $in\n";
while (<STDIN>) {
	if ($_ =~ m/(.+)\t(.+)/) {
		$acc = $1;
		$numPeps = $2;
		if ($numPeps > 1) {
			$num++;
			$allProt[$num] = $acc;
		}
	}
}
close STDIN;

#read in protein sequences
$in = "ADDG01.1.out.fasta";
$num = -1;
@joinedLines = ();
open (STDIN, $in) || die "Can't open $in\n";
while (<STDIN>) {
	if ($_ =~ m/>(.+)/) {
		$acc = $1;
		$num++;
	}elsif ($_=~ m/([A-Z]+)/) {
		$joinedLines[$num] = $joinedLines[$num].$1;
		$proteinDB{$acc} = $joinedLines[$num];
	}
}
close STDIN;

foreach $protAcc (@allProt) {
	$allProt{$protAcc} = $proteinDB{$protAcc};
}

#map known peptides
foreach $acc (keys %allProt) {
	if (exists $protSeq{$acc}) {
	
	} else {
		$shortestN = 100000;
		$shortestC = 100000;
		$prot = $allProt{$acc};
		foreach $pep (keys %allPep) {
			if ($acc eq $allPep{$pep}) {
				if ($prot =~ m/([A-Z]+)$pep([A-Z]+)/) {
					$Nterm = length($1);
					$Cterm = length($2);
				} elsif ($prot =~ m/^$pep([A-Z]+)/) {
					$Nterm = 0;
				} elsif ($prot =~ m/([A-Z]+)$pep$/) {
					$Cterm = 0;
				} else {
					print STDOUT "$pep desn't match $prot\n";
				} 
				if ($Nterm < $shortestN) {
					$oldNterm{$acc} = $Nterm;
					$shortestN = $Nterm;
				}
				if ($Cterm < $shortestC) {
					$oldCterm{$acc} = $Cterm;
					$shortestC = $Cterm;
				} 
			} 
		} 
	}
}	

#trim knownproteins
foreach $acc (keys %oldNterm) {
	$totalProt = length($allProt{$acc});
	$protEnd = $totalProt - $oldCterm{$acc} - $oldNterm{$acc};
	$protStart = $oldNterm{$acc};
	$shortProt = substr( $allProt{$acc}, $protStart, $protEnd );
	$oldShortProt{$acc} = $shortProt;
	$totalNuc = 3*length($shortProt);
	$nucStart = 3*$protStart;
	$nucEnd = 3*$protEnd;
	
#trim contigs
	if ($acc =~ m/(.+):True:(\d+)/) {
		#print STDOUT "$genome{$1}\n";
		$genomeAcc = $1;
		$start = $2;
		$nucStart = $nucStart + $start;
		$shortNuc = substr( $genome{$genomeAcc}, $nucStart, $totalNuc );
		$oldShortNuc{$acc} = $shortNuc;
	} elsif ($acc =~ m/(.+):False:(\d+)/) {
		$genomeAcc = $1;
		$start = $2;
		$revcomp = reverse($genome{$genomeAcc});
		$revcomp =~ tr/ACGT/TGCA/;
		$nucStart = length($revcomp) - $start + $nucStart;
		$shortNuc = substr( $revcomp, $nucStart, $totalNuc );
		$oldShortNuc{$acc} = $shortNuc;
	}
}
foreach $acc (keys %oldShortProt) {
	print STDOUT "$acc\t$oldShortProt{$acc}\t$oldShortNuc{$acc}\n";
}
#calculate amino acid composition
print STDOUT "A\tC\tD\tE\tF\tG\tH\tI\tK\tL\tM\tN\tP\tQ\tR\tS\tT\tV\tW\tY\n";
foreach $acc (keys %oldShortProt) {
	$a = $oldShortProt{$acc} =~ tr/A//;
	$c = $oldShortProt{$acc} =~ tr/C//;
	$d = $oldShortProt{$acc} =~ tr/D//;	
	$e = $oldShortProt{$acc} =~ tr/E//;
	$f = $oldShortProt{$acc} =~ tr/F//;
	$g = $oldShortProt{$acc} =~ tr/G//;
	$h = $oldShortProt{$acc} =~ tr/H//;
	$i = $oldShortProt{$acc} =~ tr/I//;
	$k = $oldShortProt{$acc} =~ tr/K//;
	$l = $oldShortProt{$acc} =~ tr/L//;
	$m = $oldShortProt{$acc} =~ tr/M//;
	$n = $oldShortProt{$acc} =~ tr/N//;
	$p = $oldShortProt{$acc} =~ tr/P//;
	$q = $oldShortProt{$acc} =~ tr/Q//;
	$r = $oldShortProt{$acc} =~ tr/R//;
	$s = $oldShortProt{$acc} =~ tr/S//;
	$t = $oldShortProt{$acc} =~ tr/T//;
	$v = $oldShortProt{$acc} =~ tr/V//;
	$w = $oldShortProt{$acc} =~ tr/W//;
	$y = $oldShortProt{$acc} =~ tr/Y//;
	print STDOUT "$a\t$c\t$d\t$e\t$f\t$g\t$h\t$i\t$k\t$l\t$m\t$n\t$p\t$q\t$r\t$s\t$t\t$v\t$w\t$y\n";
}
print STDOUT "A\tT\tG\tC\n";
foreach $acc (keys %oldShortNuc) {
	$A = $oldShortNuc{$acc} =~ tr/A//;
	$T = $oldShortNuc{$acc} =~ tr/T//;
	$G = $oldShortNuc{$acc} =~ tr/G//;
	$C = $oldShortNuc{$acc} =~ tr/C//;
	print STDOUT "$A\t$T\t$G\t$C\n";
}

print STDOUT "Accession\tA1\tA2\tA3\tT1\tT2\tT3\tG1\tG2\tG3\tC1\tC2\tC3\n";
foreach $acc (keys %oldShortNuc) {
	@codons = ();
	$numA1 = 0;
	$numA2 = 0;
	$numA3 = 0;
	$numT1 = 0;
	$numT2 = 0;
	$numT3 = 0;
	$numG1 = 0;
	$numG2 = 0;
	$numG3 = 0;
	$numC1 = 0;
	$numC2 = 0;
	$numC3 = 0;
	@codons = ( $oldShortNuc{$acc} =~ m/.../g );
	foreach $codon (@codons) {
		if ($codon =~ m/A../) {
			$numA1++;
		}
		if ($codon =~ m/.A./) {
			$numA2++;
		}
		if ($codon =~ m/..A/) {
			$numA3++;
		}
		if ($codon =~ m/T../) {
			$numT1++;
		}
		if ($codon =~ m/.T./) {
			$numT2++;
		}
		if ($codon =~ m/..T/) {
			$numT3++;
		}
		if ($codon =~ m/G../) {
			$numG1++;
		}
		if ($codon =~ m/.G./) {
			$numG2++;
		}
		if ($codon =~ m/..G/) {
			$numG3++;
		}
		if ($codon =~ m/C../) {
			$numC1++;
		}
		if ($codon =~ m/.C./) {
			$numC2++;
		}
		if ($codon =~ m/..C/) {
			$numC3++;
		}
	}
	print STDOUT "$acc\t$numA1\t$numA2\t$numA3\t$numT1\t$numT2\t$numT3\t$numG1\t$numG2\t$numG3\t$numC1\t$numC2\t$numC3\n";
}

close STDOUT;
