# Supplementary material for: A Varroa destructor protein atlas reveals molecular underpinnings of developmental transitions and sexual differentiation
Source: Mol Cell Proteomics. 2017 Sep 22;16(12):2125–37. doi: 10.1074/mcp.RA117.000104 (PMC5724176; doi:10.1074/mcp.RA117.000104)
Supplement: Supplemental Data [file supp_RA117.000104_4674_1_supp_4434_88853z.zip › Supplemental File 1/splitGenome.pl]

#read in genome 
$in = "ADDG01.1.fasta";
$out = ">splitGenome.txt";
$num = -1;
open (STDOUT, $out) || die "Can't open $out\n";
open (STDIN, $in) || die "Can't open $in\n";
while (<STDIN>) {
	if ($_ =~ m/>(.+)/) {
		$num++;
		$acc = $1;
	} elsif ($_ =~ m/([A-Z]+)/) {
		$joinedLines[$num] = $joinedLines[$num].$1;
		$genome{$acc} = $joinedLines[$num];
	}
}
close STDIN;	

#split into 1000 bp fragments 
print STDOUT "A\tT\tG\tC\n"; #table header
foreach $acc (keys %genome){
	$seq = $genome{$acc};
	@KB = ();
	@KB = unpack '(a1000)*', $seq;
	foreach $KB (@KB) {
		$A = $KB =~ tr/A//;
		$T = $KB =~ tr/T//;
		$G = $KB =~ tr/G//;
		$C = $KB =~ tr/C//;
		
#output nucleotide composition table
		print STDOUT "$A\t$T\t$G\t$C\n";
	}
}

close STDOUT;
