# Supplementary material for: A Varroa destructor protein atlas reveals molecular underpinnings of developmental transitions and sexual differentiation
Source: Mol Cell Proteomics. 2017 Sep 22;16(12):2125–37. doi: 10.1074/mcp.RA117.000104 (PMC5724176; doi:10.1074/mcp.RA117.000104)
Supplement: Supplemental Data [file supp_RA117.000104_4674_1_supp_4436_www53z.xlsx]

## Sheet: Enrichment - development
# ErmineJ results file
# Created Thu Mar 23 16:03:48 PDT 2017
# If you use this file in your research, please cite:
# Gillis J, Mistry M, Pavlidis P. (2010) Gene function analysis in complex data sets using ErmineJ Nat Protoc 5(6):1148-59
# See http://ermineJ.chibi.ubc.ca for more information
# Do not edit this file or you may not be able to reload it into ErmineJ. Edit a copy instead.
# Start output of analysis run: GSR run on 'ANOVA q-value'
# Settings
rawScoreMethod = MEAN
maxClassSize = 100
minClassSize = 5
rawFile = C:\\Users\\aliso\\Documents\\Varroa DB\\B2G\\GOslim\\devStage_expression.txt
scoreFile = C:\\Users\\aliso\\Documents\\Varroa DB\\B2G\\GOslim\\devStage_scores.txt
scoreCol = 2
iterations = 10000
classFile = C:\\Users\\aliso\\ermineJ.data\\go_daily-termdb.rdf-xml.gz
bigIsBetter = false
doLog = true
geneRepTreatment = BEST
alwaysUseEmpirical = true
annotFile = C:\\Users\\aliso\\Documents\\Varroa DB\\B2G\\GOslim\\GOslim_associations.txt
annotFormat = DEFAULT
classScoreMethod = GSR
multifuncCorr = true
useGOMolecularFunction = false
useGOBiologicalProcess = true
useGOCellularComponent = false
useUserDefinedGroups = false
multifunctionalityCorrelation=0.0273
#!----
!# runName=GSR run on 'ANOVA q-value'
#
Name	ID	NumProbes	NumGenes	RawScore	Pval	CorrectedPvalue	MFPvalue	CorrectedMFPvalue	Multifunctionality	Same as	GeneMembers
ATP metabolic process	GO:0046034	200	32	2.92908	1e-12	7.467e-11	0.0001	0.0448	0.953		0:g11198.t1|0:g1171.t1|0:g11855.t1|0:g12627.t1|0:g1435.t1|0:g2341.t1|0:g2716.t1|0:g2839.t1|0:g3372.t1|0:g8315.t1|0:g833.t1|0:g8407.t1|0:g9243.t2|0:g9554.t1|0:g9955.t1|:False:534|gi|scf7180002147337-snap.15|scf7180002149771-snap.10|scf7180002150139_9|scf7180002154365_16|scf7180002157058_20|scf7180002161306_21|scf7180002173817_10|scf7180002173961_1|scf7180002173961_13|scf7180002173961_2|scf71800021…
lipid localization	GO:0010876	177	9	4.04945	1e-12	8.96e-11	0.0003	0.0448	0.0476		0:g3366.t1|0:g4070.t1|:False:2991|gi|gi396582590|gi396582592|scf7180002151733_2|scf7180002156134_6|scf7180002173738_3|
ribonucleoside triphosphate metabolic process	GO:0009199	203	35	2.76059	1e-12	1.12e-10	0.0009	0.08064	0.961		0:g10235.t1|0:g11198.t1|0:g1171.t1|0:g11855.t1|0:g12627.t1|0:g1435.t1|0:g1550.t1|0:g2341.t1|0:g2716.t1|0:g2839.t1|0:g3372.t1|0:g8315.t1|0:g833.t1|0:g8407.t1|0:g9243.t2|0:g9554.t1|0:g9955.t1|:False:534|gi|scf7180002147337-snap.15|scf7180002149771-snap.10|scf7180002150139_9|scf7180002154365_16|scf7180002157058_20|scf7180002161306_21|scf7180002173817_10|scf7180002173868_14|scf7180002173961_1|scf7180…
purine nucleoside triphosphate metabolic process	GO:0009144	202	34	2.81099	1e-12	1.493e-10	0.0007	0.0784	0.956	GO:0009205|purine ribonucleoside triphosphate metabolic process,	0:g10235.t1|0:g11198.t1|0:g1171.t1|0:g11855.t1|0:g12627.t1|0:g1435.t1|0:g1550.t1|0:g2341.t1|0:g2716.t1|0:g2839.t1|0:g3372.t1|0:g8315.t1|0:g833.t1|0:g8407.t1|0:g9243.t2|0:g9554.t1|0:g9955.t1|:False:534|gi|scf7180002147337-snap.15|scf7180002149771-snap.10|scf7180002150139_9|scf7180002154365_16|scf7180002157058_20|scf7180002161306_21|scf7180002173817_10|scf7180002173961_1|scf7180002173961_13|scf7180…
lipid transport	GO:0006869	177	9	4.04945	1e-12	2.24e-10	0.0003	0.0672	0.048	GO:0005319|lipid transporter activity,	0:g3366.t1|0:g4070.t1|:False:2991|gi|gi396582590|gi396582592|scf7180002151733_2|scf7180002156134_6|scf7180002173738_3|
generation of precursor metabolites and energy	GO:0006091	204	36	2.77907	1e-12	4.48e-10	0.003	0.149333	0.916		0:g10700.t1|0:g11198.t1|0:g12358.t1|0:g12393.t1|0:g12465.t1|0:g12627.t1|0:g12802.t1|0:g1435.t1|0:g2341.t1|0:g2716.t1|0:g3372.t1|0:g7109.t1|0:g8088.t1|0:g833.t1|0:g8552.t1|0:g8927.t1|0:g9243.t2|0:g9554.t1|:False:534|gi|gi294489416|scf7180002149449-snap.5|scf7180002157058_20|scf7180002161306_21|scf7180002173791-snap.6|scf7180002173961_1|scf7180002173961_13|scf7180002173961_2|scf7180002174332_11|scf…
nucleotide phosphorylation	GO:0046939	184	16	3.10945	0.0001	0.0056	0.0016	0.1024	0.847		0:g10235.t1|0:g12627.t1|0:g2172.t1|0:g2341.t1|0:g2716.t1|0:g9243.t2|0:g9554.t1|gi|scf7180002147337-snap.15|scf7180002150139_9|scf7180002157058_20|scf7180002173913_18|scf7180002173961_13|scf7180002173961_2|scf7180002174381_11|scf7180002175199_32|
nucleoside triphosphate metabolic process	GO:0009141	205	37	2.68089	0.0001	0.0064	0.001	0.0746667	0.961		0:g10235.t1|0:g11198.t1|0:g1171.t1|0:g11855.t1|0:g12185.t1|0:g12627.t1|0:g1435.t1|0:g1550.t1|0:g1670.t1|0:g2341.t1|0:g2716.t1|0:g2839.t1|0:g3372.t1|0:g8315.t1|0:g833.t1|0:g8407.t1|0:g9243.t2|0:g9554.t1|0:g9955.t1|:False:534|gi|scf7180002147337-snap.15|scf7180002149771-snap.10|scf7180002150139_9|scf7180002154365_16|scf7180002157058_20|scf7180002161306_21|scf7180002173817_10|scf7180002173868_14|scf…
purine nucleoside monophosphate metabolic process	GO:0009126	213	45	2.48281	0.0003	0.0149333	0.0022	0.1232	0.966	GO:0009167|purine ribonucleoside monophosphate metabolic process,	0:g11198.t1|0:g1171.t1|0:g11855.t1|0:g12365.t1|0:g12627.t1|0:g13090.t1|0:g1377.t1|0:g1435.t1|0:g1772.t1|0:g2341.t1|0:g2716.t1|0:g2839.t1|0:g3372.t1|0:g5997.t1|0:g6370.t1|0:g8315.t1|0:g833.t1|0:g8407.t1|0:g9243.t2|0:g9554.t1|0:g9955.t1|283655021|:False:534|gi|scf7180002147337-snap.15|scf7180002148656_3|scf7180002149561_20|scf7180002149771-snap.10|scf7180002150139_9|scf7180002154365_16|scf718000215…
pyruvate metabolic process	GO:0006090	184	16	2.94413	0.0004	0.01792	0.0121	0.318871	0.877		0:g12627.t1|0:g2341.t1|0:g2716.t1|0:g4086.t1|0:g7381.t1|0:g8212.t1|0:g9243.t2|0:g9554.t1|283635875|ADDG01084138.1|gi|scf7180002157058_20|scf7180002173961_13|scf7180002173961_2|scf7180002174381_11|scf7180002175199_32|
purine nucleotide metabolic process	GO:0006163	217	49	2.434	0.0006	0.0244364	0.0052	0.1792	0.97	GO:0009150|purine ribonucleotide metabolic process,	0:g10235.t1|0:g11198.t1|0:g1167.t1|0:g1171.t1|0:g11855.t1|0:g12365.t1|0:g12627.t1|0:g13090.t1|0:g1377.t1|0:g1435.t1|0:g1550.t1|0:g1772.t1|0:g2341.t1|0:g2716.t1|0:g2839.t1|0:g3372.t1|0:g5997.t1|0:g6370.t1|0:g8315.t1|0:g833.t1|0:g8407.t1|0:g9243.t2|0:g9554.t1|0:g9586.t1|0:g9955.t1|283655021|:False:534|gi|scf7180002147337-snap.15|scf7180002148656_3|scf7180002149561_20|scf7180002149771-snap.10|scf718…
ribose phosphate metabolic process	GO:0019693	225	57	2.32751	0.0007	0.0261333	0.0035	0.1568	0.971		0:g10235.t1|0:g10321.t1|0:g11014.t1|0:g11198.t1|0:g1167.t1|0:g1171.t1|0:g11855.t1|0:g12365.t1|0:g12627.t1|0:g13090.t1|0:g1377.t1|0:g1435.t1|0:g1550.t1|0:g1772.t1|0:g2341.t1|0:g2716.t1|0:g2839.t1|0:g3372.t1|0:g467.t1|0:g5997.t1|0:g6370.t1|0:g7121.t1|0:g7674.t1|0:g8315.t1|0:g833.t1|0:g8407.t1|0:g9243.t2|0:g9554.t1|0:g9586.t1|0:g9955.t1|283655021|:False:534|gi|scf7180002147337-snap.15|scf71800021486…
purine-containing compound metabolic process	GO:0072521	219	51	2.39257	0.0009	0.02688	0.0037	0.138133	0.971		0:g10235.t1|0:g11198.t1|0:g1167.t1|0:g1171.t1|0:g11855.t1|0:g11949.t1|0:g12000.t1|0:g12365.t1|0:g12627.t1|0:g13090.t1|0:g1377.t1|0:g1435.t1|0:g1550.t1|0:g1772.t1|0:g2341.t1|0:g2716.t1|0:g2839.t1|0:g3372.t1|0:g5997.t1|0:g6370.t1|0:g8315.t1|0:g833.t1|0:g8407.t1|0:g9243.t2|0:g9554.t1|0:g9586.t1|0:g9955.t1|283655021|:False:534|gi|scf7180002147337-snap.15|scf7180002148656_3|scf7180002149561_20|scf7180…
nucleoside monophosphate metabolic process	GO:0009123	216	48	2.39607	0.001	0.028	0.0052	0.1664	0.968		0:g11198.t1|0:g1138.t1|0:g1171.t1|0:g11855.t1|0:g12365.t1|0:g12627.t1|0:g13090.t1|0:g1377.t1|0:g1435.t1|0:g1772.t1|0:g2341.t1|0:g2716.t1|0:g2839.t1|0:g3372.t1|0:g5997.t1|0:g6370.t1|0:g6471.t1|0:g7121.t1|0:g8315.t1|0:g833.t1|0:g8407.t1|0:g9243.t2|0:g9554.t1|0:g9955.t1|283655021|:False:534|gi|scf7180002147337-snap.15|scf7180002148656_3|scf7180002149561_20|scf7180002149771-snap.10|scf7180002150139_9…
tricarboxylic acid metabolic process	GO:0072350	182	14	2.92089	0.0009	0.0288	0.0215	0.356741	0.579	GO:0006101|citrate metabolic process,	0:g10700.t1|0:g12358.t1|0:g12393.t1|0:g12465.t1|0:g12698.t1|0:g12802.t1|0:g7109.t1|0:g8088.t1|gi|scf7180002149449-snap.5|scf7180002173791-snap.6|scf7180002174497_6|scf7180002174728_28|scf7180002175129_20|
ribonucleoside monophosphate metabolic process	GO:0009161	215	47	2.41667	0.0009	0.0310154	0.0052	0.155307	0.967		0:g11198.t1|0:g1138.t1|0:g1171.t1|0:g11855.t1|0:g12365.t1|0:g12627.t1|0:g13090.t1|0:g1377.t1|0:g1435.t1|0:g1772.t1|0:g2341.t1|0:g2716.t1|0:g2839.t1|0:g3372.t1|0:g5997.t1|0:g6370.t1|0:g7121.t1|0:g8315.t1|0:g833.t1|0:g8407.t1|0:g9243.t2|0:g9554.t1|0:g9955.t1|283655021|:False:534|gi|scf7180002147337-snap.15|scf7180002148656_3|scf7180002149561_20|scf7180002149771-snap.10|scf7180002150139_9|scf7180002…
energy derivation by oxidation of organic compounds	GO:0015980	192	24	2.63032	0.0013	0.0342588	0.0362	0.395551	0.828		0:g10700.t1|0:g11198.t1|0:g12358.t1|0:g12393.t1|0:g12465.t1|0:g12802.t1|0:g1435.t1|0:g3372.t1|0:g7109.t1|0:g8088.t1|0:g833.t1|0:g8552.t1|:False:534|gi|scf7180002149449-snap.5|scf7180002161306_21|scf7180002173791-snap.6|scf7180002173961_1|scf7180002174332_11|scf7180002174497_6|scf7180002174728_28|scf7180002174989_5|scf7180002175068_14|scf7180002175129_20|
ribonucleotide metabolic process	GO:0009259	219	51	2.37205	0.0014	0.0348444	0.0037	0.150691	0.972		0:g10235.t1|0:g11198.t1|0:g1167.t1|0:g1171.t1|0:g11855.t1|0:g12365.t1|0:g12627.t1|0:g13090.t1|0:g1377.t1|0:g1435.t1|0:g1550.t1|0:g1772.t1|0:g2341.t1|0:g2716.t1|0:g2839.t1|0:g3372.t1|0:g5997.t1|0:g6370.t1|0:g7121.t1|0:g8315.t1|0:g833.t1|0:g8407.t1|0:g9243.t2|0:g9554.t1|0:g9586.t1|0:g9955.t1|283655021|:False:534|gi|scf7180002147337-snap.15|scf7180002148656_3|scf7180002149561_20|scf7180002149771-sna…
nucleoside diphosphate phosphorylation	GO:0006165	180	12	3.03409	0.0015	0.0353684	0.0134	0.333511	0.826		0:g10235.t1|0:g12627.t1|0:g2341.t1|0:g2716.t1|0:g9243.t2|0:g9554.t1|gi|scf7180002157058_20|scf7180002173961_13|scf7180002173961_2|scf7180002174381_11|scf7180002175199_32|
monocarboxylic acid metabolic process	GO:0032787	204	36	2.44691	0.0016	0.03584	0.0154	0.363116	0.919		0:g10173.t1|0:g10478.t1|0:g12073.t1|0:g12288.t1|0:g12627.t1|0:g2341.t1|0:g267.t1|0:g2716.t1|0:g4086.t1|0:g5906.t1|0:g6730.t1|0:g7372.t1|0:g7381.t1|0:g7944.t1|0:g8212.t1|0:g9243.t2|0:g9305.t1|0:g9554.t1|283635875|ADDG01084138.1|gi|scf7180002148357_15|scf7180002149561_21|scf7180002152056_5|scf7180002154303_18|scf7180002157058_20|scf7180002171567_2|scf7180002173947_3|scf7180002173947_4|scf7180002173…
chemical homeostasis	GO:0048878	182	14	2.81257	0.0027	0.0504	0.0406	0.378933	0.897		0:g10173.t1|0:g10478.t1|0:g10894.t1|0:g1656.t1|0:g2716.t1|0:g7372.t1|0:g9305.t1|gi|scf7180002147373_4|scf7180002147820_3|scf7180002148357_15|scf7180002149561_21|scf7180002157058_20|scf7180002174936-snap.25|
tricarboxylic acid cycle	GO:0006099	181	13	2.86383	0.0025	0.0509091	0.0213	0.367015	0.539		0:g10700.t1|0:g12358.t1|0:g12393.t1|0:g12465.t1|0:g12802.t1|0:g7109.t1|0:g8088.t1|gi|scf7180002149449-snap.5|scf7180002173791-snap.6|scf7180002174497_6|scf7180002174728_28|scf7180002175129_20|
cellular amino acid metabolic process	GO:0006520	231	63	2.24396	0.0024	0.0512	0.0409	0.373943	0.936		0:g10194.t1|0:g10591.t1|0:g11464.t1|0:g11606.t1|0:g11949.t1|0:g12288.t1|0:g12306.t1|0:g12351.t1|0:g13012.t1|0:g2014.t1|0:g2127.t1|0:g4470.t1|0:g499.t1|0:g5259.t1|0:g5750.t1|0:g5843.t1|0:g590.t1|0:g5906.t1|0:g6730.t1|0:g7500.t1|0:g7598.t1|0:g7775.t1|0:g7776.t1|0:g8056.t1|0:g8208.t1|0:g8618.t1|0:g9311.t1|0:g985.t1|283655021|gi|scf7180002147415_9|scf7180002147633-snap.6|scf7180002148900_7|scf7180002…
glycolytic process	GO:0006096	10	10	3.05859	0.0027	0.0525913	0.0178	0.379733	0.766	GO:0006757|ATP generation from ADP,	0:g12627.t1|0:g2341.t1|0:g2716.t1|0:g9243.t2|0:g9554.t1|scf7180002157058_20|scf7180002173961_13|scf7180002173961_2|scf7180002174381_11|scf7180002175199_32|
cellular respiration	GO:0045333	190	22	2.60586	0.0032	0.0530963	0.0391	0.372698	0.791		0:g10700.t1|0:g11198.t1|0:g12358.t1|0:g12393.t1|0:g12465.t1|0:g12802.t1|0:g1435.t1|0:g3372.t1|0:g7109.t1|0:g8088.t1|0:g833.t1|0:g8552.t1|:False:534|gi|scf7180002149449-snap.5|scf7180002161306_21|scf7180002173791-snap.6|scf7180002173961_1|scf7180002174332_11|scf7180002174497_6|scf7180002174728_28|scf7180002175129_20|
ADP metabolic process	GO:0046031	11	11	2.94423	0.0034	0.0544	0.022	0.339862	0.79		0:g12627.t1|0:g2341.t1|0:g2716.t1|0:g9243.t2|0:g9554.t1|scf7180002147337-snap.15|scf7180002157058_20|scf7180002173961_13|scf7180002173961_2|scf7180002174381_11|scf7180002175199_32|
dicarboxylic acid metabolic process	GO:0043648	178	10	3.03237	0.0032	0.0551385	0.0192	0.3584	0.663		0:g11606.t1|0:g12393.t1|0:g499.t1|0:g5906.t1|0:g7229.t2|gi|scf7180002148963_13|scf7180002153112_3|scf7180002174867_9|scf7180002175203_31|
carbohydrate metabolic process	GO:0005975	231	62	2.22996	0.0031	0.055552	0.0272	0.3584	0.844		0:g10152.t1|0:g10554.t1|0:g10794.t1|0:g10885.t1|0:g11014.t1|0:g11121.t1|0:g11584.t1|0:g1242.t1|0:g12627.t1|0:g13055.t1|0:g13081.t1|0:g1657.t1|0:g1675.t1|0:g2341.t1|0:g2437.t1|0:g2716.t1|0:g3055.t3|0:g3710.t1|0:g5444.t1|0:g578.t1|0:g7102.t1|0:g7444.t1|0:g7674.t1|0:g7693.t1|0:g9045.t1|0:g9243.t2|0:g9472.t2|0:g9554.t1|0:g9773.t1|283635875|283636424|:False:875|gi|scf7180002148009_6|scf7180002148836_2…
intra-Golgi vesicle-mediated transport	GO:0006891	5	5	3.64772	0.0038	0.0587034	0.0268	0.36383	0.49		0:g13194.t1|scf7180002153822_4|scf7180002173430_10|scf7180002173870_8|scf7180002175005-snap.1|
aromatic amino acid family metabolic process	GO:0009072	7	7	3.21158	0.0042	0.06272	0.0266	0.3724	0.327		0:g5843.t1|0:g8208.t1|scf7180002171400_8|scf7180002174513-snap.24|scf7180002174674_22|scf7180002174867_9|scf7180002175033_23|
electron transport chain	GO:0022900	180	12	2.84365	0.0048	0.0693677	0.0332	0.381374	0.634		0:g11198.t1|0:g12465.t1|0:g1435.t1|0:g3372.t1|0:g833.t1|0:g8552.t1|0:g8927.t1|:False:534|gi|gi294489416|scf7180002161306_21|scf7180002173961_1|
cellular chemical homeostasis	GO:0055082	176	8	3.04109	0.0053	0.0719515	0.0384	0.390982	0.905		0:g10894.t1|0:g1656.t1|0:g2716.t1|gi|scf7180002147373_4|scf7180002147820_3|scf7180002157058_20|scf7180002174936-snap.25|
cation transport	GO:0006812	210	42	2.33235	0.0052	0.0728	0.049	0.365867	0.941		0:g10894.t1|0:g11055.t1|0:g11688.t1|0:g1171.t1|0:g11743.t1|0:g11855.t1|0:g12125.t2|0:g12326.t1|0:g2839.t1|0:g5813.t1|0:g5949.t1|0:g7325.t1|0:g7473.t1|0:g7504.t1|0:g8315.t1|0:g8407.t1|0:g8822.t1|0:g8945.t1|0:g8954.t2|0:g9955.t1|0:g9989.t1|gi|gi294489416|scf7180002147373_4|scf7180002147763-snap.13|scf7180002148191_3|scf7180002149771-snap.10|scf7180002150597_12|scf7180002151522_2|scf7180002152689_5|…
aerobic respiration	GO:0009060	183	15	2.68046	0.0059	0.0777412	0.0325	0.393514	0.613		0:g10700.t1|0:g12358.t1|0:g12393.t1|0:g12465.t1|0:g12802.t1|0:g7109.t1|0:g8088.t1|:False:534|gi|scf7180002149449-snap.5|scf7180002173791-snap.6|scf7180002174332_11|scf7180002174497_6|scf7180002174728_28|scf7180002175129_20|
translational initiation	GO:0006413	197	29	2.40183	0.0077	0.0958222	0.0915	0.450462	0.0664	GO:0003743|translation initiation factor activity,	0:g10180.t1|0:g1113.t1|0:g11219.t1|0:g1129.t1|0:g1160.t1|0:g1185.t2|0:g12964.t1|0:g13032.t1|0:g1817.t1|0:g2900.t1|0:g3096.t1|0:g415.t1|0:g6395.t1|0:g6961.t1|0:g7272.t1|0:g8166.t1|0:g8351.t1|0:g8747.t1|0:g9007.t1|ADDG01022140.1|gi|scf7180002149128_6|scf7180002150280_6|scf7180002166998-snap.1|scf7180002173859_19|scf7180002174047_4|scf7180002174311_28|scf7180002174865_8|scf7180002174936_8|
ATP biosynthetic process	GO:0006754	10	10	2.87939	0.0076	0.09728	0.0217	0.3472	0.858	GO:0015986|ATP synthesis coupled proton transport, GO:0015985|energy coupled proton transport, down electrochemical gradient,	0:g1171.t1|0:g11855.t1|0:g2839.t1|0:g8315.t1|0:g9955.t1|scf7180002149771-snap.10|scf7180002173817_10|scf7180002173971-snap.2|scf7180002174865_17|scf7180002175186_11|
cation transmembrane transport	GO:0098655	35	35	2.3506	0.0081	0.0980757	0.0709	0.441156	0.935		0:g11055.t1|0:g11688.t1|0:g1171.t1|0:g11743.t1|0:g11855.t1|0:g12125.t2|0:g12326.t1|0:g2839.t1|0:g5949.t1|0:g7504.t1|0:g8315.t1|0:g8407.t1|0:g8822.t1|0:g8945.t1|0:g8954.t2|0:g9955.t1|0:g9989.t1|gi294489416|scf7180002147373_4|scf7180002148191_3|scf7180002149771-snap.10|scf7180002150597_12|scf7180002151522_2|scf7180002152689_5|scf7180002154365_16|scf7180002173817_10|scf7180002173971-snap.2|scf718000…
protein deubiquitination	GO:0016579	176	8	2.94015	0.0087	0.0999385	0.0096	0.2688	0.261	GO:0070646|protein modification by small protein removal,	0:g110.t1|0:g1193.t1|0:g6303.t1|0:g9557.t1|0:g9961.t1|gi|scf7180002171271_6|scf7180002174245_6|

## Sheet: Enrichment - sex
# ErmineJ results file
# Created Thu Mar 23 16:03:48 PDT 2017
# If you use this file in your research, please cite:
# Gillis J, Mistry M, Pavlidis P. (2010) Gene function analysis in complex data sets using ErmineJ Nat Protoc 5(6):1148-59
# See http://ermineJ.chibi.ubc.ca for more information
# Do not edit this file or you may not be able to reload it into ErmineJ. Edit a copy instead.
# Start output of analysis run: GSR run on 'Student's T-test q-value Female_Male'
# Settings
rawScoreMethod = MEAN
maxClassSize = 100
minClassSize = 5
rawFile = C:\\Users\\aliso\\Documents\\Varroa DB\\B2G\\GOslim\\MF_expression.txt
scoreFile = C:\\Users\\aliso\\Documents\\Varroa DB\\B2G\\GOslim\\MF_geneScore.txt
scoreCol = 2
iterations = 10000
classFile = C:\\Users\\aliso\\ermineJ.data\\go_daily-termdb.rdf-xml.gz
bigIsBetter = false
doLog = true
geneRepTreatment = BEST
alwaysUseEmpirical = true
annotFile = C:\\Users\\aliso\\Documents\\Varroa DB\\B2G\\GOslim\\GOslim_associations.txt
annotFormat = DEFAULT
classScoreMethod = GSR
multifuncCorr = true
useGOMolecularFunction = false
useGOBiologicalProcess = true
useGOCellularComponent = false
useUserDefinedGroups = false
multifunctionalityCorrelation=0.0648
#!----
!# runName=GSR run on 'Student's T-test q-value Female_Male'
#
#!	Name	ID	NumProbes	NumGenes	RawScore	Pval	CorrectedPvalue	MFPvalue	CorrectedMFPvalue	Multifunctionality	Same as	GeneMembers
!	peptidyl-amino acid modification	GO:0018193	203	34	0.737522	1e-12	4.41e-10	0.005	0.275625	0.811		0:g10004.t1|0:g1019.t1|0:g10474.t2|0:g10626.t1|0:g10991.t1|0:g11169.t1|0:g11371.t1|0:g12009.t1|0:g13014.t1|0:g1656.t1|0:g7305.t1|0:g773.t1|0:g8610.t1|0:g8664.t1|0:g9067.t1|0:g9928.t1|283690519|ADDG01061185.1|ADDG01067776.1|gi|scf7180002148011_3|scf7180002152074_6|scf7180002152677_4|scf7180002153112_5|scf7180002157053_1|scf7180002170956_7|scf7180002172248_16|scf7180002174309_18|scf7180002174320_7|…
!	response to organic substance	GO:0010033	175	7	1.10126	0.0017	0.0681545	0.0054	0.216491	0.811		0:g10368.t1|0:g9780.t1|gi|scf7180002147820_3|scf7180002149753_10|scf7180002174916_7|scf7180002175138_66|
!	DNA conformation change	GO:0071103	179	11	0.868114	0.0019	0.069825	0.0059	0.200146	0.787		0:g422.t1|0:g545.t1|0:g6942.t1|:False:3530|gi|scf7180002149992_11|scf7180002153469_2|scf7180002173825_5|scf7180002174271_5|scf7180002175138_66|scf7180002175146-snap.52|
!	cellular amino acid metabolic process	GO:0006520	232	64	0.51312	0.0039	0.0747783	0.0382	0.2674	0.934		0:g10194.t1|0:g10591.t1|0:g11464.t1|0:g11606.t1|0:g11949.t1|0:g12288.t1|0:g12306.t1|0:g12351.t1|0:g13012.t1|0:g2014.t1|0:g2127.t1|0:g4470.t1|0:g499.t1|0:g5259.t1|0:g5750.t1|0:g5843.t1|0:g590.t1|0:g5906.t1|0:g6730.t1|0:g7500.t1|0:g7598.t1|0:g7775.t1|0:g7776.t1|0:g8056.t1|0:g8208.t1|0:g9311.t1|0:g9531.t1|0:g985.t1|283655021|gi|scf7180002147415_9|scf7180002147633-snap.6|scf7180002148900_7|scf7180002…
!	glutamine family amino acid biosynthetic process	GO:0009084	174	6	1.16992	0.0017	0.07497	0.0058	0.21315	0.512		0:g11606.t1|0:g2127.t1|gi|scf7180002153112_3|scf7180002174759_3|scf7180002175203_31|
!	response to oxygen-containing compound	GO:1901700	173	5	1.15202	0.0038	0.0761727	0.0036	0.5292	0.818		0:g12002.t1|0:g12768.t2|gi|scf7180002174015_3|scf7180002175138_66|
!	organic acid biosynthetic process	GO:0016053	192	24	0.638115	0.0038	0.0798	0.026	0.2205	0.869	GO:0046394|carboxylic acid biosynthetic process,	0:g11606.t1|0:g11949.t1|0:g12351.t1|0:g2127.t1|0:g267.t1|0:g7415.t1|0:g7675.t2|0:g7775.t1|0:g8753.t2|gi|scf7180002147633-snap.6|scf7180002151257-snap.2|scf7180002153050_5|scf7180002153112_3|scf7180002168142_4|scf7180002173411_7|scf7180002174080_7|scf7180002174222_8|scf7180002174583_24|scf7180002174608_5|scf7180002174740_21|scf7180002174759_3|scf7180002174867_9|scf7180002175203_31|
!	carboxylic acid biosynthetic process	GO:0046394	192	24	0.638115	0.0038	0.0798	0.026	0.2205	0.87	GO:0016053|organic acid biosynthetic process,	0:g11606.t1|0:g11949.t1|0:g12351.t1|0:g2127.t1|0:g267.t1|0:g7415.t1|0:g7675.t2|0:g7775.t1|0:g8753.t2|gi|scf7180002147633-snap.6|scf7180002151257-snap.2|scf7180002153050_5|scf7180002153112_3|scf7180002168142_4|scf7180002173411_7|scf7180002174080_7|scf7180002174222_8|scf7180002174583_24|scf7180002174608_5|scf7180002174740_21|scf7180002174759_3|scf7180002174867_9|scf7180002175203_31|
!	chromatin assembly or disassembly	GO:0006333	174	6	1.17596	0.0017	0.0833	0.0039	0.429975	0.482	GO:0034728|nucleosome organization, GO:0065004|protein-DNA complex assembly, GO:0006334|nucleosome assembly, GO:0031497|chromatin assembly, GO:0071824|protein-DNA complex subunit organization,	0:g545.t1|:False:3530|gi|scf7180002149992_11|scf7180002153469_2|scf7180002175138_66|
!	nucleosome assembly	GO:0006334	174	6	1.17596	0.0017	0.0833	0.0039	0.429975	0.481	GO:0034728|nucleosome organization, GO:0065004|protein-DNA complex assembly, GO:0031497|chromatin assembly, GO:0006333|chromatin assembly or disassembly, GO:0071824|protein-DNA complex subunit organization,	0:g545.t1|:False:3530|gi|scf7180002149992_11|scf7180002153469_2|scf7180002175138_66|
!	chromatin assembly	GO:0031497	174	6	1.17596	0.0017	0.0833	0.0039	0.429975	0.479	GO:0034728|nucleosome organization, GO:0065004|protein-DNA complex assembly, GO:0006334|nucleosome assembly, GO:0006333|chromatin assembly or disassembly, GO:0071824|protein-DNA complex subunit organization,	0:g545.t1|:False:3530|gi|scf7180002149992_11|scf7180002153469_2|scf7180002175138_66|
!	nucleosome organization	GO:0034728	174	6	1.17596	0.0017	0.0833	0.0039	0.429975	0.48	GO:0065004|protein-DNA complex assembly, GO:0006334|nucleosome assembly, GO:0031497|chromatin assembly, GO:0006333|chromatin assembly or disassembly, GO:0071824|protein-DNA complex subunit organization,	0:g545.t1|:False:3530|gi|scf7180002149992_11|scf7180002153469_2|scf7180002175138_66|
!	protein-DNA complex assembly	GO:0065004	174	6	1.17596	0.0017	0.0833	0.0039	0.429975	0.481	GO:0034728|nucleosome organization, GO:0006334|nucleosome assembly, GO:0031497|chromatin assembly, GO:0006333|chromatin assembly or disassembly, GO:0071824|protein-DNA complex subunit organization,	0:g545.t1|:False:3530|gi|scf7180002149992_11|scf7180002153469_2|scf7180002175138_66|
!	protein-DNA complex subunit organization	GO:0071824	174	6	1.17596	0.0017	0.0833	0.0039	0.429975	0.48	GO:0034728|nucleosome organization, GO:0065004|protein-DNA complex assembly, GO:0006334|nucleosome assembly, GO:0031497|chromatin assembly, GO:0006333|chromatin assembly or disassembly,	0:g545.t1|:False:3530|gi|scf7180002149992_11|scf7180002153469_2|scf7180002175138_66|
!	alcohol metabolic process	GO:0006066	173	5	1.16752	0.0038	0.08379	0.0163	0.211421	0.283		0:g10531.t1|0:g10885.t1|0:g578.t1|0:g9045.t1|gi|
!	cellular nitrogen compound catabolic process	GO:0044270	13	13	0.848897	0.0012	0.0882	0.0082	0.226013	0.673		0:g10066.t1|0:g10102.t1|0:g11480.t1|0:g11809.t2|0:g12137.t1|0:g1670.t1|0:g5906.t1|0:g6267.t1|0:g9531.t1|scf7180002149906_8|scf7180002174556_4|scf7180002174822_11|scf7180002174867_9|
!	positive regulation of gene expression	GO:0010628	174	6	1.10485	0.0028	0.0882	0.0049	0.3087	0.809		0:g1569.t1|0:g7651.t2|gi|scf7180002149128_6|scf7180002174916_7|scf7180002175138_66|
!	organic cyclic compound catabolic process	GO:1901361	16	16	0.738879	0.003	0.0882	0.0107	0.196612	0.778		0:g10066.t1|0:g10102.t1|0:g11480.t1|0:g11809.t2|0:g12137.t1|0:g1670.t1|0:g5906.t1|0:g6267.t1|0:g9531.t1|scf7180002149906_8|scf7180002174513-snap.24|scf7180002174556_4|scf7180002174564_18|scf7180002174674_22|scf7180002174822_11|scf7180002174867_9|
!	protein folding	GO:0006457	216	48	0.558699	0.0034	0.0882	0.0032	1	0.0149		0:g10314.t1|0:g10474.t2|0:g11571.t1|0:g11656.t1|0:g1206.t1|0:g12097.t1|0:g12416.t1|0:g12436.t1|0:g13014.t1|0:g1314.t2|0:g1365.t1|0:g1664.t1|0:g3143.t1|0:g3240.t1|0:g6035.t1|0:g6067.t1|0:g629.t1|0:g6415.t1|0:g7126.t1|0:g7661.t1|0:g8363.t1|0:g8550.t1|0:g8613.t1|0:g8995.t1|0:g915.t1|0:g9979.t1|:False:1099|gi|scf7180002148011_3|scf7180002149283_4|scf7180002149753_10|scf7180002152032_2|scf718000215234…
!	glycosyl compound metabolic process	GO:1901657	189	21	0.679292	0.0038	0.0882	0.0138	0.190181	0.887		0:g10102.t1|0:g10235.t1|0:g11949.t1|0:g12000.t1|0:g12365.t1|0:g13090.t1|0:g1377.t1|0:g1550.t1|0:g1772.t1|0:g6267.t1|0:g6370.t1|0:g7121.t1|gi|scf7180002147633-snap.6|scf7180002149280_3|scf7180002150433_2|scf7180002173868_14|scf7180002174313-snap.2|scf7180002174513_28|scf7180002174839_5|scf7180002174988_9|
!	nucleoside metabolic process	GO:0009116	188	20	0.686313	0.0037	0.09065	0.0132	0.200731	0.883		0:g10102.t1|0:g10235.t1|0:g11949.t1|0:g12000.t1|0:g12365.t1|0:g13090.t1|0:g1377.t1|0:g1550.t1|0:g1772.t1|0:g6267.t1|0:g6370.t1|0:g7121.t1|gi|scf7180002147633-snap.6|scf7180002149280_3|scf7180002150433_2|scf7180002173868_14|scf7180002174313-snap.2|scf7180002174839_5|scf7180002174988_9|
!	nucleotide biosynthetic process	GO:0009165	205	37	0.564967	0.005	0.091875	0.1037	0.333808	0.962	GO:1901293|nucleoside phosphate biosynthetic process,	0:g10235.t1|0:g10362.t1|0:g10363.t1|0:g10561.t1|0:g1133.t1|0:g1138.t1|0:g1167.t1|0:g1171.t1|0:g11855.t1|0:g12365.t1|0:g13090.t1|0:g1772.t1|0:g2172.t1|0:g2839.t1|0:g5997.t1|0:g6471.t1|0:g7121.t1|0:g8315.t1|0:g9586.t1|0:g9955.t1|283655021|gi|scf7180002147337-snap.15|scf7180002148656_3|scf7180002149561_20|scf7180002149771-snap.10|scf7180002149906_8|scf7180002161608_11|scf7180002171089_5|scf718000217…
!	nucleoside phosphate biosynthetic process	GO:1901293	205	37	0.564967	0.005	0.091875	0.1037	0.333808	0.963	GO:0009165|nucleotide biosynthetic process,	0:g10235.t1|0:g10362.t1|0:g10363.t1|0:g10561.t1|0:g1133.t1|0:g1138.t1|0:g1167.t1|0:g1171.t1|0:g11855.t1|0:g12365.t1|0:g13090.t1|0:g1772.t1|0:g2172.t1|0:g2839.t1|0:g5997.t1|0:g6471.t1|0:g7121.t1|0:g8315.t1|0:g9586.t1|0:g9955.t1|283655021|gi|scf7180002147337-snap.15|scf7180002148656_3|scf7180002149561_20|scf7180002149771-snap.10|scf7180002149906_8|scf7180002161608_11|scf7180002171089_5|scf718000217…
!	heterocycle catabolic process	GO:0046700	14	14	0.803052	0.0017	0.0937125	0.0087	0.201932	0.684		0:g10066.t1|0:g10102.t1|0:g11480.t1|0:g11809.t2|0:g12137.t1|0:g1670.t1|0:g5906.t1|0:g6267.t1|0:g9531.t1|scf7180002149906_8|scf7180002174556_4|scf7180002174564_18|scf7180002174822_11|scf7180002174867_9|
!	nucleobase-containing compound catabolic process	GO:0034655	9	9	0.898944	0.0034	0.0937125	0.0067	0.19698	0.542		0:g10066.t1|0:g10102.t1|0:g11809.t2|0:g12137.t1|0:g1670.t1|0:g6267.t1|scf7180002149906_8|scf7180002174556_4|scf7180002174822_11|
!	positive regulation of transcription, DNA-templated	GO:0045893	173	5	1.3125	0.0015	0.0945	0.0033	0.72765	0.801	GO:1902680|positive regulation of RNA biosynthetic process, GO:0051254|positive regulation of RNA metabolic process, GO:0045935|positive regulation of nucleobase-containing compound metabolic process, GO:1903508|positive regulation of nucleic acid-templated transcription,	0:g1569.t1|0:g7651.t2|gi|scf7180002174916_7|scf7180002175138_66|
!	positive regulation of nucleobase-containing compound metabolic process	GO:0045935	173	5	1.3125	0.0015	0.0945	0.0033	0.72765	0.802	GO:1902680|positive regulation of RNA biosynthetic process, GO:0045893|positive regulation of transcription, DNA-templated, GO:0051254|positive regulation of RNA metabolic process, GO:1903508|positive regulation of nucleic acid-templated transcription,	0:g1569.t1|0:g7651.t2|gi|scf7180002174916_7|scf7180002175138_66|
!	positive regulation of RNA metabolic process	GO:0051254	173	5	1.3125	0.0015	0.0945	0.0033	0.72765	0.802	GO:1902680|positive regulation of RNA biosynthetic process, GO:0045893|positive regulation of transcription, DNA-templated, GO:0045935|positive regulation of nucleobase-containing compound metabolic process, GO:1903508|positive regulation of nucleic acid-templated transcription,	0:g1569.t1|0:g7651.t2|gi|scf7180002174916_7|scf7180002175138_66|
!	positive regulation of RNA biosynthetic process	GO:1902680	173	5	1.3125	0.0015	0.0945	0.0033	0.72765	0.801	GO:0045893|positive regulation of transcription, DNA-templated, GO:0051254|positive regulation of RNA metabolic process, GO:0045935|positive regulation of nucleobase-containing compound metabolic process, GO:1903508|positive regulation of nucleic acid-templated transcription,	0:g1569.t1|0:g7651.t2|gi|scf7180002174916_7|scf7180002175138_66|
!	positive regulation of nucleic acid-templated transcription	GO:1903508	173	5	1.3125	0.0015	0.0945	0.0033	0.72765	0.8	GO:1902680|positive regulation of RNA biosynthetic process, GO:0045893|positive regulation of transcription, DNA-templated, GO:0051254|positive regulation of RNA metabolic process, GO:0045935|positive regulation of nucleobase-containing compound metabolic process,	0:g1569.t1|0:g7651.t2|gi|scf7180002174916_7|scf7180002175138_66|
!	positive regulation of biosynthetic process	GO:0009891	174	6	1.10485	0.0028	0.0949846	0.0049	0.36015	0.807	GO:0010557|positive regulation of macromolecule biosynthetic process, GO:0051173|positive regulation of nitrogen compound metabolic process, GO:0031328|positive regulation of cellular biosynthetic process,	0:g1569.t1|0:g7651.t2|gi|scf7180002149128_6|scf7180002174916_7|scf7180002175138_66|
!	positive regulation of macromolecule biosynthetic process	GO:0010557	174	6	1.10485	0.0028	0.0949846	0.0049	0.36015	0.807	GO:0009891|positive regulation of biosynthetic process, GO:0051173|positive regulation of nitrogen compound metabolic process, GO:0031328|positive regulation of cellular biosynthetic process,	0:g1569.t1|0:g7651.t2|gi|scf7180002149128_6|scf7180002174916_7|scf7180002175138_66|
!	positive regulation of cellular biosynthetic process	GO:0031328	174	6	1.10485	0.0028	0.0949846	0.0049	0.36015	0.808	GO:0009891|positive regulation of biosynthetic process, GO:0010557|positive regulation of macromolecule biosynthetic process, GO:0051173|positive regulation of nitrogen compound metabolic process,	0:g1569.t1|0:g7651.t2|gi|scf7180002149128_6|scf7180002174916_7|scf7180002175138_66|
!	positive regulation of nitrogen compound metabolic process	GO:0051173	174	6	1.10485	0.0028	0.0949846	0.0049	0.36015	0.808	GO:0009891|positive regulation of biosynthetic process, GO:0010557|positive regulation of macromolecule biosynthetic process, GO:0031328|positive regulation of cellular biosynthetic process,	0:g1569.t1|0:g7651.t2|gi|scf7180002149128_6|scf7180002174916_7|scf7180002175138_66|
!	aromatic compound biosynthetic process	GO:0019438	238	70	0.499958	0.0054	0.095256	0.1635	0.387653	0.969		0:g10235.t1|0:g10362.t1|0:g10363.t1|0:g10561.t1|0:g1133.t1|0:g1138.t1|0:g1167.t1|0:g1171.t1|0:g11855.t1|0:g12000.t1|0:g12365.t1|0:g13090.t1|0:g1517.t1|0:g1705.t1|0:g1772.t1|0:g2053.t1|0:g2172.t1|0:g2207.t1|0:g2839.t1|0:g2866.t2|0:g2871.t1|0:g389.t1|0:g5874.t1|0:g5997.t1|0:g6139.t1|0:g6325.t1|0:g6471.t1|0:g7121.t1|0:g7415.t1|0:g7651.t2|0:g7675.t2|0:g786.t1|0:g8315.t1|0:g8981.t1|0:g9421.t1|0:g9586.…
!	organophosphate biosynthetic process	GO:0090407	211	43	0.547256	0.0057	0.0966808	0.1308	0.365081	0.964		0:g10235.t1|0:g10362.t1|0:g10363.t1|0:g10561.t1|0:g1133.t1|0:g1138.t1|0:g1167.t1|0:g1171.t1|0:g11855.t1|0:g12365.t1|0:g13090.t1|0:g1517.t1|0:g1550.t1|0:g1772.t1|0:g2172.t1|0:g2839.t1|0:g578.t1|0:g5997.t1|0:g6471.t1|0:g7121.t1|0:g8315.t1|0:g9586.t1|0:g9955.t1|283655021|gi|scf7180002147337-snap.15|scf7180002148656_3|scf7180002149561_20|scf7180002149771-snap.10|scf7180002149906_8|scf7180002150788_4|…
!	DNA packaging	GO:0006323	175	7	1.1599	0.0011	0.09702	0.0053	0.2597	0.577		0:g422.t1|0:g545.t1|:False:3530|gi|scf7180002149992_11|scf7180002153469_2|scf7180002175138_66|
