# Supplementary material for: A Varroa destructor protein atlas reveals molecular underpinnings of developmental transitions and sexual differentiation
Source: Mol Cell Proteomics. 2017 Sep 22;16(12):2125–37. doi: 10.1074/mcp.RA117.000104 (PMC5724176; doi:10.1074/mcp.RA117.000104)
Supplement: Supplemental Data [file supp_RA117.000104_4674_1_supp_4429_11153z.xlsx]

## Sheet: Glycolysis
Enzyme	Varroa id	Adult daughter	Adult daughter	Adult daughter	Adult son	Adult son	Adult son	Egg	Egg	Egg	Female deutonymph	Female deutonymph	Female deutonymph	Foundress	Foundress	Foundress	Male deutonymph	Male deutonymph	Male deutonymph	Protonymph	Protonymph	Protonymph
hexokinase	0_g2716.t1	60.6955	77.216	68.1796	80.9314	65.6138	54.9744	38.233	35.0254	37.8567	75.3778	99.9489	76.0628	26.0745	28.4343	31.3203	70.368	53.0712	68.404	94.2734	76.9686	91.5862
	scf7180002157058_20	43.8064	46.7239	65.1629	89.0312	83.0074	64.4496	19.0682	0	21.2665	20.0657	32.4735	55.4567	61.647	67.8571	100.009	37.3314	27.8092	36.9668	45.9958	38.2866	59.8458
Triose phosphate isomerase	0_g12627.t1	3.83035	4.93759	5.69414	2.17585	6.57981	3.88579	2.79136	3.37486	5.05814	3.57984	4.56817	3.58906	8.40185	8.68446	1.52741	3.55105	6.69167	5.76794	6.84792	3.65823	4.8045
aldolase (fructose bisphosphate)	scf7180002173961_13	70.8377	57.3132	7.04586	66.8129	58.231	58.3684	11.9457	14.9353	12.0316	50.9505	52.6476	44.0306	99.9757	96.9007	66.1131	53.2949	58.958	68.7375	45.3983	29.677	45.3134
phosphoglucose isomerase	0_g9554.t1	50.9106	72.9135	38.4101	73.2997	66.6113	100.031	58.9886	55.1078	75.5246	43.6934	20.7512	24.5703	26.9146	25.1683	17.7222	42.3454	38.3434	46.7312	76.7255	79.2767	80.7877
phosphofructokinase	0_g9243.t2	42.5742	32.9617	26.5859	66.7534	75.5285	99.969	27.863	29.673	27.6062	32.1155	30.8928	20.3479	27.9754	34.3614	36.1499	0	16.5769	16.7811	38.3751	26.6787	46.6601
glyceraldehyde phosphate dehydrogenase	scf7180002174381_11	36.0676	40.5438	54.3041	38.5257	40.4952	28.8488	33.5109	32.9154	22.7359	50.0161	47.1374	46.1542	99.9663	70.0868	96.3118	17.8236	72.3565	49.3333	24.0234	35.3719	30.5892
phosphoglycerate kinase	scf7180002175199_32	39.3902	54.8103	44.4085	60.1759	53.4847	49.0532	30.5537	38.8595	41.3339	46.2697	41.0629	43.6852	99.9825	86.1658	86.0071	49.7317	53.6146	57.0006	45.2976	38.555	44.3101
phosphoglyceromutase		0	0	0	0	0	0	0	0	0	0	0	0	0	0	0	0	0	0	0	0	0
enolase (phosphopyruvate hydratase)	scf7180002173961_2	72.1257	58.0934	73.7005	42.6431	48.9797	43.2765	29.5614	31.5706	29.7136	40.4064	39.2514	40.4933	100.009	91.2	52.7026	50.5964	54.9639	48.4449	43.6743	39.1946	43.5123
pyruvate kinase	0_g2341.t1	67.3585	80.7336	76.6826	49.0747	45.8331	48.6004	37.9916	36.9235	33.416	36.6583	43.4362	48.6911	88.8628	100.003	87.7111	53.5976	53.058	55.4459	54.2769	49.5797	48.2376
* Numbers are normalized to highest expression

## Sheet: TCA
Enzyme	Varroa ID	Foundress	Adult daughter	Adult son	Adult son	Adult son	Egg	Egg	Egg	Female deutonymph	Female deutonymph	Female deutonymph	Foundress	Protonymph	Protonymph	Protonymph	Foundress	Male deutonymph	Male deutonymph	Male deutonymph	Adult daughter	Adult daughter
Pyruvate dehydrogenase	0_g7381.t1	51.3828	16.6392	52.948	52.3085	68.9818	55.2397	13.7396	3.22982	0	39.5977	51.6607	59.769	56.7542	81.8173	99.9611	22.3955	37.2414	48.9401	35.5613	0	22.1544
	0_g4086.t1	29.7322	20.1168	44.1828	33.3181	35.3305	32.4072	8.26252	9.20905	7.51239	22.3539	23.8681	28.1722	77.5525	100.026	79.0636	5.12315	33.8516	31.6109	18.1979	23.5227	17.3209
Pyruvate carboxylase	gi|283730259|gb|ADDG01034600.1|_True_762	66.893	99.9915	49.6924	90.7052	82.685	93.2378	35.2464	35.757	41.2532	35.4977	38.0568	37.3753	41.8253	42.8081	63.2189	48.1874	46.7014	58.8742	49.9265	48.602	58.9665
	gi|283635875|gb|ADDG01128975.1|_True_1	97.8539	58.6056	93.6948	15.1857	83.5679	82.4031	23.813	32.6375	31.2037	57.5059	29.179	45.6653	0	26.6167	0	99.9724	0	25.8209	53.5349	39.7658	55.3548
Citrate synthase	scf7180002173791-snap.6	34.5159	99.9483	72.8537	71.922	62.8957	54.0259	55.1374	70.682	93.3223	59.1334	45.1468	33.9192	63.3863	77.0509	54.6531	44.3386	35.4079	24.2738	45.3651	46.4131	48.926
Aconitase	scf7180002175129_20	31.0711	42.7598	32.0194	34.5996	34.2147	27.5344	14.6171	21.3411	19.8282	25.5809	21.9954	23.5859	100.016	87.6531	65.6559	28.281	26.6979	30.9085	22.1133	19.8526	24.9677
	gi|283754889|gb|ADDG01009970.1|_True_21	57.0401	64.3792	15.8308	47.4976	33.5573	39.2506	82.8996	99.9839	71.5958	46.7419	72.916	54.4211	0	8.77144	10.2418	66.5605	32.8223	26.5129	55.3762	34.834	74.7828
	gi|283754889|gb|ADDG01009970.1|_True_1477	25.0502	35.5918	0	0	36.506	0	100.005	42.1164	95.9966	19.4992	25.2752	40.3538	11.9616	14.1329	16.8099	30.3731	24.6843	24.5725	41.5792	0	58.1655
Isocitrate dehydrogenase	scf7180002174728_28	61.8791	66.4253	72.1817	82.6442	61.7279	67.3946	63.6025	68.7382	84.7952	42.1629	49.1739	50.6771	47.763	42.5687	43.5666	53.0342	55.8019	43.4571	77.6197	28.9508	100.058
	0_g7109.t1	69.1528	79.1416	99.9805	29.6577	29.364	38.9639	48.876	45.2164	56.7723	78.662	58.8685	71.9297	12.8357	16.5813	17.1883	52.637	53.1433	50.9972	56.9706	36.7144	63.5828
	scf7180002174497_6	52.2277	41.0344	27.0974	1.62477	10.8215	23.1609	30.3203	13.6286	38.3353	12.5925	15.5409	30.0742	99.9782	85.2668	81.3084	33.3148	29.8401	68.6821	12.9251	22.1741	23.6314
	0_g8088.t2	46.6142	56.5768	81.417	42.0198	35.4501	29.0629	30.4829	24.273	25.0215	46.4121	24.9943	36.3746	97.9565	99.987	76.0728	37.4904	19.9228	35.475	27.8385	33.0654	36.8885
	0_g10700.t1	59.559	19.9158	75.4897	48.1135	47.3932	31.0192	13.2018	15.639	17.1337	37.0843	53.268	40.1976	100.006	55.6947	69.6151	34.6643	56.8591	38.5043	29.6954	47.5742	9.46228
a-ketoglutarate dehydrogenase	scf7180002149449-snap.5	32.0954	61.2588	43.1451	47.1294	65.326	99.9867	31.1061	35.0904	35.3702	31.6474	20.2363	15.9822	6.62984	13.3676	0	82.759	38.3415	26.8216	45.0762	41.9066	47.7419
	0_g12358.t1	52.5977	77.0786	59.0125	89.6399	99.9718	88.6703	33.3295	21.64	31.2835	44.7423	28.7869	30.4519	73.4937	83.0834	86.9593	33.957	37.9969	39.7259	29.045	28.7161	48.3857
Succinyl coa synthetase		0	0	0	0	0	0	0	0	0	0	0	0	0	0	0	0	0	0	0	0	0
Succinic dehydrogenase	0_g12465.t1	63.3011	62.161	66.9642	48.432	64.1705	60.2997	44.0087	40.4842	43.6019	36.9686	47.222	42.4334	99.9814	92.0776	75.0244	53.5535	53.4889	58.748	45.7309	37.9387	41.2659
Fumarase	0_g12393.t1	65.3673	47.7718	79.7834	65.1379	48.1307	51.7693	9.06091	18.374	19.1744	37.7634	52.3579	49.9941	100.013	83.1242	78.6615	50.383	57.8978	64.1157	30.8192	35.4019	13.0995
Malate dehydrogenase	scf7180002148963_13	55.655	38.4904	68.4429	35.5796	44.9543	36.6349	24.6858	24.3922	29.0845	41.2067	46.1638	59.4699	85.2613	78.8943	100.002	57.6081	53.7342	53.3275	35.7993	36.9496	37.5055
	gi|283753348|gb|ADDG01011511.1|_True_2549	75.0207	50.3209	22.1603	92.0265	100.048	82.6302	42.144	54.8419	51.1278	67.9229	39.3777	54.8902	52.6305	49.6608	37.7435	57.197	42.6007	26.9732	87.1511	69.9696	73.5747
* Numbers are normalized to highest expression

## Sheet: Cuticle
Protein	Varroa ID	Foundress	Adult daughter	Adult son	Adult son	Adult son	Egg	Egg	Egg	Female deutonymph	Female deutonymph	Female deutonymph	Foundress	Protonymph	Protonymph	Protonymph	Foundress	Male deutonymph	Male deutonymph	Male deutonymph	Adult daughter	Adult daughter
Chitinase	scf7180002151479_3	0	15.4282	0.249899	0.220724	0.548821	99.998	66.1293	64.0465	32.8394	48.8927	17.9802	0.146606	17.8136	15.5316	22.3704	0.0976942	20.959	5.27221	10.3759	3.52257	30.39
	scf7180002174725_41	94.1531	52.9305	9.67161	21.1458	9.47717	0	0	0	13.4668	12.6582	0	100.008	5.82366	2.95432	3.33875	27.1272	9.28992	7.48798	3.31801	68.8009	17.0634
	0_g10794.t1	0	73.8072	17.9605	25.8666	27.7055	23.7726	0	0	26.2728	28.2075	26.1067	0	57.8165	36.5578	53.0407	0	58.1489	42.5271	34.1397	100.029	57.6964
Structural cuticle protein	scf7180002173840_3	88.6544	0.679342	16.9697	18.5533	12.5327	3.0107	0.579914	0.236229	9.72043	15.7151	16.5487	53.3968	3.46415	0	3.10962	99.9802	3.23125	26.4134	6.57477	45.0701	71.345
	0_g9685.t1	0	62.3328	16.7634	5.40764	21.4478	3.66631	7.4975	12.1729	8.30845	8.02888	2.93034	3.6912	0	0	14.1615	2.86054	6.56238	7.89768	6.99328	63.8976	99.9898
	0_g11904.t1	42.6453	5.65785	3.85175	1.99548	3.3659	62.0369	35.595	99.9874	16.0396	20.843	0	51.528	10.8848	14.3142	28.991	33.6591	67.0067	68.7389	26.2205	11.2321	11.9294
	scf7180002174599-snap.4	0	4.97184	0.586312	0	0.714859	0.200552	0.141169	0.166854	15.25	78.191	99.6398	0	0	0	0	0	6.08868	50.0487	99.9871	35.9298	10.4978
	scf7180002174583_16	80.6081	0	13.1905	11.3244	17.8226	0	5.2377	0	11.761	11.939	27.4133	68.3199	6.00666	5.54283	7.61426	36.8229	11.119	24.1793	12.9386	48.9119	99.9991
	0_g6963.t1	14.3116	72.678	26.5076	39.5462	24.4304	0	0	0	25.2799	27.9702	14.7423	17.2911	15.0175	10.2813	21.3767	21.674	14.4094	25.985	25.1026	36.9891	100.025
	0_g12103.t1	43.0506	58.6839	1.07313	8.48987	4.9118	0.169643	0	0	6.94369	5.2486	12.5935	21.8003	0.954147	0.742438	0	3.41736	0	4.36401	0.196248	12.2654	99.9956
	0_g7353.t1	99.9887	16.579	54.1201	62.1729	51.6381	1.03181	3.62415	2.28188	12.5351	19.1726	23.7052	63.4995	14.6227	18.8985	21.3774	73.9134	18.9119	30.3453	16.0406	31.9752	20.5962
	0_g11435.t1	0	50.9783	0	0	11.005	0	0	0	10.4222	17.4665	10.0065	5.12571	0	0	0	6.43532	13.4592	29.5078	40.9642	99.9956	86.7506
	scf7180002150016_5	9.28289	38.2099	38.3729	13.5483	10.9839	4.90375	6.23926	4.54605	2.55947	0	8.11654	8.83515	11.6071	5.01258	13.4411	8.14827	7.77447	17.2408	5.25767	19.359	100.005
	scf7180002149287_10	4.68293	66.8795	8.20431	5.12468	10.3564	5.95542	13.0634	9.5175	46.883	64.4069	92.1654	3.25294	27.1354	17.2507	22.6342	1.49801	30.2261	35.1093	35.1235	78.4669	100.03
	scf7180002157882_2	2.05048	3.56497	5.61743	9.0642	11.2525	6.82401	9.8484	12.6393	79.7211	64.2048	100.013	3.87343	27.4556	36.2201	14.8685	4.89741	53.0753	66.2409	31.4472	4.82343	1.74791
	0_g10302.t1	53.8039	32.1563	11.4969	14.6961	2.62415	0	0	0	23.9677	28.4213	22.1534	42.0245	0.59248	0.0654093	0.487522	39.7466	6.82226	9.97917	15.0533	75.275	100.02
	scf7180002174666_9	99.9887	0.831209	0.70974	2.24299	5.4081	0	0.0198934	0.0215094	0.0284577	1.21574	0	74.8714	0	0	0.180503	97.4772	0.187146	4.57076	0.603553	2.08632	1.10204
	0_g11414.t1	0	15.2154	0	37.3215	35.4299	0	0	4.14429	14.5875	34.1682	57.0978	0	4.35534	2.72944	3.39642	0	38.1935	73.7379	37.7976	53.317	100.017
	0_g10132.t1	2.2513	64.2761	4.80095	0	0.353823	3.31319	2.03196	0	4.54538	25.2859	26.2603	1.92862	0	0	0	2.07596	10.6073	0	25.081	38.4116	100.012
	scf7180002175185_14	64.6324	58.7096	53.3019	2.6978	25.7016	0	0	9.68408	1.89416	10.9636	17.5287	48.3584	1.00732	0	0.560026	34.085	0	23.552	0	99.9874	75.8772
Chitin binding protein	0_g1901.t1	0	7.72784	0	0	0	33.6092	11.3243	9.59901	32.7117	84.5016	100.006	0	13.5151	22.4602	8.87973	0	46.9768	37.5278	47.4908	8.33976	10.1639
	0_g273.t1	3.85311	49.6424	75.2324	99.9914	13.7016	0	1.94604	0	10.919	9.26757	4.19169	2.74396	13.3864	0	14.1232	0	14.1535	12.2097	15.7481	43.7436	58.6054
	0_g3274.t1	0	0	5.1811	2.81796	4.88785	16.921	0	0	37.2211	4.49976	0	0	13.5968	13.6338	11.9233	0	0	79.7559	100.006	0	0
	0_g6375.t1	35.1689	38.8901	14.8707	18.2259	0	2.67443	0	3.64268	30.9928	19.7289	8.31012	14.1693	0	0	0	27.4183	1.4306	19.4782	8.80968	100.008	64.3447
* Numbers are normalized to highest expression

## Sheet: HSPs
Protein	Varroa Id	Adult daughter	Adult daughter	Adult daughter	Adult son	Adult son	Adult son	Egg	Egg	Egg	Female deutonymph	Female deutonymph	Female deutonymph	Foundress	Foundress	Foundress	Male deutonymph	Male deutonymph	Male deutonymph	Protonymph	Protonymph	Protonymph
heat shock beta-1 isoform X2	0_g6415.t1	3.34077	2.82957	3.72655	6.40385	11.3078	5.70391	1.78911	1.45075	1.64063	2.04033	2.69596	2.29625	17.8034	14.2719	17.4838	0	0	3.11053	0	0	2.10485
heat shock	scf7180002174676_4	3.68926	5.26283	3.68665	4.98309	6.48587	5.49717	5.83669	5.7865	5.95029	4.39246	3.70383	4.59811	2.24768	2.195	2.32224	5.63623	3.96681	4.36857	6.43848	5.76256	7.18969
activator of 90 kDa heat shock ATPase homolog 1	0_g4029.t1	2.76673	3.36213	1.83955	4.46414	4.98828	4.28785	2.4514	3.73191	2.99838	6.3625	5.49418	5.2923	5.19054	4.12835	4.59073	8.57623	8.01534	7.39584	4.65762	6.06927	3.33673
heat shock 83	scf7180002174650_2	3.40465	5.4655	4.75055	5.03372	5.83456	4.51891	6.1868	6.42544	4.65727	6.17408	3.91023	4.79348	2.30584	2.81221	2.54644	6.44828	4.94724	4.5675	5.2805	4.5872	5.34958
heat shock 90	0_g8550.t1	4.69261	4.86945	3.59273	5.14449	5.6962	5.31717	2.64621	3.03475	3.06596	5.58299	5.11516	5.20468	3.49611	3.35276	3.8323	6.03875	8.73949	8.04582	3.57625	4.84024	4.11588
heat shock 70 kDa cognate 5	scf7180002174961-snap.8	4.05091	5.08743	5.58725	4.05327	3.9288	3.33877	3.9276	3.53254	2.51599	4.85115	5.758	4.67125	6.1202	6.13476	6.54248	5.51117	5.16281	5.81814	5.38456	3.44377	4.57914
heat shock 60	0_g1206.t1	3.73825	4.45064	4.00539	2.6652	2.74787	2.99952	5.72578	5.09355	6.30349	4.05905	4.49429	4.12311	4.78116	4.89623	5.4135	5.9821	4.16756	6.74067	5.9024	6.34747	5.36278
heat shock 30D-like	scf7180002173739_6	3.9814	7.80341	11.306	0	4.39449	2.76904	0.919324	1.08437	1.19605	0	3.46519	2.8054	15.1631	6.35488	18.9981	0	4.97282	1.73658	4.03219	5.33902	3.67862
heat shock 70 kDa cognate 4	scf7180002171429_21	0	0	0.0974058	9.46539	21.4593	20.4001	9.16981	0	0	0.524052	2.01762	1.30039	0	0	0.516425	1.77079	12.6107	14.1595	1.39349	1.11232	4.00264
heat shock	0_g11624.t1	4.47313	3.17132	8.13439	5.03542	6.25636	6.15306	2.7132	2.46163	2.37601	4.54952	5.5684	4.90878	5.00293	4.6224	4.03817	5.27556	6.55181	6.93936	3.69167	3.73491	4.34198
heat shock 70 kDa cognate 4	scf7180002174221_14	4.31843	3.58213	4.874	4.21907	4.04611	3.47308	5.66104	6.8035	6.76198	4.30379	4.75336	3.37781	4.50184	4.68249	4.95476	4.77386	4.40086	5.42787	4.94132	4.70135	5.44136
heat shock	scf7180002174221_12	0.388448	0.0649114	0.493056	23.3478	36.5121	16.8714	0	0	0	0	0.0692566	0	7.93937	5.17305	5.66971	0.0407452	3.26503	0.165122	0	0	0
heat shock cognate 71 kDa -like	gi|283693204|gb|ADDG01071647.1|_False_369	8.114	0.913656	14.9366	2.55574	3.71305	2.29614	0.889257	0.826893	1.15156	2.87608	5.46698	4.27864	7.65198	14.6259	12.6404	4.00084	1.0916	2.20551	2.73965	2.12007	4.90541
heat shock 70 kDa cognate 4	scf7180002175195_12	0	0	0	16.7132	16.2012	19.8397	0	0	5.54946	0	0	5.29972	0	0	1.89071	5.7828	9.02187	10.3787	3.21892	2.93735	3.16636
heat shock	0_g9332.t1	6.80919	5.10993	1.78972	5.00123	5.26168	5.01619	0.273997	0.692652	2.8139	3.15488	6.32652	6.1279	7.39168	4.7347	7.64133	3.88026	8.1731	8.15363	4.34478	3.79227	3.51044
	* Numbers are normalized to highest expression
