# Supplementary material for: A Varroa destructor protein atlas reveals molecular underpinnings of developmental transitions and sexual differentiation
Source: Mol Cell Proteomics. 2017 Sep 22;16(12):2125–37. doi: 10.1074/mcp.RA117.000104 (PMC5724176; doi:10.1074/mcp.RA117.000104)
Supplement: Supplemental Data [file supp_RA117.000104_4674_1_supp_4430_ttt53z.xlsx]

## Sheet: Deutonymph
Protein	Deutonymph (Combined male and female) 1	Deutonymph (Combined male and female) 2	Deutonymph (Combined male and female) 3	Average Z score	Description	GO term	Function	Hemolymph?
gnl|Amel_4.5|GB46276-PA;gnl|Amel_4.5|GB46318-PA	1.77419	1.75416	1.58203	1.70346	apolipo D-like	F:GO:0031409; F:GO:0008289; P:GO:0006810; F:GO:0005215	F:pigment binding; F:lipid binding; P:transport; F:transporter activity	NO
gnl|Amel_4.5|GB49929-PA	1.68985	1.96983	0.855345	1.50501	laminin subunit alpha			NO
gnl|Amel_4.5|GB53830-PA	2.37852	1.324	0.727822	1.47678	leucine-rich repeat-containing 15-like			NO
gnl|Amel_4.5|GB48492-PA;gnl|Amel_4.5|GB42557-PA	2.10337	0.908562	1.21029	1.40741	takeout-like			NO
gnl|Amel_4.5|GB42981-PA	1.60935	1.47117	1.09693	1.39249	beta-1,3-glucan-binding -like	P:GO:0005975; F:GO:0004553	P:carbohydrate metabolic process; F:hydrolase activity, hydrolyzing O-glycosyl compounds	NO
gnl|Amel_4.5|GB51741-PA		1.61382	1.16267	1.38825	peptidoglycan-recognition partial	F:GO:0008270; P:GO:0045087; P:GO:0009253; F:GO:0008745; P:GO:0002376	F:zinc ion binding; P:innate immune response; P:peptidoglycan catabolic process; F:N-acetylmuramoyl-L-alanine amidase activity; P:immune system process	NO
gnl|Amel_4.5|GB45735-PA	2.12949	1.10643	0.719077	1.31833	lysosomal acid phosphatase-like	P:GO:0016311; F:GO:0003993	P:dephosphorylation; F:acid phosphatase activity	NO
gnl|Amel_4.5|GB47306-PA	1.34325	0.865147	1.59993	1.26944	sulfhydryl oxidase 1-like	C:GO:0005623; F:GO:0016491; C:GO:0016020; C:GO:0016021; P:GO:0045454; P:GO:0055114; F:GO:0016972	C:cell; F:oxidoreductase activity; C:membrane; C:integral component of membrane; P:cell redox homeostasis; P:oxidation-reduction process; F:thiol oxidase activity	NO
gnl|Amel_4.5|GB41777-PA	1.67788	0.991525	1.01527	1.22822	regucalcin-like isoform X2	F:GO:0005509; P:GO:0050790; F:GO:0030234	F:calcium ion binding; P:regulation of catalytic activity; F:enzyme regulator activity	NO
gnl|Amel_4.5|GB45700-PA	1.13805	1.42266	1.06181	1.20751	serine protease easter	P:GO:0006508; F:GO:0008236; F:GO:0004252; F:GO:0008233; F:GO:0016787	P:proteolysis; F:serine-type peptidase activity; F:serine-type endopeptidase activity; F:peptidase activity; F:hydrolase activity	NO
gnl|Amel_4.5|GB50106-PA	1.6146	0.892875	1.0546	1.18736	V-type proton ATPase subunit S1	P:GO:0015991; C:GO:0016020; C:GO:0016021; F:GO:0046961; C:GO:0033180; F:GO:0046933	P:ATP hydrolysis coupled proton transport; C:membrane; C:integral component of membrane; F:proton-transporting ATPase activity, rotational mechanism; C:proton-transporting V-type ATPase, V1 domain; F:proton-transporting ATP synthase activity, rotational mechanism	NO
gnl|Amel_4.5|GB49389-PA	1.28926	1.08791	0.992578	1.12325	lachesin isoform X1	C:GO:0016020; C:GO:0016021	C:membrane; C:integral component of membrane	NO
gnl|Amel_4.5|GB41779-PA	0.800565	1.85257	0.648463	1.10053	probable uridine nucleosidase 2			NO
gnl|Amel_4.5|GB49171-PA	0.43646		1.50898	0.972721	sidekick isoform X1	C:GO:0016020; C:GO:0016021	C:membrane; C:integral component of membrane	NO
gnl|Amel_4.5|GB54152-PA	1.42317		0.444879	0.934022	PREDICTED: uncharacterized protein LOC408463 isoform X1			NO
gnl|Amel_4.5|GB41343-PA	1.70368	0.446094	0.383063	0.844278	division abnormally delayed			NO
gnl|Amel_4.5|GB46914-PA	0.794581	0.944488	0.658968	0.799346	unzipped	C:GO:0016020; C:GO:0016021	C:membrane; C:integral component of membrane	NO
gnl|Amel_4.5|GB49639-PA	0.0520688	1.50955		0.780811	Putative defense protein 3			NO
gnl|Amel_4.5|GB40265-PA	0.751562	0.402933	0.979918	0.711471	Transcriptional activator Pur-beta			NO
gnl|Amel_4.5|GB53848-PA	0.0176476	0.836671	1.03723	0.630517	adenosine deaminase CECR1-like	C:GO:0005615; F:GO:0019239	C:extracellular space; F:deaminase activity	NO
gnl|Amel_4.5|GB43580-PA	0.83682	0.931337	0.00866097	0.592273	C1q-like venom precursor			NO
gnl|Amel_4.5|GB44945-PA	0.883908	0.170933	0.484248	0.51303	leucine-rich repeat-containing DDB_G0290503			NO
gnl|Amel_4.5|GB42455-PA	1.2406	0.0143122	0.201024	0.485312	alpha-2-macroglobulin 1 isoform X1	C:GO:0005615; F:GO:0004866; P:GO:0010951; C:GO:0005576	C:extracellular space; F:endopeptidase inhibitor activity; P:negative regulation of endopeptidase activity; C:extracellular region	NO
gnl|Amel_4.5|GB49499-PA		0.0964255	0.873186	0.484806	PREDICTED: uncharacterized protein LOC100871702			NO
gnl|Amel_4.5|GB54051-PA	1.58092	-0.0326865	-0.246463	0.433925	gamma-glutamyl hydrolase-like	F:GO:0016757; F:GO:0003824; F:GO:0008242; P:GO:0006508; P:GO:0006541; F:GO:0016787	F:transferase activity, transferring glycosyl groups; F:catalytic activity; F:omega peptidase activity; P:proteolysis; P:glutamine metabolic process; F:hydrolase activity	NO
gnl|Amel_4.5|GB42275-PA	0.621828	1.04526	-0.384078	0.42767	myb X			NO
gnl|Amel_4.5|GB55768-PA	0.943407		-0.104983	0.419212	peptidyl-prolyl cis-trans isomerase H	F:GO:0003755; P:GO:0000413; P:GO:0006457; F:GO:0016853	F:peptidyl-prolyl cis-trans isomerase activity; P:protein peptidyl-prolyl isomerization; P:protein folding; F:isomerase activity	NO
gnl|Amel_4.5|GB44548-PA	1.96577	-0.0399758	-0.873748	0.350683	glucose dehydrogenase [ quinone]-like isoform X1	F:GO:0016614; F:GO:0016491; F:GO:0050660; P:GO:0055114	F:oxidoreductase activity, acting on CH-OH group of donors; F:oxidoreductase activity; F:flavin adenine dinucleotide binding; P:oxidation-reduction process	NO
gnl|Amel_4.5|GB40141-PA	0.179495	0.334236	0.372382	0.295371	venom serine carboxypeptidase	F:GO:0004180; P:GO:0006508; F:GO:0004185; F:GO:0008233; C:GO:0005576; F:GO:0016787	F:carboxypeptidase activity; P:proteolysis; F:serine-type carboxypeptidase activity; F:peptidase activity; C:extracellular region; F:hydrolase activity	NO
gnl|Amel_4.5|GB53064-PA	1.11545		-0.540437	0.287507	disulfide-isomerase partial	C:GO:0005623; C:GO:0016020; C:GO:0016021; P:GO:0045454; F:GO:0016853	C:cell; C:membrane; C:integral component of membrane; P:cell redox homeostasis; F:isomerase activity	NO
gnl|Amel_4.5|GB42233-PA	0.76817	0.65877	-0.629821	0.265706	ELAV 3 isoform X1	F:GO:0000166; F:GO:0003676; F:GO:0003723	F:nucleotide binding; F:nucleic acid binding; F:RNA binding	NO
gnl|Amel_4.5|GB53047-PA	-0.597204	0.713761		0.0582789	ribonuclease Oy	F:GO:0000166; P:GO:0090502; F:GO:0016887; F:GO:0005524; F:GO:0003723; F:GO:0033897	F:nucleotide binding; P:RNA phosphodiester bond hydrolysis, endonucleolytic; F:ATPase activity; F:ATP binding; F:RNA binding; F:ribonuclease T2 activity	NO
gnl|Amel_4.5|GB43738-PA	2.0475	1.39261	1.37997	1.60669	phenoloxidase 2-like	F:GO:0016491; F:GO:0046872; P:GO:0008152; P:GO:0055114	F:oxidoreductase activity; F:metal ion binding; P:metabolic process; P:oxidation-reduction process	YES
gnl|Amel_4.5|GB48634-PA	1.72987	1.30154	1.75371	1.59504	probable phospholipid hydroperoxide glutathione peroxidase	F:GO:0004601; P:GO:0006979; F:GO:0004602; F:GO:0016491; P:GO:0098869; P:GO:0055114	F:peroxidase activity; P:response to oxidative stress; F:glutathione peroxidase activity; F:oxidoreductase activity; P:cellular oxidant detoxification; P:oxidation-reduction process	YES
gnl|Amel_4.5|GB40945-PA	1.88491	1.52979	1.26381	1.5595	dipeptidase 1-like isoform X1	F:GO:0046872; F:GO:0016805; P:GO:0006508; C:GO:0016020; C:GO:0016021; F:GO:0008235; F:GO:0008233; F:GO:0008239; F:GO:0008237; C:GO:0031225; F:GO:0016787	F:metal ion binding; F:dipeptidase activity; P:proteolysis; C:membrane; C:integral component of membrane; F:metalloexopeptidase activity; F:peptidase activity; F:dipeptidyl-peptidase activity; F:metallopeptidase activity; C:anchored component of membrane; F:hydrolase activity	YES
gnl|Amel_4.5|GB42702-PA	0.780935	2.1389	1.59837	1.50607	circadian clock-controlled -like			YES
gnl|Amel_4.5|GB52324-PA	1.2309	1.76598	1.49835	1.49841	ejaculatory bulb-specific 3-like			YES
gnl|Amel_4.5|GB55452-PA	1.09164	1.70694	1.57388	1.45749	apolipophorin-III precursor	P:GO:0006869; F:GO:0008289; C:GO:0005576	P:lipid transport; F:lipid binding; C:extracellular region	YES
gnl|Amel_4.5|GB50970-PA	1.64226	1.12333	1.45171	1.40577	3-ketoacyl- mitochondrial	F:GO:0016746; F:GO:0016747; F:GO:0003824; P:GO:0008152; F:GO:0016740	F:transferase activity, transferring acyl groups; F:transferase activity, transferring acyl groups other than amino-acyl groups; F:catalytic activity; P:metabolic process; F:transferase activity	YES
gnl|Amel_4.5|GB47405-PA	1.39415	1.49131	1.3072	1.39755	neutral alpha-glucosidase AB isoform X2	P:GO:0005975; F:GO:0003824; P:GO:0008152; F:GO:0030246; F:GO:0004553; F:GO:0016787; F:GO:0016798	P:carbohydrate metabolic process; F:catalytic activity; P:metabolic process; F:carbohydrate binding; F:hydrolase activity, hydrolyzing O-glycosyl compounds; F:hydrolase activity; F:hydrolase activity, acting on glycosyl bonds	YES
gnl|Amel_4.5|GB50000-PA	1.8101	0.796132	1.57458	1.3936	D2-like			YES
gnl|Amel_4.5|GB47134-PA	1.18992	1.58287		1.3864	renin receptor	C:GO:0016020; C:GO:0016021; F:GO:0004872	C:membrane; C:integral component of membrane; F:receptor activity	YES
gnl|Amel_4.5|GB42597-PA	1.22747	1.48637	1.40199	1.37194	zinc finger 512B-like			YES
gnl|Amel_4.5|GB55490-PA	1.35644	1.28602	1.38744	1.3433	PREDICTED: uncharacterized protein LOC410793	P:GO:0006869; F:GO:0005319	P:lipid transport; F:lipid transporter activity	YES
gnl|Amel_4.5|GB50477-PA	1.51377	1.14122		1.32749	transcriptional regulator for cysteine regulon			YES
gnl|Amel_4.5|GB43708-PA	1.18896	1.09377	1.60141	1.29472	ferritin heavy polypeptide-like 17	P:GO:0006879; C:GO:0005623; F:GO:0008199; F:GO:0016491; F:GO:0046872; P:GO:0006826; P:GO:0055114; F:GO:0004322	P:cellular iron ion homeostasis; C:cell; F:ferric iron binding; F:oxidoreductase activity; F:metal ion binding; P:iron ion transport; P:oxidation-reduction process; F:ferroxidase activity	YES
gnl|Amel_4.5|GB54753-PA	2.02146	1.65956	0.1864	1.28914	enolase isoform X1			YES
gnl|Amel_4.5|GB50924-PA	1.53515	1.16639	1.15141	1.28431	centromere-associated E isoform X3			YES
gnl|Amel_4.5|GB50219-PA	1.0506	1.16748	1.63182	1.2833	DE-cadherin isoform X1	F:GO:0005509; C:GO:0016020; C:GO:0016021; P:GO:0007155; P:GO:0007156; C:GO:0005886	F:calcium ion binding; C:membrane; C:integral component of membrane; P:cell adhesion; P:homophilic cell adhesion via plasma membrane adhesion molecules; C:plasma membrane	YES
gnl|Amel_4.5|GB54653-PA		1.46965	1.08263	1.27614	U1 small nuclear ribonucleo A	F:GO:0000166; F:GO:0003676; C:GO:0030529; C:GO:0019013; F:GO:0017069; P:GO:0000398	F:nucleotide binding; F:nucleic acid binding; C:intracellular ribonucleoprotein complex; C:viral nucleocapsid; F:snRNA binding; P:mRNA splicing, via spliceosome	YES
gnl|Amel_4.5|GB40735-PA	0.712734	1.2013	1.87794	1.26399	fructose-bisphosphate aldolase	F:GO:0003824; P:GO:0006096; F:GO:0016829; F:GO:0004332	F:catalytic activity; P:glycolytic process; F:lyase activity; F:fructose-bisphosphate aldolase activity	YES
gnl|Amel_4.5|GB40713-PA	1.06736	1.05413	1.54122	1.2209	fatty acid-binding homolog 9-like	F:GO:0008289; P:GO:0006810; F:GO:0005215	F:lipid binding; P:transport; F:transporter activity	YES
gnl|Amel_4.5|GB41454-PA	1.14916	1.9683	0.540638	1.21937	carboxypeptidase D-like	F:GO:0008270; F:GO:0004181; P:GO:0006508	F:zinc ion binding; F:metallocarboxypeptidase activity; P:proteolysis	YES
gnl|Amel_4.5|GB51696-PA	1.68402	-0.278066	2.22785	1.21127	hexamerin 70c precursor			YES
gnl|Amel_4.5|GB48904-PA	1.29192	1.41847	0.876386	1.19559	glutathione S-transferase-like	F:GO:0016740	F:transferase activity	YES
gnl|Amel_4.5|GB44039-PA	0.676702		1.70922	1.19296	malate cytoplasmic	P:GO:0005975; F:GO:0030060; F:GO:0016615; P:GO:0006108; F:GO:0016616; F:GO:0016491; F:GO:0003824; P:GO:0006099; P:GO:0055114; P:GO:0019752	P:carbohydrate metabolic process; F:L-malate dehydrogenase activity; F:malate dehydrogenase activity; P:malate metabolic process; F:oxidoreductase activity, acting on the CH-OH group of donors, NAD or NADP as acceptor; F:oxidoreductase activity; F:catalytic activity; P:tricarboxylic acid cycle; P:oxidation-reduction process; P:carboxylic acid metabolic process	YES
gnl|Amel_4.5|GB47565-PA	1.26886	1.23841	1.01022	1.1725	insulin-like growth factor-binding complex acid labile subunit			YES
gnl|Amel_4.5|GB52829-PA;gnl|Amel_4.5|GB48505-PA	1.0881	1.16414	1.19845	1.15023	chitinase Idgf4 isoform X2	F:GO:0004568; P:GO:0005975; P:GO:0006032; F:GO:0004553	F:chitinase activity; P:carbohydrate metabolic process; P:chitin catabolic process; F:hydrolase activity, hydrolyzing O-glycosyl compounds	YES
gnl|Amel_4.5|GB46618-PA	2.60837	0.0189399	0.790817	1.13938	laminin subunit gamma-1	C:GO:0005604; P:GO:0048731; P:GO:0070831	C:basement membrane; P:system development; P:basement membrane assembly	YES
gnl|Amel_4.5|GB44533-PA	1.1404	1.01975	1.25024	1.1368	cysteine ase CG12163	F:GO:0030414; F:GO:0004869; P:GO:0006508; P:GO:0010951; F:GO:0008234; F:GO:0008233; P:GO:0010466; F:GO:0016787	F:peptidase inhibitor activity; F:cysteine-type endopeptidase inhibitor activity; P:proteolysis; P:negative regulation of endopeptidase activity; F:cysteine-type peptidase activity; F:peptidase activity; P:negative regulation of peptidase activity; F:hydrolase activity	YES
gnl|Amel_4.5|GB48203-PA	1.6531	1.10351	0.62192	1.12618	laminin subunit beta-1 isoform X1			YES
gnl|Amel_4.5|GB53565-PA	1.48285	1.00915	0.877155	1.12305	endochitinase	F:GO:0004568; P:GO:0005975; F:GO:0008061; P:GO:0006032; P:GO:0008152; P:GO:0006030; C:GO:0005576; F:GO:0004553; F:GO:0016798; F:GO:0016787	F:chitinase activity; P:carbohydrate metabolic process; F:chitin binding; P:chitin catabolic process; P:metabolic process; P:chitin metabolic process; C:extracellular region; F:hydrolase activity, hydrolyzing O-glycosyl compounds; F:hydrolase activity, acting on glycosyl bonds; F:hydrolase activity	YES
gnl|Amel_4.5|GB46223-PA	1.1512	1.12328	1.08266	1.11905	odorant binding 14	F:GO:0005549	F:odorant binding	YES
gnl|Amel_4.5|GB41722-PA	1.29508	1.28348	0.767756	1.11544	PREDICTED: uncharacterized protein LOC107965485	C:GO:0016020; C:GO:0016021	C:membrane; C:integral component of membrane	YES
gnl|Amel_4.5|GB47880-PA	0.638461	1.36224	1.31482	1.10517	superoxide dismutase [Cu-Zn]	F:GO:0004601; P:GO:0006801; F:GO:0046872; F:GO:0016491; P:GO:0019430; P:GO:0098869; P:GO:0055114; F:GO:0004784	F:peroxidase activity; P:superoxide metabolic process; F:metal ion binding; F:oxidoreductase activity; P:removal of superoxide radicals; P:cellular oxidant detoxification; P:oxidation-reduction process; F:superoxide dismutase activity	YES
gnl|Amel_4.5|GB43870-PA	0.596709	1.47065	1.21782	1.09506	basement membrane-specific heparan sulfate proteoglycan core isoform X8			YES
gnl|Amel_4.5|GB40431-PA	0.587505	0.825974	1.72499	1.04616	beta-ureidopropionase	F:GO:0016810; P:GO:0006807	F:hydrolase activity, acting on carbon-nitrogen (but not peptide) bonds; P:nitrogen compound metabolic process	YES
gnl|Amel_4.5|GB41427-PA		2.00568	0.0782564	1.04197	catalase	F:GO:0004601; P:GO:0006979; F:GO:0016491; F:GO:0046872; F:GO:0004096; P:GO:0098869; P:GO:0055114; F:GO:0020037; P:GO:0042744	F:peroxidase activity; P:response to oxidative stress; F:oxidoreductase activity; F:metal ion binding; F:catalase activity; P:cellular oxidant detoxification; P:oxidation-reduction process; F:heme binding; P:hydrogen peroxide catabolic process	YES
gnl|Amel_4.5|GB41776-PA	1.33148	0.906704	0.823087	1.02042	regucalcin-like isoform X2			YES
gnl|Amel_4.5|GB44451-PA	0.572774	1.02535	1.41514	1.00442	PREDICTED: uncharacterized protein LOC100578123			YES
gnl|Amel_4.5|GB43302-PA	1.70279	0.769158	0.513169	0.99504	SPARC	C:GO:0005615; P:GO:0007165; F:GO:0005509; C:GO:0005578	C:extracellular space; P:signal transduction; F:calcium ion binding; C:proteinaceous extracellular matrix	YES
gnl|Amel_4.5|GB42985-PA	0.647747	0.94044	1.34136	0.976514	N-acetylneuraminate lyase-like	F:GO:0003824; P:GO:0008152; F:GO:0016829	F:catalytic activity; P:metabolic process; F:lyase activity	YES
gnl|Amel_4.5|GB53748-PA	0.980335	0.823056	1.09001	0.964468	neurofilament heavy polypeptide			YES
gnl|Amel_4.5|GB46696-PA	0.627237	1.38379	0.862747	0.957925	dystroglycan isoform X1			YES
gnl|Amel_4.5|GB44996-PA	1.59061	0.152843	1.0874	0.943621	hexamerin 110			YES
gnl|Amel_4.5|GB46652-PA	0.924881	0.863036	0.970537	0.919485	peptidyl-prolyl cis-trans isomerase 5	F:GO:0003755; P:GO:0000413; P:GO:0006457; F:GO:0016853	F:peptidyl-prolyl cis-trans isomerase activity; P:protein peptidyl-prolyl isomerization; P:protein folding; F:isomerase activity	YES
gnl|Amel_4.5|GB44564-PA	1.01899	0.448815	1.27791	0.91524	ecdysteroid-regulated 16 kDa			YES
gnl|Amel_4.5|GB54549-PA	0.972211	0.957904	0.807465	0.912526	maltase 2-like	P:GO:0000023; P:GO:0005975; F:GO:0004558; F:GO:0032450; F:GO:0003824; P:GO:0008152; F:GO:0016787; F:GO:0016798	P:maltose metabolic process; P:carbohydrate metabolic process; F:alpha-1,4-glucosidase activity; F:maltose alpha-glucosidase activity; F:catalytic activity; P:metabolic process; F:hydrolase activity; F:hydrolase activity, acting on glycosyl bonds	YES
gnl|Amel_4.5|GB43731-PA	-0.122199	1.4644	1.37705	0.906416	ferritin subunit	P:GO:0006879; C:GO:0005623; F:GO:0008199; F:GO:0046872; F:GO:0016491; P:GO:0006826; P:GO:0055114; F:GO:0004322	P:cellular iron ion homeostasis; C:cell; F:ferric iron binding; F:metal ion binding; F:oxidoreductase activity; P:iron ion transport; P:oxidation-reduction process; F:ferroxidase activity	YES
gnl|Amel_4.5|GB50170-PA	0.98093	0.7657	0.952517	0.899716	Protein skeletor, isoforms B C isoform X1			YES
gnl|Amel_4.5|GB43786-PA	0.886015	0.894742	0.911738	0.897498	calsyntenin-1	F:GO:0005509; C:GO:0016020; C:GO:0016021; P:GO:0007156	F:calcium ion binding; C:membrane; C:integral component of membrane; P:homophilic cell adhesion via plasma membrane adhesion molecules	YES
gnl|Amel_4.5|GB55451-PA	0.94633	0.876887	0.83218	0.885132	hypothetical protein WN48_01605			YES
gnl|Amel_4.5|GB46226-PA	1.10932	0.81174	0.728093	0.883051	odorant binding 17 precursor	F:GO:0005549	F:odorant binding	YES
gnl|Amel_4.5|GB47740-PA	1.0185	0.631118	0.877205	0.842275	leucine-rich repeat-containing G- coupled receptor 4-like			YES
gnl|Amel_4.5|GB49260-PA	0.320918	0.846765	1.35218	0.839954	PREDICTED: uncharacterized protein LOC725273 isoform X1			YES
gnl|Amel_4.5|GB52643-PA	0.818613	1.07357	0.626041	0.839406	poly(U)-specific endoribonuclease homolog	F:GO:0016788	F:hydrolase activity, acting on ester bonds	YES
gnl|Amel_4.5|GB45152-PA	0.846644	0.0355527	1.61544	0.832546	PREDICTED: uncharacterized protein LOC551323 isoform X1	F:GO:0016810; P:GO:0005975; F:GO:0008061; F:GO:0003824; P:GO:0006030; C:GO:0005576	F:hydrolase activity, acting on carbon-nitrogen (but not peptide) bonds; P:carbohydrate metabolic process; F:chitin binding; F:catalytic activity; P:chitin metabolic process; C:extracellular region	YES
gnl|Amel_4.5|GB51697-PA	0.928806	0.825589	0.724117	0.826171	hexamerin 70b precursor			YES
gnl|Amel_4.5|GB50574-PA	0.928722	0.832928	0.697089	0.81958	PREDICTED: uncharacterized protein LOC102656231	C:GO:0016020; C:GO:0016021	C:membrane; C:integral component of membrane	YES
gnl|Amel_4.5|GB52919-PA	1.61878	-0.0166462	0.825881	0.809339	Cuticle partial	F:GO:0042302	F:structural constituent of cuticle	YES
gnl|Amel_4.5|GB51698-PA	0.766346	0.778071	0.848389	0.797602	Arylphorin subunit alpha			YES
gnl|Amel_4.5|GB50226-PA	0.93138	0.77254	0.676305	0.793408	transferrin	P:GO:0055072; C:GO:0005615; P:GO:0006811; F:GO:0046872; C:GO:0016020; C:GO:0016021; C:GO:0005576; P:GO:0006810	P:iron ion homeostasis; C:extracellular space; P:ion transport; F:metal ion binding; C:membrane; C:integral component of membrane; C:extracellular region; P:transport	YES
gnl|Amel_4.5|GB54507-PA	0.835842	0.794887	0.744815	0.791848	apolipophorins	P:GO:0006869; F:GO:0005319	P:lipid transport; F:lipid transporter activity	YES
gnl|Amel_4.5|GB50662-PA	0.898317	0.798865	0.657887	0.785023	larval-specific very high density lipo precursor	P:GO:0006869; F:GO:0005319	P:lipid transport; F:lipid transporter activity	YES
gnl|Amel_4.5|GB48474-PA	0.649411	0.135036	1.54754	0.777329	probable chitinase 3	F:GO:0004568; P:GO:0005975; F:GO:0008061; P:GO:0006032; P:GO:0008152; P:GO:0006030; C:GO:0005576; F:GO:0004553; F:GO:0016798; F:GO:0016787	F:chitinase activity; P:carbohydrate metabolic process; F:chitin binding; P:chitin catabolic process; P:metabolic process; P:chitin metabolic process; C:extracellular region; F:hydrolase activity, hydrolyzing O-glycosyl compounds; F:hydrolase activity, acting on glycosyl bonds; F:hydrolase activity	YES
gnl|Amel_4.5|GB54419-PA	1.05802	-0.243214	1.45812	0.757642	dehydrogenase reductase SDR family member 11-like			YES
gnl|Amel_4.5|GB46222-PA	0.681417	0.827909	0.758889	0.756072	general odorant-binding 56d-like	F:GO:0005549	F:odorant binding	YES
gnl|Amel_4.5|GB42556-PA	0.472076	0.244049	1.40386	0.706662	takeout-like			YES
gnl|Amel_4.5|GB50421-PA	0.39034	0.925764	0.703444	0.673183	prosaposin isoform X1	P:GO:0006629; C:GO:0005764; P:GO:0006665	P:lipid metabolic process; C:lysosome; P:sphingolipid metabolic process	YES
gnl|Amel_4.5|GB48820-PA	0.633119	0.418112	0.905353	0.652195	antitrypsin-like isoform X4	C:GO:0005615	C:extracellular space	YES
gnl|Amel_4.5|GB41203-PA	1.09543	0.879042	-0.106159	0.62277	cuticular analogous to peritrophins 3-C precursor	F:GO:0008061; P:GO:0006030; C:GO:0005576	F:chitin binding; P:chitin metabolic process; C:extracellular region	YES
gnl|Amel_4.5|GB51283-PA	0.784202	0.514672	0.468477	0.589117	retinal dehydrogenase 1	F:GO:0016491; P:GO:0008152; P:GO:0055114; F:GO:0016620	F:oxidoreductase activity; P:metabolic process; P:oxidation-reduction process; F:oxidoreductase activity, acting on the aldehyde or oxo group of donors, NAD or NADP as acceptor	YES
gnl|Amel_4.5|GB42239-PA	1.40966	-0.107042	0.271334	0.52465	senecionine N-oxygenase-like	F:GO:0050661; F:GO:0050660; F:GO:0016491; P:GO:0055114; F:GO:0004497; F:GO:0004499	F:NADP binding; F:flavin adenine dinucleotide binding; F:oxidoreductase activity; P:oxidation-reduction process; F:monooxygenase activity; F:N,N-dimethylaniline monooxygenase activity	YES
gnl|Amel_4.5|GB53015-PA	0.784714	-0.823725	1.5978	0.519595	FAM151B isoform X1	C:GO:0016020; C:GO:0016021	C:membrane; C:integral component of membrane	YES
gnl|Amel_4.5|GB50875-PA	0.72005	0.0673128	0.714878	0.500747	apolipo D-like	F:GO:0031409	F:pigment binding	YES
gnl|Amel_4.5|GB50942-PA	-0.0449806	1.02218	0.488719	0.48864	14-3-3 zeta	F:GO:0019904	F:protein domain specific binding	YES
gnl|Amel_4.5|GB52107-PA;gnl|Amel_4.5|GB46039-PA	0.635928	0.246214	0.52932	0.470487	tubulin alpha-1 chain	F:GO:0005525; F:GO:0000166; C:GO:0005856; C:GO:0005737; F:GO:0003924; F:GO:0005200; C:GO:0005874; P:GO:0007017	F:GTP binding; F:nucleotide binding; C:cytoskeleton; C:cytoplasm; F:GTPase activity; F:structural constituent of cytoskeleton; C:microtubule; P:microtubule-based process	YES
gnl|Amel_4.5|GB54611-PA	0.191006	0.658351	0.434742	0.428033	ovalbumin-related X	C:GO:0005615	C:extracellular space	YES
gnl|Amel_4.5|GB50902-PA	-0.413188	1.05844	0.636326	0.427192	glyceraldehyde-3-phosphate dehydrogenase 2-like	F:GO:0050661; F:GO:0051287; F:GO:0016491; P:GO:0006096; P:GO:0055114; P:GO:0006006; F:GO:0004365; F:GO:0016620	F:NADP binding; F:NAD binding; F:oxidoreductase activity; P:glycolytic process; P:oxidation-reduction process; P:glucose metabolic process; F:glyceraldehyde-3-phosphate dehydrogenase (NAD+) (phosphorylating) activity; F:oxidoreductase activity, acting on the aldehyde or oxo group of donors, NAD or NADP as acceptor	YES
gnl|Amel_4.5|GB41310-PA	0.151949	0.583893	0.535753	0.423865	Actin, muscle	F:GO:0000166; F:GO:0005524; F:GO:0004452; P:GO:0008299; F:GO:0016787	F:nucleotide binding; F:ATP binding; F:isopentenyl-diphosphate delta-isomerase activity; P:isoprenoid biosynthetic process; F:hydrolase activity	YES
gnl|Amel_4.5|GB45955-PA	0.264649	0.605197	0.371918	0.413921	beta-galactosidase-like	P:GO:0005975; P:GO:0008152; F:GO:0004553; F:GO:0004565; F:GO:0016798; F:GO:0016787	P:carbohydrate metabolic process; P:metabolic process; F:hydrolase activity, hydrolyzing O-glycosyl compounds; F:beta-galactosidase activity; F:hydrolase activity, acting on glycosyl bonds; F:hydrolase activity	YES
gnl|Amel_4.5|GB48841-PA	0.758701		0.0449292	0.401815	cuticle -like			YES
gnl|Amel_4.5|GB52025-PA	0.374265	-0.373113	1.19582	0.39899	membrane metallo-endopeptidase-like 1 isoform X1	P:GO:0006508; F:GO:0004222; F:GO:0008237	P:proteolysis; F:metalloendopeptidase activity; F:metallopeptidase activity	YES
gnl|Amel_4.5|GB42552-PA	0.827245	0.0806112	0.126889	0.344915	enolase-phosphatase E1 isoform X1			YES
gnl|Amel_4.5|GB44311-PA;gnl|Amel_4.5|GB54339-PA	1.00659	-0.962154	0.979765	0.3414	actin related 1	F:GO:0000166; F:GO:0005524; C:GO:0005856; C:GO:0005737	F:nucleotide binding; F:ATP binding; C:cytoskeleton; C:cytoplasm	YES
gnl|Amel_4.5|GB41332-PA	0.32039	0.283307	0.358589	0.320762	angiotensin-converting enzyme-like	F:GO:0003677; F:GO:0016779; F:GO:0003899; P:GO:0006351; F:GO:0016740	F:DNA binding; F:nucleotidyltransferase activity; F:DNA-directed 5'-3' RNA polymerase activity; P:transcription, DNA-templated; F:transferase activity	YES
gnl|Amel_4.5|GB45318-PA	1.65586	-0.578241	-0.331256	0.24879	Coiled-coil domain-containing 134	F:GO:0016810; P:GO:0005975; F:GO:0008061; F:GO:0003824; P:GO:0006030; C:GO:0005576	F:hydrolase activity, acting on carbon-nitrogen (but not peptide) bonds; P:carbohydrate metabolic process; F:chitin binding; F:catalytic activity; P:chitin metabolic process; C:extracellular region	YES
gnl|Amel_4.5|GB45761-PA	0.585062	-0.0895688		0.247746	T-complex 1 subunit gamma	F:GO:0000166; F:GO:0005524; C:GO:0005737; F:GO:0051082; P:GO:0006457	F:nucleotide binding; F:ATP binding; C:cytoplasm; F:unfolded protein binding; P:protein folding	YES
gnl|Amel_4.5|GB42616-PA	0.346285	0.414827	-0.0864518	0.224887	beta-hexosaminidase subunit beta-like	P:GO:0005975; P:GO:0008152; F:GO:0004553; F:GO:0004563; F:GO:0016787; F:GO:0016798	P:carbohydrate metabolic process; P:metabolic process; F:hydrolase activity, hydrolyzing O-glycosyl compounds; F:beta-N-acetylhexosaminidase activity; F:hydrolase activity; F:hydrolase activity, acting on glycosyl bonds	YES
gnl|Amel_4.5|GB50522-PA	0.602218	-0.253547	0.306337	0.218336	flocculation FLO11-like isoform X1	C:GO:0005615	C:extracellular space	YES
gnl|Amel_4.5|GB40085-PA	0.239726	0.174769	0.0886045	0.1677	carboxypeptidase B-like	F:GO:0004180; F:GO:0008270; F:GO:0004181; P:GO:0006508	F:carboxypeptidase activity; F:zinc ion binding; F:metallocarboxypeptidase activity; P:proteolysis	YES
gnl|Amel_4.5|GB47617-PA	-0.148892	0.810104	-0.268989	0.130741	peptidyl-prolyl cis-trans isomerase-like	F:GO:0003755; P:GO:0000413; P:GO:0006457; F:GO:0016853	F:peptidyl-prolyl cis-trans isomerase activity; P:protein peptidyl-prolyl isomerization; P:protein folding; F:isomerase activity	YES
gnl|Amel_4.5|GB43825-PA	0.295599	0.322251	-0.231042	0.128936	lysosomal aspartic protease	F:GO:0004190; P:GO:0006508; F:GO:0008233; F:GO:0016787	F:aspartic-type endopeptidase activity; P:proteolysis; F:peptidase activity; F:hydrolase activity	YES
gnl|Amel_4.5|GB43908-PA	0.548687	-0.949573	0.634703	0.0779392	xanthine dehydrogenase oxidase-like isoform X1	F:GO:0016614; F:GO:0005506; F:GO:0016491; F:GO:0046872; F:GO:0003824; F:GO:0050660; F:GO:0009055; P:GO:0055114; F:GO:0051536; F:GO:0051537	F:oxidoreductase activity, acting on CH-OH group of donors; F:iron ion binding; F:oxidoreductase activity; F:metal ion binding; F:catalytic activity; F:flavin adenine dinucleotide binding; F:electron carrier activity; P:oxidation-reduction process; F:iron-sulfur cluster binding; F:2 iron, 2 sulfur cluster binding	YES
gnl|Amel_4.5|GB55388-PA	0.378266	0.0503215	-0.210975	0.0725375	arylsulfatase B-like	F:GO:0003824; F:GO:0008484; P:GO:0008152	F:catalytic activity; F:sulfuric ester hydrolase activity; P:metabolic process	YES
gnl|Amel_4.5|GB53632-PA	-0.951249	0.300477	0.809315	0.0528475	titin homolog isoform X2			YES

## Sheet: Foundress
Majority protein IDs	Foundress 1	Foundress 2	Foundress 3	Average Z score	Description	GO term	Function	Hemolymph?
gnl|Amel_4.5|GB52656-PA	1.97694	0.880848	NaN	1.42889		F:GO:0030246	F:carbohydrate binding	NO
gnl|Amel_4.5|GB42297-PA	1.89301	1.43972	0.838721	1.39048	heat shock 70 kDa cognate 5	F:GO:0000166; F:GO:0005524; F:GO:0051082; P:GO:0006457	F:nucleotide binding; F:ATP binding; F:unfolded protein binding; P:protein folding	NO
gnl|Amel_4.5|GB49313-PA	NaN	1.23483	1.28372	1.25928	voltage-dependent anion-selective channel-like	F:GO:0008308; P:GO:1903959; P:GO:0055085; C:GO:0005739; C:GO:0016021; C:GO:0005741; P:GO:0006820; P:GO:0044070	F:voltage-gated anion channel activity; P:regulation of anion transmembrane transport; P:transmembrane transport; C:mitochondrion; C:integral component of membrane; C:mitochondrial outer membrane; P:anion transport; P:regulation of anion transport	NO
gnl|Amel_4.5|GB45752-PA	NaN	1.19717	1.09271	1.14494	ubiquitin-conjugating enzyme E2 N	F:GO:0000166; F:GO:0005524	F:nucleotide binding; F:ATP binding	NO
gnl|Amel_4.5|GB41413-PA	0.770498	0.93255	1.62724	1.1101	peroxiredoxin-6-like	F:GO:0004601; F:GO:0016209; F:GO:0016491; P:GO:0098869; P:GO:0055114; F:GO:0051920	F:peroxidase activity; F:antioxidant activity; F:oxidoreductase activity; P:cellular oxidant detoxification; P:oxidation-reduction process; F:peroxiredoxin activity	NO
gnl|Amel_4.5|GB40431-PA	0.849106	1.22211	1.12903	1.06675	peroxiredoxin-6-like	F:GO:0004601; F:GO:0016209; F:GO:0016491; P:GO:0098869; P:GO:0055114; F:GO:0051920	F:peroxidase activity; F:antioxidant activity; F:oxidoreductase activity; P:cellular oxidant detoxification; P:oxidation-reduction process; F:peroxiredoxin activity	NO
gnl|Amel_4.5|GB44996-PA	0.710091	0.992899	1.39048	1.03116	hexamerin 110			NO
gnl|Amel_4.5|GB54372-PA	0.758328	0.260063	1.67595	0.898114	60 kDa heat shock mitochondrial-like	F:GO:0005524; C:GO:0005737; P:GO:0042026; P:GO:0006457	F:ATP binding; C:cytoplasm; P:protein refolding; P:protein folding	NO
gnl|Amel_4.5|GB50245-PA	1.49913	0.265821	NaN	0.882476	flocculation FLO11	C:GO:0005615	C:extracellular space	NO
gnl|Amel_4.5|GB43173-PA	0.888763	0.280559	1.45689	0.875404	probable chitinase 3			NO
gnl|Amel_4.5|GB55328-PA	0.0481389	0.808998	1.67922	0.845453	tropomyosin- isoforms 9A A B isoform X25			NO
gnl|Amel_4.5|GB49240-PA	0.903809	0.525231	1.0423	0.823781	aldehyde mitochondrial	F:GO:0016491; P:GO:0008152; P:GO:0055114; F:GO:0016620	F:oxidoreductase activity; P:metabolic process; P:oxidation-reduction process; F:oxidoreductase activity, acting on the aldehyde or oxo group of donors, NAD or NADP as acceptor	NO
gnl|Amel_4.5|GB49117-PA	0.503082	0.726663	1.13891	0.789552	heat shock 70 kDa cognate 3	F:GO:0000166; F:GO:0005524	F:nucleotide binding; F:ATP binding	NO
gnl|Amel_4.5|GB40085-PA	0.733572	0.729542	NaN	0.731557	carboxypeptidase B-like	F:GO:0004180; F:GO:0008270; F:GO:0004181; P:GO:0006508	F:carboxypeptidase activity; F:zinc ion binding; F:metallocarboxypeptidase activity; P:proteolysis	NO
gnl|Amel_4.5|GB53632-PA	-0.0746167	1.8796	0.382745	0.729242	titin homolog isoform X2			NO
gnl|Amel_4.5|GB43751-PA	0.658795	1.40902	-0.0176467	0.683389	PREDICTED: uncharacterized protein LOC413256	C:GO:0016020; C:GO:0016021	C:membrane; C:integral component of membrane	NO
gnl|Amel_4.5|GB42553-PA	1.13694	0.173372	NaN	0.655155	enolase-phosphatase E1 isoform X2			NO
gnl|Amel_4.5|GB55701-PA	-0.228437	1.07524	1.0481	0.631633	aldehyde dehydrogenase family 7 member A1 homolog	F:GO:0016491; P:GO:0008152; P:GO:0055114; F:GO:0016620	F:oxidoreductase activity; P:metabolic process; P:oxidation-reduction process; F:oxidoreductase activity, acting on the aldehyde or oxo group of donors, NAD or NADP as acceptor	NO
gnl|Amel_4.5|GB40866-PA	-0.00149095	NaN	1.25564	0.627075	Heat shock 70 kDa cognate 4	F:GO:0000166; F:GO:0005524	F:nucleotide binding; F:ATP binding	NO
gnl|Amel_4.5|GB44451-PA	0.699737	0.544091	NaN	0.621914	PREDICTED: uncharacterized protein LOC100578123			NO
gnl|Amel_4.5|GB41343-PA	0.316833	0.298524	NaN	0.307678	division abnormally delayed			NO
gnl|Amel_4.5|GB42275-PA	0.422467	-0.0416281	NaN	0.190419	myb X			NO
gnl|Amel_4.5|GB46276-PA;gnl|Amel_4.5|GB46318-PA	0.132228	0.148265	0.0632791	0.114591	apolipo D-like	F:GO:0031409; F:GO:0008289; P:GO:0006810; F:GO:0005215	F:pigment binding; F:lipid binding; P:transport; F:transporter activity	NO
gnl|Amel_4.5|GB53064-PA	0.220605	-0.0694332	-0.114244	0.0123095	disulfide-isomerase partial	C:GO:0005623; C:GO:0016020; C:GO:0016021; P:GO:0045454; F:GO:0016853	C:cell; C:membrane; C:integral component of membrane; P:cell redox homeostasis; F:isomerase activity	NO
gnl|Amel_4.5|GB53727-PA	2.32427	1.68616	1.32269	1.77771		F:GO:0008177; F:GO:0016491; F:GO:0046872; F:GO:0009055; C:GO:0005739; P:GO:0006099; P:GO:0055114; F:GO:0051538; F:GO:0051539; F:GO:0051536; F:GO:0051537; C:GO:0005743	F:succinate dehydrogenase (ubiquinone) activity; F:oxidoreductase activity; F:metal ion binding; F:electron carrier activity; C:mitochondrion; P:tricarboxylic acid cycle; P:oxidation-reduction process; F:3 iron, 4 sulfur cluster binding; F:4 iron, 4 sulfur cluster binding; F:iron-sulfur cluster binding; F:2 iron, 2 sulfur cluster binding; C:mitochondrial inner membrane	YES
gnl|Amel_4.5|GB55205-PA	1.34154	1.4252	1.51602	1.42759	major royal jelly 1	P:GO:0048650; P:GO:0050829; P:GO:0007275; P:GO:0031640; C:GO:0005576; P:GO:0050832; P:GO:0042742; P:GO:0050830; F:GO:0003674	P:caste determination, influence by environmental factors; P:defense response to Gram-negative bacterium; P:multicellular organism development; P:killing of cells of other organism; C:extracellular region; P:defense response to fungus; P:defense response to bacterium; P:defense response to Gram-positive bacterium; F:molecular_function	YES
gnl|Amel_4.5|GB51716-PA	0.633706	1.59838	1.63204	1.28804	60S ribosomal L23a	F:GO:0000166; F:GO:0003735; C:GO:0030529; C:GO:0005840; C:GO:0005622; P:GO:0006412	F:nucleotide binding; F:structural constituent of ribosome; C:intracellular ribonucleoprotein complex; C:ribosome; C:intracellular; P:translation	YES
gnl|Amel_4.5|GB47043-PA	1.26786	1.55125	0.907774	1.2423	succinate dehydrogenase [ubiquinone] flavo mitochondrial	F:GO:0016627; F:GO:0008177; F:GO:0050660; F:GO:0016491; C:GO:0016020; P:GO:0006099; P:GO:0055114; P:GO:0022900; C:GO:0005743	F:oxidoreductase activity, acting on the CH-CH group of donors; F:succinate dehydrogenase (ubiquinone) activity; F:flavin adenine dinucleotide binding; F:oxidoreductase activity; C:membrane; P:tricarboxylic acid cycle; P:oxidation-reduction process; P:electron transport chain; C:mitochondrial inner membrane	YES
gnl|Amel_4.5|GB40141-PA	0.544474	0.822934	0.478452	0.615287	venom serine carboxypeptidase	F:GO:0004180; P:GO:0006508; F:GO:0004185; F:GO:0008233; C:GO:0005576; F:GO:0016787	F:carboxypeptidase activity; P:proteolysis; F:serine-type carboxypeptidase activity; F:peptidase activity; C:extracellular region; F:hydrolase activity	YES
gnl|Amel_4.5|GB51283-PA	-0.160501	0.614412	0.987963	0.480625	retinal dehydrogenase 1	F:GO:0016491; P:GO:0008152; P:GO:0055114; F:GO:0016620	F:oxidoreductase activity; P:metabolic process; P:oxidation-reduction process; F:oxidoreductase activity, acting on the aldehyde or oxo group of donors, NAD or NADP as acceptor	YES
gnl|Amel_4.5|GB42616-PA	0.0276107	0.51629	0.372245	0.305382	beta-hexosaminidase subunit beta-like	P:GO:0005975; P:GO:0008152; F:GO:0004553; F:GO:0004563; F:GO:0016787; F:GO:0016798	P:carbohydrate metabolic process; P:metabolic process; F:hydrolase activity, hydrolyzing O-glycosyl compounds; F:beta-N-acetylhexosaminidase activity; F:hydrolase activity; F:hydrolase activity, acting on glycosyl bonds	YES
gnl|Amel_4.5|GB47880-PA	0.452638	-0.247378	0.703702	0.302987	superoxide dismutase [Cu-Zn]	F:GO:0004601; P:GO:0006801; F:GO:0046872; F:GO:0016491; P:GO:0019430; P:GO:0098869; P:GO:0055114; F:GO:0004784	F:peroxidase activity; P:superoxide metabolic process; F:metal ion binding; F:oxidoreductase activity; P:removal of superoxide radicals; P:cellular oxidant detoxification; P:oxidation-reduction process; F:superoxide dismutase activity	YES
gnl|Amel_4.5|GB43890-PA	0.500511	0.374028	-0.0183765	0.285388	N(4)-(Beta-N-acetylglucosaminyl)-L-asparaginase-like isoform X1	C:GO:0005634	C:nucleus	YES
gnl|Amel_4.5|GB48904-PA	NaN	0.0428494	0.51228	0.277565	glutathione S-transferase-like	F:GO:0016740	F:transferase activity	YES
gnl|Amel_4.5|GB48820-PA	0.503919	0.488749	-0.163665	0.276334	antitrypsin-like isoform X4	C:GO:0005615	C:extracellular space	YES
gnl|Amel_4.5|GB54507-PA	0.172159	0.223261	0.388237	0.261219	apolipophorins	P:GO:0006869; F:GO:0005319	P:lipid transport; F:lipid transporter activity	YES
gnl|Amel_4.5|GB50477-PA	-0.0359471	0.184004	0.541401	0.229819	transcriptional regulator for cysteine regulon			YES
gnl|Amel_4.5|GB43825-PA	-0.233972	-0.198826	1.1199	0.229034	lysosomal aspartic protease	F:GO:0004190; P:GO:0006508; F:GO:0008233; F:GO:0016787	F:aspartic-type endopeptidase activity; P:proteolysis; F:peptidase activity; F:hydrolase activity	YES
gnl|Amel_4.5|GB46223-PA	0.533729	-0.119447	0.267603	0.227295	odorant binding 14	F:GO:0005549	F:odorant binding	YES
gnl|Amel_4.5|GB42552-PA	0.941321	NaN	-0.526787	0.207267	enolase-phosphatase E1 isoform X1			YES
gnl|Amel_4.5|GB50226-PA	0.18161	0.198412	0.213923	0.197982	transferrin	P:GO:0055072; C:GO:0005615; P:GO:0006811; F:GO:0046872; C:GO:0016020; C:GO:0016021; C:GO:0005576; P:GO:0006810	P:iron ion homeostasis; C:extracellular space; P:ion transport; F:metal ion binding; C:membrane; C:integral component of membrane; C:extracellular region; P:transport	YES
gnl|Amel_4.5|GB47565-PA	-0.0245475	0.31409	0.296008	0.195183	insulin-like growth factor-binding complex acid labile subunit			YES
gnl|Amel_4.5|GB44564-PA	0.0275736	0.530766	-0.003254	0.185029	ecdysteroid-regulated 16 kDa			YES
gnl|Amel_4.5|GB55388-PA	0.171251	1.16073	-0.808307	0.174559	arylsulfatase B-like	F:GO:0003824; F:GO:0008484; P:GO:0008152	F:catalytic activity; F:sulfuric ester hydrolase activity; P:metabolic process	YES
gnl|Amel_4.5|GB50970-PA	-0.77318	0.509639	0.755516	0.163992	3-ketoacyl- mitochondrial	F:GO:0016746; F:GO:0016747; F:GO:0003824; P:GO:0008152; F:GO:0016740	F:transferase activity, transferring acyl groups; F:transferase activity, transferring acyl groups other than amino-acyl groups; F:catalytic activity; P:metabolic process; F:transferase activity	YES
gnl|Amel_4.5|GB42556-PA	0.816741	-0.586071	0.246696	0.159122	takeout-like			YES
gnl|Amel_4.5|GB40735-PA	-0.51525	0.362982	0.524571	0.124101	fructose-bisphosphate aldolase	F:GO:0003824; P:GO:0006096; F:GO:0016829; F:GO:0004332	F:catalytic activity; P:glycolytic process; F:lyase activity; F:fructose-bisphosphate aldolase activity	YES
gnl|Amel_4.5|GB55451-PA	0.222931	-0.290013	0.423779	0.118899	hypothetical protein WN48_01605			YES
gnl|Amel_4.5|GB40713-PA	-0.0800469	0.251462	0.151104	0.107506	fatty acid-binding homolog 9-like	F:GO:0008289; P:GO:0006810; F:GO:0005215	F:lipid binding; P:transport; F:transporter activity	YES
gnl|Amel_4.5|GB44223-PA	0.477823	0.340441	-0.514454	0.10127	lysosomal alpha-mannosidase-like	P:GO:0005975; F:GO:0008270; F:GO:0004559; F:GO:0046872; F:GO:0003824; P:GO:0008152; P:GO:0006013; F:GO:0015923; F:GO:0030246; F:GO:0004553; F:GO:0016787; F:GO:0016798	P:carbohydrate metabolic process; F:zinc ion binding; F:alpha-mannosidase activity; F:metal ion binding; F:catalytic activity; P:metabolic process; P:mannose metabolic process; F:mannosidase activity; F:carbohydrate binding; F:hydrolase activity, hydrolyzing O-glycosyl compounds; F:hydrolase activity; F:hydrolase activity, acting on glycosyl bonds	YES
gnl|Amel_4.5|GB44311-PA;gnl|Amel_4.5|GB54339-PA	-0.267096	0.229505	0.303775	0.0887281	actin related 1	F:GO:0000166; F:GO:0005524; C:GO:0005856; C:GO:0005737	F:nucleotide binding; F:ATP binding; C:cytoskeleton; C:cytoplasm	YES
gnl|Amel_4.5|GB52829-PA;gnl|Amel_4.5|GB48505-PA	0.498205	-0.178558	-0.0714947	0.0827175	chitinase Idgf4 isoform X2	F:GO:0004568; P:GO:0005975; P:GO:0006032; F:GO:0004553	F:chitinase activity; P:carbohydrate metabolic process; P:chitin catabolic process; F:hydrolase activity, hydrolyzing O-glycosyl compounds	YES
gnl|Amel_4.5|GB41454-PA	0.01612	-0.0182886	0.149689	0.0491735	carboxypeptidase D-like	F:GO:0008270; F:GO:0004181; P:GO:0006508	F:zinc ion binding; F:metallocarboxypeptidase activity; P:proteolysis	YES
gnl|Amel_4.5|GB47405-PA	-0.156703	-0.216223	0.406543	0.0112057	neutral alpha-glucosidase AB isoform X2	P:GO:0005975; F:GO:0003824; P:GO:0008152; F:GO:0030246; F:GO:0004553; F:GO:0016787; F:GO:0016798	P:carbohydrate metabolic process; F:catalytic activity; P:metabolic process; F:carbohydrate binding; F:hydrolase activity, hydrolyzing O-glycosyl compounds; F:hydrolase activity; F:hydrolase activity, acting on glycosyl bonds	YES
