# Supplementary material for: A Varroa destructor protein atlas reveals molecular underpinnings of developmental transitions and sexual differentiation
Source: Mol Cell Proteomics. 2017 Sep 22;16(12):2125–37. doi: 10.1074/mcp.RA117.000104 (PMC5724176; doi:10.1074/mcp.RA117.000104)
Supplement: Supplemental Data [file supp_RA117.000104_4674_1_supp_4431_bbb53z.xlsx]

## Sheet: Sheet1
Protein IDs	Majority protein IDs	Peptide counts (all)	Peptide counts (razor+unique)	Peptide counts (unique)	Fasta headers	Number of proteins	Peptides	Razor + unique peptides	Unique peptides	Peptides 1	Peptides 10	Peptides 11	Peptides 12	Peptides 13	Peptides 14	Peptides 15	Peptides 16	Peptides 17	Peptides 18	Peptides 19	Peptides 2	Peptides 24	Peptides 25	Peptides 26	Peptides 3	Peptides 5	Peptides 6	Peptides 7	Peptides 8	Peptides 9	Razor + unique peptides 1	Razor + unique peptides 10	Razor + unique peptides 11	Razor + unique peptides 12	Razor + unique peptides 13	Razor + unique peptides 14	Razor + unique peptides 15	Razor + unique peptides 16	Razor + unique peptides 17	Razor + unique peptides 18	Razor + unique peptides 19	Razor + unique peptides 2	Razor + unique peptides 24	Razor + unique peptides 25	Razor + unique peptides 26	Razor + unique peptides 3	Razor + unique peptides 5	Razor + unique peptides 6	Razor + unique peptides 7
gi|283580936|gb|ADDG01183914.1|:True:2	gi|283580936|gb|ADDG01183914.1|:True:2	1	1	1		1	1	1	1	0	0	0	1	1	0	1	1	0	1	0	0	1	0	1	0	0	0	0	0	0	0	0	0	1	1	0	1	1	0	1	0	0	1	0	1	0	0	0	0
gi|283581418|gb|ADDG01183432.1|:False:306	gi|283581418|gb|ADDG01183432.1|:False:306	5	5	5		1	5	5	5	0	1	0	1	0	0	1	0	3	3	3	0	1	1	1	0	1	3	2	0	0	0	1	0	1	0	0	1	0	3	3	3	0	1	1	1	0	1	3	2
gi|283581818|gb|ADDG01183032.1|:False:313	gi|283581818|gb|ADDG01183032.1|:False:313	1	1	1		1	1	1	1	0	1	0	1	1	1	1	1	1	1	0	0	0	1	0	0	1	0	0	1	0	0	1	0	1	1	1	1	1	1	1	0	0	0	1	0	0	1	0	0
gi|283581917|gb|ADDG01182933.1|:False:314	gi|283581917|gb|ADDG01182933.1|:False:314	2	2	2		1	2	2	2	0	0	0	0	1	1	1	1	0	0	0	0	0	0	0	0	0	1	0	0	0	0	0	0	0	1	1	1	1	0	0	0	0	0	0	0	0	0	1	0
gi|283582326|gb|ADDG01182524.1|:True:0	gi|283582326|gb|ADDG01182524.1|:True:0	2	2	2		1	2	2	2	1	1	0	0	0	0	1	1	1	1	1	1	0	0	1	1	0	0	0	1	1	1	1	0	0	0	0	1	1	1	1	1	1	0	0	1	1	0	0	0
gi|283582778|gb|ADDG01182072.1|:True:1	gi|283582778|gb|ADDG01182072.1|:True:1	2	2	2		1	2	2	2	0	1	1	0	1	0	2	2	0	1	1	1	1	0	1	0	0	0	1	0	0	0	1	1	0	1	0	2	2	0	1	1	1	1	0	1	0	0	0	1
gi|283587146|gb|ADDG01177704.1|:True:0	gi|283587146|gb|ADDG01177704.1|:True:0	1	1	1		1	1	1	1	1	1	1	1	0	1	1	1	1	1	1	1	1	1	1	1	1	0	0	1	1	1	1	1	1	0	1	1	1	1	1	1	1	1	1	1	1	1	0	0
gi|283587197|gb|ADDG01177653.1|:True:2	gi|283587197|gb|ADDG01177653.1|:True:2	1	1	1		1	1	1	1	0	0	0	0	0	0	1	0	0	0	0	0	0	0	0	0	0	0	0	0	0	0	0	0	0	0	0	1	0	0	0	0	0	0	0	0	0	0	0	0
gi|283589822|gb|ADDG01175028.1|:True:0	gi|283589822|gb|ADDG01175028.1|:True:0	3	3	3		1	3	3	3	1	1	1	2	2	3	2	1	2	1	1	1	1	2	2	1	1	1	2	0	1	1	1	1	2	2	3	2	1	2	1	1	1	1	2	2	1	1	1	2
gi|283589896|gb|ADDG01174954.1|:False:377	gi|283589896|gb|ADDG01174954.1|:False:377	5	5	5		1	5	5	5	1	2	0	2	0	3	2	3	0	1	1	4	1	2	1	2	2	2	0	2	0	1	2	0	2	0	3	2	3	0	1	1	4	1	2	1	2	2	2	0
gi|283590377|gb|ADDG01174473.1|:True:59	gi|283590377|gb|ADDG01174473.1|:True:59	1	1	1		1	1	1	1	1	0	0	0	1	1	1	1	0	0	0	0	0	0	0	0	0	0	0	0	0	1	0	0	0	1	1	1	1	0	0	0	0	0	0	0	0	0	0	0
gi|283591202|gb|ADDG01173648.1|:True:1	gi|283591202|gb|ADDG01173648.1|:True:1	2	2	2		1	2	2	2	1	0	0	0	0	2	1	2	0	0	0	0	0	0	0	0	0	1	1	1	0	1	0	0	0	0	2	1	2	0	0	0	0	0	0	0	0	0	1	1
gi|283676720|gb|ADDG01088131.1|:False:1240;gi|283669996|gb|ADDG01094855.1|:True:1;gi|283680248|gb|ADDG01084603.1|:False:1293;gi|283591543|gb|ADDG01173307.1|:True:9;gi|283657305|gb|ADDG01107546.1|:False:427;gi|283623381|gb|ADDG01141469.1|:False:486;gi|283733009|gb|ADDG01031850.1|:True:1569;gi|283643346|gb|ADDG01121504.1|:True:348;gi|283764323|gb|ADDG01000536.1|:True:1848	gi|283676720|gb|ADDG01088131.1|:False:1240;gi|283669996|gb|ADDG01094855.1|:True:1;gi|283680248|gb|ADDG01084603.1|:False:1293;gi|283591543|gb|ADDG01173307.1|:True:9;gi|283657305|gb|ADDG01107546.1|:False:427;gi|283623381|gb|ADDG01141469.1|:False:486;gi|283733009|gb|ADDG01031850.1|:True:1569	6;6;6;6;6;6;6;2;1	6;6;6;6;6;6;6;2;1	6;6;6;6;6;6;6;2;1	;;;;;;	9	6	6	6	3	1	3	2	3	5	4	3	2	1	1	3	4	5	2	1	4	5	1	3	1	3	1	3	2	3	5	4	3	2	1	1	3	4	5	2	1	4	5	1
gi|283591925|gb|ADDG01172925.1|:True:0	gi|283591925|gb|ADDG01172925.1|:True:0	3	3	3		1	3	3	3	1	0	1	1	1	1	1	0	2	2	2	0	1	1	0	1	1	1	1	2	1	1	0	1	1	1	1	1	0	2	2	2	0	1	1	0	1	1	1	1
gi|283593065|gb|ADDG01171785.1|:False:378	gi|283593065|gb|ADDG01171785.1|:False:378	4	4	4		1	4	4	4	1	0	1	1	2	2	2	2	1	1	2	0	2	1	1	2	0	1	0	1	1	1	0	1	1	2	2	2	2	1	1	2	0	2	1	1	2	0	1	0
gi|283593645|gb|ADDG01171205.1|:False:378	gi|283593645|gb|ADDG01171205.1|:False:378	4	4	4		1	4	4	4	0	2	2	0	1	2	3	2	2	2	1	0	1	2	1	0	2	1	2	1	0	0	2	2	0	1	2	3	2	2	2	1	0	1	2	1	0	2	1	2
gi|283593800|gb|ADDG01171050.1|:True:88	gi|283593800|gb|ADDG01171050.1|:True:88	1	1	1		1	1	1	1	0	0	0	0	0	0	0	0	0	0	0	0	0	0	0	0	0	1	1	0	0	0	0	0	0	0	0	0	0	0	0	0	0	0	0	0	0	0	1	1
gi|283593911|gb|ADDG01170939.1|:False:402	gi|283593911|gb|ADDG01170939.1|:False:402	1	1	1		1	1	1	1	0	0	0	0	0	1	1	0	0	0	0	1	0	1	0	0	1	0	0	0	0	0	0	0	0	0	1	1	0	0	0	0	1	0	1	0	0	1	0	0
gi|283594419|gb|ADDG01170431.1|:False:403	gi|283594419|gb|ADDG01170431.1|:False:403	4	4	4		1	4	4	4	1	2	1	0	1	3	2	1	0	2	1	1	2	2	3	0	1	2	2	0	1	1	2	1	0	1	3	2	1	0	2	1	1	2	2	3	0	1	2	2
gi|283594937|gb|ADDG01169913.1|:True:0	gi|283594937|gb|ADDG01169913.1|:True:0	3	3	3		1	3	3	3	0	0	2	1	2	0	1	0	0	1	1	1	1	0	0	1	3	1	1	0	0	0	0	2	1	2	0	1	0	0	1	1	1	1	0	0	1	3	1	1
gi|283595080|gb|ADDG01169770.1|:True:37	gi|283595080|gb|ADDG01169770.1|:True:37	2	2	2		1	2	2	2	0	0	0	0	0	0	0	0	0	0	0	1	0	0	0	2	0	0	0	0	1	0	0	0	0	0	0	0	0	0	0	0	1	0	0	0	2	0	0	0
gi|283595098|gb|ADDG01169752.1|:True:0	gi|283595098|gb|ADDG01169752.1|:True:0	1	1	1		1	1	1	1	0	0	0	0	1	1	1	1	1	0	0	0	1	0	1	1	0	1	0	1	0	0	0	0	0	1	1	1	1	1	0	0	0	1	0	1	1	0	1	0
gi|283595743|gb|ADDG01169107.1|:False:345	gi|283595743|gb|ADDG01169107.1|:False:345	1	1	1		1	1	1	1	0	1	0	0	0	0	0	0	0	1	1	1	0	0	0	1	0	0	0	1	1	0	1	0	0	0	0	0	0	0	1	1	1	0	0	0	1	0	0	0
gi|283596321|gb|ADDG01168529.1|:True:0	gi|283596321|gb|ADDG01168529.1|:True:0	2	2	2		1	2	2	2	0	0	1	0	1	2	2	0	1	1	0	0	1	1	1	0	1	1	0	0	0	0	0	1	0	1	2	2	0	1	1	0	0	1	1	1	0	1	1	0
gi|283596862|gb|ADDG01167988.1|:False:419	gi|283596862|gb|ADDG01167988.1|:False:419	3	3	3		1	3	3	3	1	1	1	2	2	1	0	1	0	2	1	2	1	1	1	2	1	1	1	1	1	1	1	1	2	2	1	0	1	0	2	1	2	1	1	1	2	1	1	1
gi|283597226|gb|ADDG01167624.1|:True:0	gi|283597226|gb|ADDG01167624.1|:True:0	3	3	3		1	3	3	3	0	0	0	0	1	0	0	1	0	0	0	1	0	0	1	2	1	0	0	0	1	0	0	0	0	1	0	0	1	0	0	0	1	0	0	1	2	1	0	0
gi|283597883|gb|ADDG01166967.1|:False:424	gi|283597883|gb|ADDG01166967.1|:False:424	2	2	2		1	2	2	2	1	0	1	1	2	0	1	1	0	1	1	2	1	1	1	0	1	1	0	1	0	1	0	1	1	2	0	1	1	0	1	1	2	1	1	1	0	1	1	0
gi|283598135|gb|ADDG01166715.1|:False:400	gi|283598135|gb|ADDG01166715.1|:False:400	2	2	2		1	2	2	2	1	1	1	1	2	0	0	0	0	0	0	1	0	0	0	1	2	0	0	1	0	1	1	1	1	2	0	0	0	0	0	0	1	0	0	0	1	2	0	0
gi|283598644|gb|ADDG01166206.1|:True:1	gi|283598644|gb|ADDG01166206.1|:True:1	2	2	2		1	2	2	2	0	1	2	2	2	1	0	2	2	2	2	1	2	1	1	1	1	2	2	2	1	0	1	2	2	2	1	0	2	2	2	2	1	2	1	1	1	1	2	2
gi|283598975|gb|ADDG01165875.1|:False:373	gi|283598975|gb|ADDG01165875.1|:False:373	5	5	5		1	5	5	5	3	2	2	2	3	0	0	0	3	2	2	1	1	0	3	4	2	2	3	0	1	3	2	2	2	3	0	0	0	3	2	2	1	1	0	3	4	2	2	3
gi|283599641|gb|ADDG01165209.1|:False:325	gi|283599641|gb|ADDG01165209.1|:False:325	2	2	2		1	2	2	2	0	1	0	0	0	0	0	1	1	2	1	0	1	1	1	0	0	0	0	0	1	0	1	0	0	0	0	0	1	1	2	1	0	1	1	1	0	0	0	0
gi|283601325|gb|ADDG01163525.1|:True:1	gi|283601325|gb|ADDG01163525.1|:True:1	1	1	1		1	1	1	1	1	0	0	0	0	0	0	0	0	0	1	1	0	0	0	1	1	0	1	1	1	1	0	0	0	0	0	0	0	0	0	1	1	0	0	0	1	1	0	1
gi|283601336|gb|ADDG01163514.1|:False:449	gi|283601336|gb|ADDG01163514.1|:False:449	3	3	3		1	3	3	3	2	1	2	1	1	0	0	2	1	1	0	1	0	0	1	1	1	1	2	1	0	2	1	2	1	1	0	0	2	1	1	0	1	0	0	1	1	1	1	2
gi|283602729|gb|ADDG01162121.1|:False:438	gi|283602729|gb|ADDG01162121.1|:False:438	1	1	1		1	1	1	1	0	1	0	0	0	0	0	0	0	0	0	0	0	0	0	0	1	1	0	1	0	0	1	0	0	0	0	0	0	0	0	0	0	0	0	0	0	1	1	0
gi|283603396|gb|ADDG01161454.1|:False:461	gi|283603396|gb|ADDG01161454.1|:False:461	2	2	2		1	2	2	2	0	2	0	0	0	0	1	1	0	1	0	0	1	1	1	0	1	0	0	0	0	0	2	0	0	0	0	1	1	0	1	0	0	1	1	1	0	1	0	0
gi|283604595|gb|ADDG01160255.1|:False:468	gi|283604595|gb|ADDG01160255.1|:False:468	2	2	2		1	2	2	2	0	0	1	0	0	2	1	1	0	0	1	0	1	1	2	0	1	1	0	0	0	0	0	1	0	0	2	1	1	0	0	1	0	1	1	2	0	1	1	0
gi|283604945|gb|ADDG01159905.1|:False:472	gi|283604945|gb|ADDG01159905.1|:False:472	1	1	1		1	1	1	1	0	1	1	0	1	1	0	1	1	1	1	0	0	1	0	0	1	0	0	1	0	0	1	1	0	1	1	0	1	1	1	1	0	0	1	0	0	1	0	0
gi|283605255|gb|ADDG01159595.1|:True:1	gi|283605255|gb|ADDG01159595.1|:True:1	3	3	3		1	3	3	3	0	0	1	0	1	2	2	2	0	1	1	0	0	0	1	0	1	1	0	0	0	0	0	1	0	1	2	2	2	0	1	1	0	0	0	1	0	1	1	0
gi|283605310|gb|ADDG01159540.1|:True:2	gi|283605310|gb|ADDG01159540.1|:True:2	6	2	2		1	6	2	2	1	3	2	2	3	2	2	2	2	2	3	1	3	2	3	1	3	3	3	2	2	0	1	0	0	1	1	1	0	1	1	1	0	1	1	1	0	1	1	1
gi|283606129|gb|ADDG01158721.1|:True:1	gi|283606129|gb|ADDG01158721.1|:True:1	3	2	2		1	3	2	2	3	0	0	0	0	1	1	0	1	0	0	2	1	0	1	1	0	2	1	1	0	2	0	0	0	0	0	0	0	0	0	0	1	0	0	0	0	0	1	1
gi|283606423|gb|ADDG01158427.1|:True:143	gi|283606423|gb|ADDG01158427.1|:True:143	1	1	1		1	1	1	1	0	0	0	0	0	1	1	1	0	0	0	0	1	1	1	1	1	1	0	1	0	0	0	0	0	0	1	1	1	0	0	0	0	1	1	1	1	1	1	0
gi|283607184|gb|ADDG01157666.1|:False:378	gi|283607184|gb|ADDG01157666.1|:False:378	2	2	2		1	2	2	2	0	0	0	1	1	0	2	1	0	1	1	0	0	1	0	0	1	1	1	0	0	0	0	0	1	1	0	2	1	0	1	1	0	0	1	0	0	1	1	1
gi|283607244|gb|ADDG01157606.1|:True:2	gi|283607244|gb|ADDG01157606.1|:True:2	4	4	4		1	4	4	4	0	1	1	2	2	3	2	3	1	0	0	0	1	1	2	0	0	1	0	2	1	0	1	1	2	2	3	2	3	1	0	0	0	1	1	2	0	0	1	0
gi|283677519|gb|ADDG01087332.1|:True:229;gi|283607786|gb|ADDG01157064.1|:True:43;gi|283707551|gb|ADDG01057307.1|:True:648;gi|283762995|gb|ADDG01001864.1|:False:3745;gi|283705535|gb|ADDG01059323.1|:False:359	gi|283677519|gb|ADDG01087332.1|:True:229;gi|283607786|gb|ADDG01157064.1|:True:43;gi|283707551|gb|ADDG01057307.1|:True:648;gi|283762995|gb|ADDG01001864.1|:False:3745;gi|283705535|gb|ADDG01059323.1|:False:359	2;2;2;1;1	2;2;2;1;1	2;2;2;1;1	;;;;	5	2	2	2	0	1	0	0	0	1	1	1	1	0	0	1	0	0	1	1	0	0	1	0	0	0	1	0	0	0	1	1	1	1	0	0	1	0	0	1	1	0	0	1
gi|283608027|gb|ADDG01156823.1|:False:489	gi|283608027|gb|ADDG01156823.1|:False:489	1	1	1		1	1	1	1	1	0	0	1	0	0	0	1	0	1	1	1	0	0	0	0	0	0	0	0	0	1	0	0	1	0	0	0	1	0	1	1	1	0	0	0	0	0	0	0
gi|283608294|gb|ADDG01156556.1|:True:0	gi|283608294|gb|ADDG01156556.1|:True:0	7	7	7		1	7	7	7	1	1	1	3	1	4	3	2	1	1	5	0	2	1	2	1	2	2	3	2	1	1	1	1	3	1	4	3	2	1	1	5	0	2	1	2	1	2	2	3
gi|283608773|gb|ADDG01156077.1|:False:370	gi|283608773|gb|ADDG01156077.1|:False:370	4	4	4		1	4	4	4	0	0	0	0	0	0	1	0	1	1	1	0	0	0	1	0	2	2	0	2	1	0	0	0	0	0	0	1	0	1	1	1	0	0	0	1	0	2	2	0
gi|283608803|gb|ADDG01156047.1|:True:175	gi|283608803|gb|ADDG01156047.1|:True:175	2	2	2		1	2	2	2	1	0	1	1	1	0	0	0	0	1	1	2	0	0	0	1	1	2	1	1	1	1	0	1	1	1	0	0	0	0	1	1	2	0	0	0	1	1	2	1
gi|283608842|gb|ADDG01156008.1|:True:114	gi|283608842|gb|ADDG01156008.1|:True:114	1	1	1		1	1	1	1	0	0	0	0	0	0	1	0	0	1	1	0	0	0	0	0	0	0	1	1	1	0	0	0	0	0	0	1	0	0	1	1	0	0	0	0	0	0	0	1
gi|283608922|gb|ADDG01155928.1|:False:496	gi|283608922|gb|ADDG01155928.1|:False:496	5	5	5		1	5	5	5	2	1	0	0	0	0	1	1	1	0	1	2	1	0	2	1	0	0	0	0	1	2	1	0	0	0	0	1	1	1	0	1	2	1	0	2	1	0	0	0
gi|283609182|gb|ADDG01155668.1|:True:3	gi|283609182|gb|ADDG01155668.1|:True:3	2	2	2		1	2	2	2	0	0	2	1	1	0	0	0	0	1	0	0	1	0	1	0	0	1	0	0	0	0	0	2	1	1	0	0	0	0	1	0	0	1	0	1	0	0	1	0
gi|283609805|gb|ADDG01155045.1|:True:1	gi|283609805|gb|ADDG01155045.1|:True:1	2	2	2		1	2	2	2	0	0	1	0	0	2	2	1	0	0	1	0	0	0	1	0	1	0	0	0	0	0	0	1	0	0	2	2	1	0	0	1	0	0	0	1	0	1	0	0
gi|283610035|gb|ADDG01154815.1|:True:161	gi|283610035|gb|ADDG01154815.1|:True:161	3	3	3		1	3	3	3	1	1	0	0	0	0	0	0	1	2	3	2	1	2	3	2	2	3	1	2	0	1	1	0	0	0	0	0	0	1	2	3	2	1	2	3	2	2	3	1
gi|283610330|gb|ADDG01154520.1|:True:1	gi|283610330|gb|ADDG01154520.1|:True:1	1	1	1		1	1	1	1	0	0	0	1	0	0	1	1	0	1	1	0	0	0	1	0	1	1	0	1	0	0	0	0	1	0	0	1	1	0	1	1	0	0	0	1	0	1	1	0
gi|283610448|gb|ADDG01154402.1|:False:333	gi|283610448|gb|ADDG01154402.1|:False:333	3	3	3		1	3	3	3	0	0	0	1	1	2	2	1	1	1	0	0	0	0	1	0	0	0	0	1	0	0	0	0	1	1	2	2	1	1	1	0	0	0	0	1	0	0	0	0
gi|283610578|gb|ADDG01154272.1|:False:505	gi|283610578|gb|ADDG01154272.1|:False:505	2	2	2		1	2	2	2	2	0	1	1	0	0	0	0	1	0	1	0	0	1	0	1	0	0	1	0	0	2	0	1	1	0	0	0	0	1	0	1	0	0	1	0	1	0	0	1
gi|283610625|gb|ADDG01154225.1|:False:302;gi|283663863|gb|ADDG01100988.1|:False:960	gi|283610625|gb|ADDG01154225.1|:False:302;gi|283663863|gb|ADDG01100988.1|:False:960	2;2	2;2	2;2	;	2	2	2	2	0	1	1	0	1	0	0	1	0	0	0	0	0	0	0	0	0	0	1	0	1	0	1	1	0	1	0	0	1	0	0	0	0	0	0	0	0	0	0	1
gi|283610759|gb|ADDG01154091.1|:False:434	gi|283610759|gb|ADDG01154091.1|:False:434	1	1	1		1	1	1	1	0	0	1	0	0	0	0	0	1	0	1	1	0	0	0	1	0	1	1	1	1	0	0	1	0	0	0	0	0	1	0	1	1	0	0	0	1	0	1	1
gi|283611248|gb|ADDG01153602.1|:True:0	gi|283611248|gb|ADDG01153602.1|:True:0	3	3	3		1	3	3	3	1	1	0	0	0	0	0	1	2	1	1	1	0	1	0	2	2	0	2	0	2	1	1	0	0	0	0	0	1	2	1	1	1	0	1	0	2	2	0	2
gi|283611313|gb|ADDG01153537.1|:False:367	gi|283611313|gb|ADDG01153537.1|:False:367	2	2	2		1	2	2	2	1	0	0	1	0	0	0	0	0	0	0	1	0	0	0	1	0	0	0	0	0	1	0	0	1	0	0	0	0	0	0	0	1	0	0	0	1	0	0	0
gi|283612330|gb|ADDG01152520.1|:False:516	gi|283612330|gb|ADDG01152520.1|:False:516	3	3	3		1	3	3	3	2	1	2	3	2	0	1	1	2	2	2	2	0	2	0	3	1	1	2	1	1	2	1	2	3	2	0	1	1	2	2	2	2	0	2	0	3	1	1	2
gi|283612601|gb|ADDG01152249.1|:False:519	gi|283612601|gb|ADDG01152249.1|:False:519	2	2	2		1	2	2	2	0	1	1	1	2	0	1	1	0	0	0	0	1	0	1	0	1	1	1	1	1	0	1	1	1	2	0	1	1	0	0	0	0	1	0	1	0	1	1	1
gi|283613135|gb|ADDG01151715.1|:False:520	gi|283613135|gb|ADDG01151715.1|:False:520	6	6	6		1	6	6	6	1	1	1	0	0	1	2	2	2	2	3	1	1	1	2	2	1	2	3	3	0	1	1	1	0	0	1	2	2	2	2	3	1	1	1	2	2	1	2	3
gi|283613818|gb|ADDG01151032.1|:False:525	gi|283613818|gb|ADDG01151032.1|:False:525	2	2	2		1	2	2	2	2	1	2	2	1	0	0	0	1	1	0	0	0	1	0	1	1	1	1	0	0	2	1	2	2	1	0	0	0	1	1	0	0	0	1	0	1	1	1	1
gi|283613950|gb|ADDG01150900.1|:False:299	gi|283613950|gb|ADDG01150900.1|:False:299	1	1	1		1	1	1	1	1	0	1	0	0	1	1	0	0	0	1	1	1	0	0	1	0	0	0	0	1	1	0	1	0	0	1	1	0	0	0	1	1	1	0	0	1	0	0	0
gi|283613987|gb|ADDG01150863.1|:True:55	gi|283613987|gb|ADDG01150863.1|:True:55	6	6	6		1	6	6	6	1	0	2	1	2	1	1	1	4	0	1	2	1	2	1	2	3	1	1	1	0	1	0	2	1	2	1	1	1	4	0	1	2	1	2	1	2	3	1	1
gi|283614790|gb|ADDG01150060.1|:True:0	gi|283614790|gb|ADDG01150060.1|:True:0	1	1	1		1	1	1	1	0	0	0	0	0	0	0	0	0	0	0	1	0	0	0	0	0	1	0	0	0	0	0	0	0	0	0	0	0	0	0	0	1	0	0	0	0	0	1	0
gi|283615275|gb|ADDG01149575.1|:False:537	gi|283615275|gb|ADDG01149575.1|:False:537	3	3	3		1	3	3	3	0	2	0	0	0	0	0	0	0	1	2	0	0	0	0	0	1	1	2	2	2	0	2	0	0	0	0	0	0	0	1	2	0	0	0	0	0	1	1	2
gi|283615956|gb|ADDG01148894.1|:True:2	gi|283615956|gb|ADDG01148894.1|:True:2	3	3	3		1	3	3	3	1	1	2	0	1	0	2	1	2	2	2	1	3	1	2	1	0	0	0	0	3	1	1	2	0	1	0	2	1	2	2	2	1	3	1	2	1	0	0	0
gi|283615999|gb|ADDG01148851.1|:False:490;gi|283608277|gb|ADDG01156573.1|:True:0;gi|283635775|gb|ADDG01129075.1|:False:331;gi|283632649|gb|ADDG01132201.1|:True:1;gi|283648178|gb|ADDG01116673.1|:True:345;gi|283605694|gb|ADDG01159156.1|:True:2;gi|283609477|gb|ADDG01155373.1|:True:149;gi|283603905|gb|ADDG01160945.1|:True:2;gi|283607632|gb|ADDG01157218.1|:True:86	gi|283615999|gb|ADDG01148851.1|:False:490;gi|283608277|gb|ADDG01156573.1|:True:0;gi|283635775|gb|ADDG01129075.1|:False:331;gi|283632649|gb|ADDG01132201.1|:True:1;gi|283648178|gb|ADDG01116673.1|:True:345;gi|283605694|gb|ADDG01159156.1|:True:2	4;3;2;2;2;2;1;1;1	4;3;2;2;2;2;1;1;1	4;3;2;2;2;2;1;1;1	;;;;;	9	4	4	4	0	0	3	3	1	0	0	1	0	0	0	0	0	0	0	0	0	0	0	0	0	0	0	3	3	1	0	0	1	0	0	0	0	0	0	0	0	0	0	0
gi|283616190|gb|ADDG01148660.1|:True:1	gi|283616190|gb|ADDG01148660.1|:True:1	1	1	1		1	1	1	1	0	0	1	0	0	1	1	1	0	0	0	0	1	0	0	0	0	0	0	0	0	0	0	1	0	0	1	1	1	0	0	0	0	1	0	0	0	0	0	0
gi|283616432|gb|ADDG01148418.1|:False:485	gi|283616432|gb|ADDG01148418.1|:False:485	2	2	2		1	2	2	2	1	1	0	0	0	1	1	1	1	1	1	1	1	1	1	0	1	1	1	1	1	1	1	0	0	0	1	1	1	1	1	1	1	1	1	1	0	1	1	1
gi|283616473|gb|ADDG01148377.1|:False:528	gi|283616473|gb|ADDG01148377.1|:False:528	4	4	4		1	4	4	4	3	2	0	1	2	0	0	0	2	1	1	2	0	0	0	4	0	2	2	1	1	3	2	0	1	2	0	0	0	2	1	1	2	0	0	0	4	0	2	2
gi|283616562|gb|ADDG01148288.1|:False:316	gi|283616562|gb|ADDG01148288.1|:False:316	2	2	2		1	2	2	2	1	1	2	1	1	0	0	0	0	2	2	2	1	0	0	1	0	1	1	1	0	1	1	2	1	1	0	0	0	0	2	2	2	1	0	0	1	0	1	1
gi|283616624|gb|ADDG01148226.1|:True:139	gi|283616624|gb|ADDG01148226.1|:True:139	2	2	2		1	2	2	2	0	2	1	0	1	2	0	0	0	0	1	0	1	0	0	1	0	1	0	1	0	0	2	1	0	1	2	0	0	0	0	1	0	1	0	0	1	0	1	0
gi|283617340|gb|ADDG01147510.1|:False:545	gi|283617340|gb|ADDG01147510.1|:False:545	2	2	2		1	2	2	2	2	1	1	2	1	2	2	2	1	1	2	1	2	2	0	2	1	1	1	2	0	2	1	1	2	1	2	2	2	1	1	2	1	2	2	0	2	1	1	1
gi|283618112|gb|ADDG01146738.1|:False:560	gi|283618112|gb|ADDG01146738.1|:False:560	6	6	6		1	6	6	6	1	0	0	0	2	1	2	3	3	2	0	0	0	3	1	0	2	2	2	1	0	1	0	0	0	2	1	2	3	3	2	0	0	0	3	1	0	2	2	2
gi|283618276|gb|ADDG01146574.1|:True:2	gi|283618276|gb|ADDG01146574.1|:True:2	1	1	1		1	1	1	1	0	0	1	1	0	0	0	0	0	0	0	0	0	0	0	0	0	0	0	0	0	0	0	1	1	0	0	0	0	0	0	0	0	0	0	0	0	0	0	0
gi|283618294|gb|ADDG01146556.1|:False:422	gi|283618294|gb|ADDG01146556.1|:False:422	1	1	1		1	1	1	1	0	1	1	1	0	1	1	1	1	1	0	0	0	0	0	0	1	1	0	0	0	0	1	1	1	0	1	1	1	1	1	0	0	0	0	0	0	1	1	0
gi|283618667|gb|ADDG01146183.1|:False:487	gi|283618667|gb|ADDG01146183.1|:False:487	2	2	2		1	2	2	2	1	1	1	1	1	1	2	2	1	1	1	1	1	1	1	1	1	1	1	1	1	1	1	1	1	1	1	2	2	1	1	1	1	1	1	1	1	1	1	1
gi|283618685|gb|ADDG01146165.1|:True:19	gi|283618685|gb|ADDG01146165.1|:True:19	1	1	1		1	1	1	1	0	0	0	1	1	0	0	0	0	0	0	0	0	0	0	0	0	0	0	0	0	0	0	0	1	1	0	0	0	0	0	0	0	0	0	0	0	0	0	0
gi|283618836|gb|ADDG01146014.1|:False:537	gi|283618836|gb|ADDG01146014.1|:False:537	4	4	4		1	4	4	4	2	1	2	0	1	1	0	0	2	2	2	4	1	0	0	3	2	1	3	3	2	2	1	2	0	1	1	0	0	2	2	2	4	1	0	0	3	2	1	3
gi|283618933|gb|ADDG01145917.1|:True:254;gi|283764661|gb|ADDG01000198.1|:False:2447	gi|283618933|gb|ADDG01145917.1|:True:254;gi|283764661|gb|ADDG01000198.1|:False:2447	2;2	2;2	2;2	;	2	2	2	2	0	2	2	2	2	0	1	1	1	1	2	1	2	1	1	0	1	1	1	2	1	0	2	2	2	2	0	1	1	1	1	2	1	2	1	1	0	1	1	1
gi|283619557|gb|ADDG01145293.1|:False:476	gi|283619557|gb|ADDG01145293.1|:False:476	5	5	5		1	5	5	5	3	2	3	1	1	2	2	3	4	2	4	3	2	3	4	2	0	1	0	1	1	3	2	3	1	1	2	2	3	4	2	4	3	2	3	4	2	0	1	0
gi|283619663|gb|ADDG01145187.1|:False:520	gi|283619663|gb|ADDG01145187.1|:False:520	1	1	1		1	1	1	1	1	0	1	1	1	1	0	1	1	1	1	1	1	0	0	1	1	1	1	1	0	1	0	1	1	1	1	0	1	1	1	1	1	1	0	0	1	1	1	1
gi|283620958|gb|ADDG01143892.1|:False:494	gi|283620958|gb|ADDG01143892.1|:False:494	1	1	1		1	1	1	1	0	1	0	0	0	1	1	1	0	0	0	0	0	0	0	0	1	0	1	0	0	0	1	0	0	0	1	1	1	0	0	0	0	0	0	0	0	1	0	1
gi|283622164|gb|ADDG01142686.1|:True:1	gi|283622164|gb|ADDG01142686.1|:True:1	5	5	5		1	5	5	5	0	1	1	1	4	0	1	1	1	2	4	3	1	0	1	2	1	1	2	2	3	0	1	1	1	4	0	1	1	1	2	4	3	1	0	1	2	1	1	2
gi|283622394|gb|ADDG01142456.1|:False:600	gi|283622394|gb|ADDG01142456.1|:False:600	1	1	1		1	1	1	1	0	0	0	0	0	1	1	0	0	0	0	1	0	0	0	0	0	1	0	0	0	0	0	0	0	0	1	1	0	0	0	0	1	0	0	0	0	0	1	0
gi|283622813|gb|ADDG01142037.1|:False:339	gi|283622813|gb|ADDG01142037.1|:False:339	2	2	2		1	2	2	2	0	1	1	1	1	0	0	0	0	0	0	0	0	1	0	0	0	1	1	0	0	0	1	1	1	1	0	0	0	0	0	0	0	0	1	0	0	0	1	1
gi|283622837|gb|ADDG01142013.1|:False:595	gi|283622837|gb|ADDG01142013.1|:False:595	1	1	1		1	1	1	1	0	0	0	0	0	0	0	1	0	0	0	0	0	0	0	0	1	1	0	0	0	0	0	0	0	0	0	0	1	0	0	0	0	0	0	0	0	1	1	0
gi|283623117|gb|ADDG01141733.1|:False:558	gi|283623117|gb|ADDG01141733.1|:False:558	4	4	4		1	4	4	4	2	2	2	1	2	3	3	3	2	1	2	0	1	1	1	2	2	1	1	1	0	2	2	2	1	2	3	3	3	2	1	2	0	1	1	1	2	2	1	1
gi|283623754|gb|ADDG01141096.1|:False:429	gi|283623754|gb|ADDG01141096.1|:False:429	1	1	1		1	1	1	1	1	0	1	1	1	0	0	1	1	0	1	1	0	0	0	0	1	0	0	0	0	1	0	1	1	1	0	0	1	1	0	1	1	0	0	0	0	1	0	0
gi|283624137|gb|ADDG01140713.1|:True:0	gi|283624137|gb|ADDG01140713.1|:True:0	3	3	3		1	3	3	3	0	0	0	0	0	0	0	0	2	2	2	0	0	0	0	0	1	0	0	1	0	0	0	0	0	0	0	0	0	2	2	2	0	0	0	0	0	1	0	0
gi|283624159|gb|ADDG01140691.1|:True:196	gi|283624159|gb|ADDG01140691.1|:True:196	1	1	1		1	1	1	1	0	0	0	0	0	0	1	1	0	0	0	0	0	0	0	0	0	0	0	0	0	0	0	0	0	0	0	1	1	0	0	0	0	0	0	0	0	0	0	0
gi|283624556|gb|ADDG01140294.1|:True:1	gi|283624556|gb|ADDG01140294.1|:True:1	8	8	8		1	8	8	8	1	2	4	2	1	1	1	0	4	5	5	3	3	0	1	1	4	6	3	2	1	1	2	4	2	1	1	1	0	4	5	5	3	3	0	1	1	4	6	3
gi|283624672|gb|ADDG01140178.1|:True:1	gi|283624672|gb|ADDG01140178.1|:True:1	1	1	1		1	1	1	1	0	1	0	1	0	0	1	0	0	0	0	0	0	0	0	0	1	0	0	0	0	0	1	0	1	0	0	1	0	0	0	0	0	0	0	0	0	1	0	0
gi|283624782|gb|ADDG01140068.1|:True:85	gi|283624782|gb|ADDG01140068.1|:True:85	1	1	1		1	1	1	1	0	0	0	0	0	1	1	1	0	0	0	0	0	0	0	0	0	0	0	0	0	0	0	0	0	0	1	1	1	0	0	0	0	0	0	0	0	0	0	0
gi|283624825|gb|ADDG01140025.1|:False:411	gi|283624825|gb|ADDG01140025.1|:False:411	2	2	2		1	2	2	2	1	0	0	0	1	1	1	2	1	1	2	0	1	1	0	1	0	1	2	0	1	1	0	0	0	1	1	1	2	1	1	2	0	1	1	0	1	0	1	2
gi|283625286|gb|ADDG01139564.1|:True:104	gi|283625286|gb|ADDG01139564.1|:True:104	1	1	1		1	1	1	1	0	0	0	0	0	1	1	0	0	0	0	0	0	0	0	0	0	0	0	0	0	0	0	0	0	0	1	1	0	0	0	0	0	0	0	0	0	0	0	0
gi|283625330|gb|ADDG01139520.1|:True:152	gi|283625330|gb|ADDG01139520.1|:True:152	2	2	2		1	2	2	2	1	1	0	0	0	2	1	1	0	0	0	1	0	0	0	2	1	0	0	1	0	1	1	0	0	0	2	1	1	0	0	0	1	0	0	0	2	1	0	0
gi|283625444|gb|ADDG01139406.1|:False:331	gi|283625444|gb|ADDG01139406.1|:False:331	1	1	1		1	1	1	1	0	0	0	0	0	0	0	0	0	1	0	0	0	0	0	1	0	0	0	0	0	0	0	0	0	0	0	0	0	0	1	0	0	0	0	0	1	0	0	0
gi|283625849|gb|ADDG01139001.1|:False:455	gi|283625849|gb|ADDG01139001.1|:False:455	4	4	4		1	4	4	4	0	0	0	0	0	1	0	0	2	2	4	0	0	0	0	1	1	1	1	0	1	0	0	0	0	0	1	0	0	2	2	4	0	0	0	0	1	1	1	1
gi|283626520|gb|ADDG01138330.1|:True:290	gi|283626520|gb|ADDG01138330.1|:True:290	2	2	2		1	2	2	2	0	0	0	0	1	1	0	0	0	0	0	0	0	0	0	0	0	0	0	0	1	0	0	0	0	1	1	0	0	0	0	0	0	0	0	0	0	0	0	0
gi|283626544|gb|ADDG01138306.1|:True:1	gi|283626544|gb|ADDG01138306.1|:True:1	14	2	2		1	14	2	2	7	1	1	0	0	9	7	9	1	1	4	6	3	3	4	8	5	1	1	0	1	1	0	1	0	0	1	2	1	1	0	1	0	0	0	1	1	0	0	1
gi|283626911|gb|ADDG01137939.1|:False:643	gi|283626911|gb|ADDG01137939.1|:False:643	4	4	4		1	4	4	4	0	0	2	4	3	0	0	0	0	0	0	0	0	1	1	0	0	0	0	0	0	0	0	2	4	3	0	0	0	0	0	0	0	0	1	1	0	0	0	0
gi|283627625|gb|ADDG01137225.1|:False:650	gi|283627625|gb|ADDG01137225.1|:False:650	2	2	2		1	2	2	2	0	0	1	0	0	1	0	0	1	0	0	0	0	0	0	0	0	0	0	1	0	0	0	1	0	0	1	0	0	1	0	0	0	0	0	0	0	0	0	0
gi|283628587|gb|ADDG01136263.1|:False:423	gi|283628587|gb|ADDG01136263.1|:False:423	1	1	1		1	1	1	1	0	0	0	0	0	0	0	0	1	0	0	0	0	0	0	0	0	0	0	0	1	0	0	0	0	0	0	0	0	1	0	0	0	0	0	0	0	0	0	0
gi|283628606|gb|ADDG01136244.1|:True:2	gi|283628606|gb|ADDG01136244.1|:True:2	2	2	2		1	2	2	2	0	0	0	0	0	0	1	0	0	0	0	0	0	0	1	0	1	0	0	0	0	0	0	0	0	0	0	1	0	0	0	0	0	0	0	1	0	1	0	0
gi|283628673|gb|ADDG01136177.1|:True:218	gi|283628673|gb|ADDG01136177.1|:True:218	3	3	3		1	3	3	3	1	0	2	1	2	1	2	2	0	1	1	0	2	1	2	1	3	1	1	1	0	1	0	2	1	2	1	2	2	0	1	1	0	2	1	2	1	3	1	1
gi|283629085|gb|ADDG01135765.1|:True:157	gi|283629085|gb|ADDG01135765.1|:True:157	2	2	2		1	2	2	2	0	0	1	1	0	0	1	0	0	1	1	0	1	0	0	0	1	0	0	1	0	0	0	1	1	0	0	1	0	0	1	1	0	1	0	0	0	1	0	0
gi|283629748|gb|ADDG01135102.1|:False:671	gi|283629748|gb|ADDG01135102.1|:False:671	3	3	3		1	3	3	3	3	0	0	0	0	0	0	0	0	1	1	3	0	0	2	1	0	0	1	1	0	3	0	0	0	0	0	0	0	0	1	1	3	0	0	2	1	0	0	1
gi|283629818|gb|ADDG01135032.1|:True:219	gi|283629818|gb|ADDG01135032.1|:True:219	2	2	2		1	2	2	2	0	0	1	1	1	1	1	2	0	0	0	0	0	1	0	0	1	1	1	1	0	0	0	1	1	1	1	1	2	0	0	0	0	0	1	0	0	1	1	1
gi|283629933|gb|ADDG01134917.1|:True:242	gi|283629933|gb|ADDG01134917.1|:True:242	3	3	3		1	3	3	3	1	2	1	1	1	2	2	2	1	3	2	2	1	2	0	2	2	3	3	2	2	1	2	1	1	1	2	2	2	1	3	2	2	1	2	0	2	2	3	3
gi|283630023|gb|ADDG01134827.1|:True:233	gi|283630023|gb|ADDG01134827.1|:True:233	3	3	3		1	3	3	3	2	2	2	1	1	1	1	1	0	3	2	1	1	1	2	0	1	0	0	0	3	2	2	2	1	1	1	1	1	0	3	2	1	1	1	2	0	1	0	0
gi|283630252|gb|ADDG01134598.1|:False:475	gi|283630252|gb|ADDG01134598.1|:False:475	1	1	1		1	1	1	1	0	0	0	1	0	0	0	1	1	1	1	0	0	1	0	0	0	0	0	0	0	0	0	0	1	0	0	0	1	1	1	1	0	0	1	0	0	0	0	0
gi|283630675|gb|ADDG01134175.1|:True:358	gi|283630675|gb|ADDG01134175.1|:True:358	1	1	1		1	1	1	1	0	0	1	0	0	0	0	0	0	0	0	0	0	0	0	0	0	0	0	0	0	0	0	1	0	0	0	0	0	0	0	0	0	0	0	0	0	0	0	0
gi|283630887|gb|ADDG01133963.1|:True:0	gi|283630887|gb|ADDG01133963.1|:True:0	1	1	1		1	1	1	1	1	1	1	0	0	1	1	1	0	0	1	1	1	1	1	0	1	1	1	0	0	1	1	1	0	0	1	1	1	0	0	1	1	1	1	1	0	1	1	1
gi|283631368|gb|ADDG01133482.1|:False:686	gi|283631368|gb|ADDG01133482.1|:False:686	1	1	1		1	1	1	1	1	0	1	1	0	0	0	0	0	0	1	0	0	1	1	1	0	1	1	1	1	1	0	1	1	0	0	0	0	0	0	1	0	0	1	1	1	0	1	1
gi|283631385|gb|ADDG01133465.1|:False:689	gi|283631385|gb|ADDG01133465.1|:False:689	4	4	4		1	4	4	4	1	1	1	0	1	3	2	2	1	2	2	0	1	3	2	2	4	3	2	2	0	1	1	1	0	1	3	2	2	1	2	2	0	1	3	2	2	4	3	2
gi|283631444|gb|ADDG01133406.1|:False:687	gi|283631444|gb|ADDG01133406.1|:False:687	4	4	4		1	4	4	4	1	2	2	2	2	1	1	1	1	2	1	2	1	0	1	3	1	0	1	0	1	1	2	2	2	2	1	1	1	1	2	1	2	1	0	1	3	1	0	1
gi|283631493|gb|ADDG01133357.1|:False:611	gi|283631493|gb|ADDG01133357.1|:False:611	1	1	1		1	1	1	1	1	1	0	1	1	1	0	0	0	0	1	1	1	1	1	0	1	0	0	0	0	1	1	0	1	1	1	0	0	0	0	1	1	1	1	1	0	1	0	0
gi|283631709|gb|ADDG01133141.1|:False:691	gi|283631709|gb|ADDG01133141.1|:False:691	11	11	11		1	11	11	11	6	4	4	5	3	0	0	0	3	2	3	8	2	0	1	7	3	4	2	4	5	6	4	4	5	3	0	0	0	3	2	3	8	2	0	1	7	3	4	2
gi|283631713|gb|ADDG01133137.1|:True:38	gi|283631713|gb|ADDG01133137.1|:True:38	2	2	2		1	2	2	2	0	1	1	0	0	2	1	2	1	0	0	0	0	0	0	0	0	0	0	1	0	0	1	1	0	0	2	1	2	1	0	0	0	0	0	0	0	0	0	0
gi|283631799|gb|ADDG01133051.1|:True:301	gi|283631799|gb|ADDG01133051.1|:True:301	3	3	3		1	3	3	3	2	1	1	0	0	1	1	2	1	1	1	1	1	1	2	1	0	0	1	2	0	2	1	1	0	0	1	1	2	1	1	1	1	1	1	2	1	0	0	1
gi|283631847|gb|ADDG01133003.1|:False:692	gi|283631847|gb|ADDG01133003.1|:False:692	2	2	2		1	2	2	2	1	0	0	0	0	0	0	0	0	0	0	1	0	0	0	0	0	0	0	2	0	1	0	0	0	0	0	0	0	0	0	0	1	0	0	0	0	0	0	0
gi|283631864|gb|ADDG01132986.1|:False:592	gi|283631864|gb|ADDG01132986.1|:False:592	3	3	3		1	3	3	3	1	1	2	0	2	0	0	0	1	0	0	1	0	0	0	1	0	0	1	1	0	1	1	2	0	2	0	0	0	1	0	0	1	0	0	0	1	0	0	1
gi|283632001|gb|ADDG01132849.1|:True:162	gi|283632001|gb|ADDG01132849.1|:True:162	1	1	1		1	1	1	1	0	0	0	0	0	0	0	0	0	0	0	0	0	0	0	1	0	0	0	0	0	0	0	0	0	0	0	0	0	0	0	0	0	0	0	0	1	0	0	0
gi|283632221|gb|ADDG01132629.1|:False:367;gi|283675563|gb|ADDG01089288.1|:False:1137;gi|283730204|gb|ADDG01034655.1|:False:1896;gi|283664229|gb|ADDG01100622.1|:False:1060	gi|283632221|gb|ADDG01132629.1|:False:367;gi|283675563|gb|ADDG01089288.1|:False:1137;gi|283730204|gb|ADDG01034655.1|:False:1896;gi|283664229|gb|ADDG01100622.1|:False:1060	8;8;8;8	8;8;8;8	8;8;8;8	;;;	4	8	8	8	1	2	4	1	4	5	5	3	3	3	5	2	3	3	2	3	2	3	3	5	2	1	2	4	1	4	5	5	3	3	3	5	2	3	3	2	3	2	3	3
gi|283632265|gb|ADDG01132585.1|:False:697	gi|283632265|gb|ADDG01132585.1|:False:697	1	1	1		1	1	1	1	0	0	0	1	0	0	0	0	0	0	0	0	0	0	0	0	0	0	0	0	0	0	0	0	1	0	0	0	0	0	0	0	0	0	0	0	0	0	0	0
gi|283632283|gb|ADDG01132567.1|:True:1	gi|283632283|gb|ADDG01132567.1|:True:1	3	3	3		1	3	3	3	0	2	1	1	0	3	2	2	1	1	0	1	2	2	1	1	3	0	2	3	0	0	2	1	1	0	3	2	2	1	1	0	1	2	2	1	1	3	0	2
gi|283632558|gb|ADDG01132292.1|:False:700	gi|283632558|gb|ADDG01132292.1|:False:700	2	2	2		1	2	2	2	1	1	1	1	1	1	0	1	1	1	0	1	1	0	1	1	1	1	1	1	1	1	1	1	1	1	1	0	1	1	1	0	1	1	0	1	1	1	1	1
gi|283632595|gb|ADDG01132255.1|:False:463	gi|283632595|gb|ADDG01132255.1|:False:463	1	1	1		1	1	1	1	0	0	0	0	1	0	0	0	0	1	0	0	0	0	1	0	0	0	0	0	0	0	0	0	0	1	0	0	0	0	1	0	0	0	0	1	0	0	0	0
gi|283633325|gb|ADDG01131525.1|:False:508	gi|283633325|gb|ADDG01131525.1|:False:508	1	1	1		1	1	1	1	0	0	0	0	0	1	1	1	0	0	0	0	0	0	1	0	0	0	0	0	0	0	0	0	0	0	1	1	1	0	0	0	0	0	0	1	0	0	0	0
gi|283633681|gb|ADDG01131169.1|:False:709	gi|283633681|gb|ADDG01131169.1|:False:709	1	1	1		1	1	1	1	0	0	0	0	1	0	0	0	0	0	0	1	0	0	0	0	0	0	0	0	0	0	0	0	0	1	0	0	0	0	0	0	1	0	0	0	0	0	0	0
gi|283633889|gb|ADDG01130961.1|:True:363	gi|283633889|gb|ADDG01130961.1|:True:363	1	1	1		1	1	1	1	0	1	0	0	1	0	0	1	0	0	0	0	0	0	0	1	0	0	0	0	0	0	1	0	0	1	0	0	1	0	0	0	0	0	0	0	1	0	0	0
gi|283634071|gb|ADDG01130779.1|:True:2	gi|283634071|gb|ADDG01130779.1|:True:2	7	7	7		1	7	7	7	5	2	4	0	3	3	3	2	5	3	4	3	2	3	2	3	3	1	3	3	3	5	2	4	0	3	3	3	2	5	3	4	3	2	3	2	3	3	1	3
gi|283634243|gb|ADDG01130607.1|:True:0	gi|283634243|gb|ADDG01130607.1|:True:0	2	2	2		1	2	2	2	0	0	1	1	2	0	0	0	0	2	1	0	1	1	1	0	0	0	1	0	0	0	0	1	1	2	0	0	0	0	2	1	0	1	1	1	0	0	0	1
gi|283634307|gb|ADDG01130543.1|:False:351	gi|283634307|gb|ADDG01130543.1|:False:351	8	8	8		1	8	8	8	3	0	3	1	2	1	0	2	5	5	3	2	4	3	4	1	2	2	2	5	0	3	0	3	1	2	1	0	2	5	5	3	2	4	3	4	1	2	2	2
gi|283634417|gb|ADDG01130433.1|:True:364	gi|283634417|gb|ADDG01130433.1|:True:364	2	2	2		1	2	2	2	1	1	0	1	0	0	1	1	1	1	1	1	1	0	1	1	1	1	1	1	1	1	1	0	1	0	0	1	1	1	1	1	1	1	0	1	1	1	1	1
gi|283634574|gb|ADDG01130276.1|:True:110	gi|283634574|gb|ADDG01130276.1|:True:110	1	1	1		1	1	1	1	0	1	0	0	0	0	0	0	0	1	0	0	0	0	0	0	0	0	1	1	0	0	1	0	0	0	0	0	0	0	1	0	0	0	0	0	0	0	0	1
gi|283634908|gb|ADDG01129942.1|:False:722	gi|283634908|gb|ADDG01129942.1|:False:722	2	1	1		1	2	1	1	0	0	1	1	1	0	0	0	1	0	1	0	0	0	0	0	0	0	0	0	0	0	0	0	0	0	0	0	0	1	0	1	0	0	0	0	0	0	0	0
gi|283634911|gb|ADDG01129939.1|:True:270	gi|283634911|gb|ADDG01129939.1|:True:270	1	1	1		1	1	1	1	0	0	0	0	0	0	0	0	0	0	0	1	0	0	0	0	0	0	0	0	0	0	0	0	0	0	0	0	0	0	0	0	1	0	0	0	0	0	0	0
gi|283635628|gb|ADDG01129222.1|:False:731	gi|283635628|gb|ADDG01129222.1|:False:731	2	2	2		1	2	2	2	2	2	2	2	2	0	1	0	1	1	1	1	0	2	1	1	1	1	2	2	1	2	2	2	2	2	0	1	0	1	1	1	1	0	2	1	1	1	1	2
gi|283635772|gb|ADDG01129078.1|:False:355	gi|283635772|gb|ADDG01129078.1|:False:355	5	5	5		1	5	5	5	1	2	2	1	1	1	1	3	3	3	3	1	2	3	1	0	3	2	2	2	0	1	2	2	1	1	1	1	3	3	3	3	1	2	3	1	0	3	2	2
gi|283635799|gb|ADDG01129051.1|:True:18	gi|283635799|gb|ADDG01129051.1|:True:18	2	2	2		1	2	2	2	2	1	1	0	0	1	0	1	1	0	2	2	1	1	0	1	2	1	1	1	1	2	1	1	0	0	1	0	1	1	0	2	2	1	1	0	1	2	1	1
gi|283635875|gb|ADDG01128975.1|:True:1	gi|283635875|gb|ADDG01128975.1|:True:1	2	2	2		1	2	2	2	1	2	1	1	1	0	1	1	2	1	0	1	1	1	2	1	1	1	1	1	1	1	2	1	1	1	0	1	1	2	1	0	1	1	1	2	1	1	1	1
gi|283635956|gb|ADDG01128894.1|:False:380	gi|283635956|gb|ADDG01128894.1|:False:380	1	1	1		1	1	1	1	0	0	0	0	0	0	0	1	1	0	1	0	1	0	1	0	0	0	0	0	0	0	0	0	0	0	0	0	1	1	0	1	0	1	0	1	0	0	0	0
gi|283636226|gb|ADDG01128624.1|:True:361	gi|283636226|gb|ADDG01128624.1|:True:361	2	2	2		1	2	2	2	1	1	0	1	0	1	1	1	0	1	2	1	1	2	1	1	1	2	0	1	0	1	1	0	1	0	1	1	1	0	1	2	1	1	2	1	1	1	2	0
gi|283636424|gb|ADDG01128426.1|:False:537	gi|283636424|gb|ADDG01128426.1|:False:537	2	2	2		1	2	2	2	0	0	2	2	2	0	1	0	0	0	0	0	0	0	0	0	1	1	0	1	0	0	0	2	2	2	0	1	0	0	0	0	0	0	0	0	0	1	1	0
gi|283636607|gb|ADDG01128243.1|:True:374	gi|283636607|gb|ADDG01128243.1|:True:374	10	10	10		1	10	10	10	5	5	3	5	3	3	3	1	5	4	7	9	0	2	3	7	4	4	5	6	7	5	5	3	5	3	3	3	1	5	4	7	9	0	2	3	7	4	4	5
gi|283636845|gb|ADDG01128005.1|:False:357	gi|283636845|gb|ADDG01128005.1|:False:357	1	1	1		1	1	1	1	0	0	1	1	1	1	1	1	1	1	0	1	1	1	0	1	0	0	1	0	0	0	0	1	1	1	1	1	1	1	1	0	1	1	1	0	1	0	0	1
gi|283636856|gb|ADDG01127994.1|:True:219	gi|283636856|gb|ADDG01127994.1|:True:219	2	2	2		1	2	2	2	0	0	0	1	0	1	1	1	1	0	0	0	1	1	0	0	2	0	1	0	0	0	0	0	1	0	1	1	1	1	0	0	0	1	1	0	0	2	0	1
gi|283636965|gb|ADDG01127885.1|:True:128	gi|283636965|gb|ADDG01127885.1|:True:128	1	1	1		1	1	1	1	0	0	0	0	0	0	1	0	0	0	1	0	0	0	0	0	0	0	0	0	0	0	0	0	0	0	0	1	0	0	0	1	0	0	0	0	0	0	0	0
gi|283637302|gb|ADDG01127548.1|:False:537	gi|283637302|gb|ADDG01127548.1|:False:537	3	3	3		1	3	3	3	1	1	0	2	0	2	2	2	0	1	0	0	0	1	2	2	1	0	1	1	2	1	1	0	2	0	2	2	2	0	1	0	0	0	1	2	2	1	0	1
gi|283638405|gb|ADDG01126445.1|:True:241	gi|283638405|gb|ADDG01126445.1|:True:241	1	1	1		1	1	1	1	1	1	1	0	0	0	0	0	1	1	0	0	0	0	0	1	0	1	1	0	1	1	1	1	0	0	0	0	0	1	1	0	0	0	0	0	1	0	1	1
gi|283638609|gb|ADDG01126241.1|:True:29	gi|283638609|gb|ADDG01126241.1|:True:29	1	1	1		1	1	1	1	1	0	0	1	1	1	0	1	0	0	1	1	0	1	1	0	0	0	0	1	1	1	0	0	1	1	1	0	1	0	0	1	1	0	1	1	0	0	0	0
gi|283638756|gb|ADDG01126094.1|:True:2	gi|283638756|gb|ADDG01126094.1|:True:2	2	2	2		1	2	2	2	2	0	0	0	0	0	0	0	0	0	1	0	0	0	0	0	0	1	1	1	0	2	0	0	0	0	0	0	0	0	0	1	0	0	0	0	0	0	1	1
gi|283638779|gb|ADDG01126071.1|:True:405	gi|283638779|gb|ADDG01126071.1|:True:405	1	1	1		1	1	1	1	1	1	0	1	0	0	1	0	1	0	1	1	0	0	0	1	1	1	1	0	1	1	1	0	1	0	0	1	0	1	0	1	1	0	0	0	1	1	1	1
gi|283638915|gb|ADDG01125935.1|:True:0	gi|283638915|gb|ADDG01125935.1|:True:0	2	2	2		1	2	2	2	0	0	1	0	1	1	1	2	0	0	0	0	0	1	0	0	1	0	1	1	0	0	0	1	0	1	1	1	2	0	0	0	0	0	1	0	0	1	0	1
gi|283638922|gb|ADDG01125928.1|:False:305	gi|283638922|gb|ADDG01125928.1|:False:305	1	1	1		1	1	1	1	1	1	1	1	1	0	0	0	1	0	1	1	0	0	0	1	0	0	0	1	0	1	1	1	1	1	0	0	0	1	0	1	1	0	0	0	1	0	0	0
gi|283639495|gb|ADDG01125355.1|:False:771	gi|283639495|gb|ADDG01125355.1|:False:771	2	2	2		1	2	2	2	0	1	0	0	2	1	1	1	0	1	0	0	1	0	1	0	0	1	1	0	1	0	1	0	0	2	1	1	1	0	1	0	0	1	0	1	0	0	1	1
gi|283639585|gb|ADDG01125265.1|:False:360	gi|283639585|gb|ADDG01125265.1|:False:360	2	2	2		1	2	2	2	0	0	0	0	1	1	1	2	1	1	1	1	1	1	0	0	0	1	0	0	0	0	0	0	0	1	1	1	2	1	1	1	1	1	1	0	0	0	1	0
gi|283676277|gb|ADDG01088574.1|:True:0;gi|283639823|gb|ADDG01125027.1|:True:52;gi|283645040|gb|ADDG01119810.1|:True:407	gi|283676277|gb|ADDG01088574.1|:True:0;gi|283639823|gb|ADDG01125027.1|:True:52;gi|283645040|gb|ADDG01119810.1|:True:407	4;4;4	4;4;4	2;2;2	;;	3	4	4	2	1	3	2	1	1	2	2	1	1	3	2	1	2	2	1	1	1	0	2	0	2	1	3	2	1	1	2	2	1	1	3	2	1	2	2	1	1	1	0	2
gi|283640212|gb|ADDG01124638.1|:True:356	gi|283640212|gb|ADDG01124638.1|:True:356	5	5	5		1	5	5	5	3	2	2	2	4	0	0	0	4	3	2	1	2	3	0	2	2	3	2	3	2	3	2	2	2	4	0	0	0	4	3	2	1	2	3	0	2	2	3	2
gi|283640496|gb|ADDG01124354.1|:False:741	gi|283640496|gb|ADDG01124354.1|:False:741	1	1	1		1	1	1	1	1	0	0	1	0	0	0	0	0	0	0	1	1	0	0	1	0	0	0	0	0	1	0	0	1	0	0	0	0	0	0	0	1	1	0	0	1	0	0	0
gi|283640550|gb|ADDG01124300.1|:False:685	gi|283640550|gb|ADDG01124300.1|:False:685	3	3	3		1	3	3	3	1	1	1	0	0	1	1	2	1	2	2	0	1	0	2	2	1	2	2	2	0	1	1	1	0	0	1	1	2	1	2	2	0	1	0	2	2	1	2	2
gi|283641068|gb|ADDG01123782.1|:False:788	gi|283641068|gb|ADDG01123782.1|:False:788	2	2	2		1	2	2	2	0	0	1	0	1	1	2	1	2	0	1	1	1	1	1	1	1	1	0	0	0	0	0	1	0	1	1	2	1	2	0	1	1	1	1	1	1	1	1	0
gi|283641143|gb|ADDG01123707.1|:True:0	gi|283641143|gb|ADDG01123707.1|:True:0	2	2	2		1	2	2	2	0	1	1	1	0	2	0	0	2	2	1	2	1	1	0	1	1	2	1	1	0	0	1	1	1	0	2	0	0	2	2	1	2	1	1	0	1	1	2	1
gi|283641366|gb|ADDG01123484.1|:True:116	gi|283641366|gb|ADDG01123484.1|:True:116	2	2	2		1	2	2	2	0	0	0	0	0	2	1	2	0	0	0	0	0	0	0	0	0	0	1	0	0	0	0	0	0	0	2	1	2	0	0	0	0	0	0	0	0	0	0	1
gi|283641483|gb|ADDG01123367.1|:False:488	gi|283641483|gb|ADDG01123367.1|:False:488	2	2	2		1	2	2	2	0	0	0	0	0	2	1	1	0	0	1	2	0	0	0	1	0	0	0	0	0	0	0	0	0	0	2	1	1	0	0	1	2	0	0	0	1	0	0	0
gi|283641483|gb|ADDG01123367.1|:False:790	gi|283641483|gb|ADDG01123367.1|:False:790	1	1	1		1	1	1	1	1	0	0	0	0	1	1	1	0	0	1	1	0	0	0	1	0	0	0	0	0	1	0	0	0	0	1	1	1	0	0	1	1	0	0	0	1	0	0	0
gi|283641566|gb|ADDG01123284.1|:True:18	gi|283641566|gb|ADDG01123284.1|:True:18	3	3	3		1	3	3	3	0	0	0	0	0	1	2	2	0	0	0	0	1	0	0	0	0	0	0	0	0	0	0	0	0	0	1	2	2	0	0	0	0	1	0	0	0	0	0	0
gi|283641879|gb|ADDG01122971.1|:False:422	gi|283641879|gb|ADDG01122971.1|:False:422	1	1	1		1	1	1	1	1	0	0	0	0	0	0	0	0	0	0	0	0	0	0	0	0	0	0	0	0	1	0	0	0	0	0	0	0	0	0	0	0	0	0	0	0	0	0	0
gi|283642701|gb|ADDG01122149.1|:False:472	gi|283642701|gb|ADDG01122149.1|:False:472	2	2	2		1	2	2	2	2	2	0	0	1	1	1	1	1	2	1	0	1	0	2	0	0	0	2	1	1	2	2	0	0	1	1	1	1	1	2	1	0	1	0	2	0	0	0	2
gi|283643010|gb|ADDG01121840.1|:False:807	gi|283643010|gb|ADDG01121840.1|:False:807	7	6	4		1	7	6	4	1	3	1	2	2	2	2	2	0	2	1	2	3	2	1	1	3	1	1	0	1	0	3	1	2	1	2	2	2	0	2	1	1	3	1	1	0	2	1	1
gi|283643252|gb|ADDG01121598.1|:False:762	gi|283643252|gb|ADDG01121598.1|:False:762	2	2	2		1	2	2	2	0	0	2	2	2	0	0	0	1	0	0	1	1	2	1	0	0	0	0	1	0	0	0	2	2	2	0	0	0	1	0	0	1	1	2	1	0	0	0	0
gi|283643596|gb|ADDG01121254.1|:True:262	gi|283643596|gb|ADDG01121254.1|:True:262	1	1	1		1	1	1	1	0	0	0	0	0	0	0	0	0	0	0	0	0	0	0	0	1	1	1	0	0	0	0	0	0	0	0	0	0	0	0	0	0	0	0	0	0	1	1	1
gi|283643806|gb|ADDG01121044.1|:False:468	gi|283643806|gb|ADDG01121044.1|:False:468	1	1	1		1	1	1	1	0	1	0	0	1	0	0	0	1	0	0	0	0	0	0	0	1	1	1	0	0	0	1	0	0	1	0	0	0	1	0	0	0	0	0	0	0	1	1	1
gi|283643967|gb|ADDG01120883.1|:False:609	gi|283643967|gb|ADDG01120883.1|:False:609	1	1	1		1	1	1	1	0	0	0	0	0	0	0	0	0	0	0	0	0	0	0	0	1	0	1	0	0	0	0	0	0	0	0	0	0	0	0	0	0	0	0	0	0	1	0	1
gi|283644500|gb|ADDG01120350.1|:True:421	gi|283644500|gb|ADDG01120350.1|:True:421	3	3	3		1	3	3	3	1	1	0	1	1	2	1	1	1	0	1	1	0	1	1	0	2	1	1	1	0	1	1	0	1	1	2	1	1	1	0	1	1	0	1	1	0	2	1	1
gi|283644574|gb|ADDG01120276.1|:False:579	gi|283644574|gb|ADDG01120276.1|:False:579	1	1	1		1	1	1	1	0	0	0	1	1	0	0	0	0	0	1	0	0	0	0	0	1	0	0	0	0	0	0	0	1	1	0	0	0	0	0	1	0	0	0	0	0	1	0	0
gi|283644585|gb|ADDG01120265.1|:False:562	gi|283644585|gb|ADDG01120265.1|:False:562	2	2	2		1	2	2	2	1	1	0	1	1	1	0	0	0	1	1	0	1	1	0	0	1	0	1	1	1	1	1	0	1	1	1	0	0	0	1	1	0	1	1	0	0	1	0	1
gi|283644691|gb|ADDG01120159.1|:False:361	gi|283644691|gb|ADDG01120159.1|:False:361	1	1	1		1	1	1	1	0	0	0	0	0	1	0	1	0	0	0	0	0	0	0	0	0	0	0	0	0	0	0	0	0	0	1	0	1	0	0	0	0	0	0	0	0	0	0	0
gi|283644987|gb|ADDG01119863.1|:False:334	gi|283644987|gb|ADDG01119863.1|:False:334	4	4	4		1	4	4	4	1	1	2	1	1	1	0	1	1	2	2	1	1	1	1	1	2	2	3	2	0	1	1	2	1	1	1	0	1	1	2	2	1	1	1	1	1	2	2	3
gi|283644990|gb|ADDG01119860.1|:False:470	gi|283644990|gb|ADDG01119860.1|:False:470	1	1	1		1	1	1	1	1	0	1	1	0	1	0	0	0	1	1	1	0	0	1	1	1	0	1	0	1	1	0	1	1	0	1	0	0	0	1	1	1	0	0	1	1	1	0	1
gi|283644999|gb|ADDG01119851.1|:True:1	gi|283644999|gb|ADDG01119851.1|:True:1	2	2	2		1	2	2	2	1	0	1	1	0	2	2	1	0	1	1	2	0	1	1	1	0	0	0	0	0	1	0	1	1	0	2	2	1	0	1	1	2	0	1	1	1	0	0	0
gi|283645325|gb|ADDG01119525.1|:False:473	gi|283645325|gb|ADDG01119525.1|:False:473	1	1	1		1	1	1	1	0	0	1	0	0	0	0	0	0	1	0	0	1	0	0	0	0	0	0	0	0	0	0	1	0	0	0	0	0	0	1	0	0	1	0	0	0	0	0	0
gi|283645361|gb|ADDG01119489.1|:False:744	gi|283645361|gb|ADDG01119489.1|:False:744	1	1	1		1	1	1	1	1	0	0	0	0	0	0	0	0	0	1	1	1	1	1	1	1	1	0	1	0	1	0	0	0	0	0	0	0	0	0	1	1	1	1	1	1	1	1	0
gi|283645714|gb|ADDG01119137.1|:False:428	gi|283645714|gb|ADDG01119137.1|:False:428	1	1	1		1	1	1	1	0	1	0	1	0	1	0	1	1	1	1	0	1	1	0	0	1	1	1	1	0	0	1	0	1	0	1	0	1	1	1	1	0	1	1	0	0	1	1	1
gi|283645761|gb|ADDG01119090.1|:False:749	gi|283645761|gb|ADDG01119090.1|:False:749	4	4	4		1	4	4	4	0	1	0	1	0	2	1	1	2	2	0	0	1	0	0	0	1	0	0	0	0	0	1	0	1	0	2	1	1	2	2	0	0	1	0	0	0	1	0	0
gi|283645769|gb|ADDG01119082.1|:False:556	gi|283645769|gb|ADDG01119082.1|:False:556	1	1	1		1	1	1	1	0	1	0	0	0	1	1	1	1	1	1	1	1	1	1	1	1	1	1	0	0	0	1	0	0	0	1	1	1	1	1	1	1	1	1	1	1	1	1	1
gi|283645969|gb|ADDG01118882.1|:True:1	gi|283645969|gb|ADDG01118882.1|:True:1	2	2	2		1	2	2	2	1	0	1	0	1	0	0	0	1	1	1	0	0	0	1	1	1	1	0	2	0	1	0	1	0	1	0	0	0	1	1	1	0	0	0	1	1	1	1	0
gi|283646194|gb|ADDG01118657.1|:False:506	gi|283646194|gb|ADDG01118657.1|:False:506	1	1	1		1	1	1	1	1	1	1	1	0	1	0	1	1	1	0	0	1	0	1	0	1	0	0	1	0	1	1	1	1	0	1	0	1	1	1	0	0	1	0	1	0	1	0	0
gi|283646672|gb|ADDG01118179.1|:False:849	gi|283646672|gb|ADDG01118179.1|:False:849	1	1	1		1	1	1	1	0	0	0	0	1	1	1	0	0	0	0	0	0	0	1	0	0	1	1	1	1	0	0	0	0	1	1	1	0	0	0	0	0	0	0	1	0	0	1	1
gi|283646758|gb|ADDG01118093.1|:True:261	gi|283646758|gb|ADDG01118093.1|:True:261	3	3	3		1	3	3	3	1	0	1	0	0	1	3	2	1	1	0	0	1	1	1	1	1	1	1	2	0	1	0	1	0	0	1	3	2	1	1	0	0	1	1	1	1	1	1	1
gi|283646855|gb|ADDG01117996.1|:True:0	gi|283646855|gb|ADDG01117996.1|:True:0	4	4	4		1	4	4	4	0	0	1	3	2	1	2	1	1	0	2	0	1	0	2	0	0	0	0	0	0	0	0	1	3	2	1	2	1	1	0	2	0	1	0	2	0	0	0	0
gi|283647293|gb|ADDG01117558.1|:True:526	gi|283647293|gb|ADDG01117558.1|:True:526	2	2	2		1	2	2	2	0	1	1	1	1	0	1	0	1	1	1	1	2	1	1	1	1	0	1	1	1	0	1	1	1	1	0	1	0	1	1	1	1	2	1	1	1	1	0	1
gi|283647352|gb|ADDG01117499.1|:True:102	gi|283647352|gb|ADDG01117499.1|:True:102	2	2	2		1	2	2	2	0	0	0	0	0	1	1	0	0	0	0	0	0	0	0	0	0	0	0	0	0	0	0	0	0	0	1	1	0	0	0	0	0	0	0	0	0	0	0	0
gi|283647898|gb|ADDG01116953.1|:True:106	gi|283647898|gb|ADDG01116953.1|:True:106	2	2	2		1	2	2	2	0	1	0	0	0	0	0	0	1	1	0	0	1	0	0	2	1	0	0	0	0	0	1	0	0	0	0	0	0	1	1	0	0	1	0	0	2	1	0	0
gi|283648018|gb|ADDG01116833.1|:True:2	gi|283648018|gb|ADDG01116833.1|:True:2	3	3	3		1	3	3	3	0	2	2	0	2	0	0	0	1	0	1	2	0	0	1	2	0	1	1	1	1	0	2	2	0	2	0	0	0	1	0	1	2	0	0	1	2	0	1	1
gi|283648097|gb|ADDG01116754.1|:True:310	gi|283648097|gb|ADDG01116754.1|:True:310	3	3	3		1	3	3	3	0	1	1	0	1	0	1	1	0	0	1	0	0	0	2	2	0	0	1	1	1	0	1	1	0	1	0	1	1	0	0	1	0	0	0	2	2	0	0	1
gi|283648196|gb|ADDG01116655.1|:False:504;CON__P62894	gi|283648196|gb|ADDG01116655.1|:False:504	6;2	6;2	6;2		2	6	6	6	3	1	0	0	1	0	1	1	1	1	2	5	0	1	0	3	1	0	0	1	2	3	1	0	0	1	0	1	1	1	1	2	5	0	1	0	3	1	0	0
gi|283648243|gb|ADDG01116608.1|:False:483;gi|283677899|gb|ADDG01086952.1|:True:0	gi|283648243|gb|ADDG01116608.1|:False:483;gi|283677899|gb|ADDG01086952.1|:True:0	2;1	2;1	2;1	;	2	2	2	2	1	1	2	2	1	0	0	0	0	0	0	1	0	0	0	0	1	0	1	0	1	1	1	2	2	1	0	0	0	0	0	0	1	0	0	0	0	1	0	1
gi|283648412|gb|ADDG01116439.1|:True:535	gi|283648412|gb|ADDG01116439.1|:True:535	2	2	2		1	2	2	2	2	1	1	2	2	0	0	0	1	1	2	0	1	0	2	1	1	0	1	1	1	2	1	1	2	2	0	0	0	1	1	2	0	1	0	2	1	1	0	1
gi|283648493|gb|ADDG01116358.1|:True:0	gi|283648493|gb|ADDG01116358.1|:True:0	7	7	7		1	7	7	7	2	2	3	3	3	0	0	0	3	3	4	3	2	0	2	7	3	4	3	1	2	2	2	3	3	3	0	0	0	3	3	4	3	2	0	2	7	3	4	3
gi|283648547|gb|ADDG01116304.1|:True:1	gi|283648547|gb|ADDG01116304.1|:True:1	7	7	7		1	7	7	7	0	0	1	1	0	5	5	3	2	0	0	1	0	2	1	1	2	1	1	1	0	0	0	1	1	0	5	5	3	2	0	0	1	0	2	1	1	2	1	1
gi|283648587|gb|ADDG01116264.1|:False:798	gi|283648587|gb|ADDG01116264.1|:False:798	5	5	5		1	5	5	5	1	1	2	4	0	3	2	2	2	1	2	1	1	2	2	2	1	2	1	2	2	1	1	2	4	0	3	2	2	2	1	2	1	1	2	2	2	1	2	1
gi|283648716|gb|ADDG01116135.1|:False:811	gi|283648716|gb|ADDG01116135.1|:False:811	10	10	10		1	10	10	10	3	0	1	1	3	1	4	3	4	2	3	3	3	2	4	2	3	2	3	3	2	3	0	1	1	3	1	4	3	4	2	3	3	3	2	4	2	3	2	3
gi|283648812|gb|ADDG01116039.1|:False:872	gi|283648812|gb|ADDG01116039.1|:False:872	1	1	1		1	1	1	1	0	0	0	0	0	1	1	0	0	0	0	0	1	0	0	0	1	1	0	0	0	0	0	0	0	0	1	1	0	0	0	0	0	1	0	0	0	1	1	0
gi|283648869|gb|ADDG01115982.1|:False:873	gi|283648869|gb|ADDG01115982.1|:False:873	1	1	1		1	1	1	1	0	1	0	1	1	1	1	1	0	1	0	0	1	1	1	0	1	1	1	0	0	0	1	0	1	1	1	1	1	0	1	0	0	1	1	1	0	1	1	1
gi|283648992|gb|ADDG01115859.1|:True:43	gi|283648992|gb|ADDG01115859.1|:True:43	1	1	1		1	1	1	1	0	1	0	1	0	0	0	0	0	0	1	0	0	1	0	0	0	0	0	0	1	0	1	0	1	0	0	0	0	0	0	1	0	0	1	0	0	0	0	0
gi|283649787|gb|ADDG01115064.1|:False:883	gi|283649787|gb|ADDG01115064.1|:False:883	3	3	3		1	3	3	3	1	1	0	1	1	1	0	0	0	1	0	1	1	1	0	1	2	1	1	3	0	1	1	0	1	1	1	0	0	0	1	0	1	1	1	0	1	2	1	1
gi|283649934|gb|ADDG01114917.1|:False:675	gi|283649934|gb|ADDG01114917.1|:False:675	1	1	1		1	1	1	1	0	0	0	0	0	0	0	0	0	0	0	0	0	0	0	0	0	0	0	1	0	0	0	0	0	0	0	0	0	0	0	0	0	0	0	0	0	0	0	0
gi|283650304|gb|ADDG01114547.1|:True:342	gi|283650304|gb|ADDG01114547.1|:True:342	2	2	2		1	2	2	2	0	1	1	1	1	1	1	1	1	1	1	0	0	1	2	2	2	1	2	1	2	0	1	1	1	1	1	1	1	1	1	1	0	0	1	2	2	2	1	2
gi|283650409|gb|ADDG01114442.1|:True:521	gi|283650409|gb|ADDG01114442.1|:True:521	3	3	3		1	3	3	3	2	1	1	0	1	1	1	1	0	2	3	2	0	0	0	3	0	2	0	1	1	2	1	1	0	1	1	1	1	0	2	3	2	0	0	0	3	0	2	0
gi|283650413|gb|ADDG01114438.1|:True:333	gi|283650413|gb|ADDG01114438.1|:True:333	3	3	3		1	3	3	3	1	2	0	0	0	2	3	1	1	1	1	0	0	0	1	0	1	0	0	1	2	1	2	0	0	0	2	3	1	1	1	1	0	0	0	1	0	1	0	0
gi|283650427|gb|ADDG01114424.1|:True:1	gi|283650427|gb|ADDG01114424.1|:True:1	2	2	2		1	2	2	2	0	0	1	0	1	1	0	0	1	1	1	0	1	0	1	0	0	0	1	0	0	0	0	1	0	1	1	0	0	1	1	1	0	1	0	1	0	0	0	1
gi|283650685|gb|ADDG01114166.1|:True:239	gi|283650685|gb|ADDG01114166.1|:True:239	3	3	3		1	3	3	3	0	1	2	3	3	2	2	2	1	1	2	1	2	3	3	0	1	2	1	0	2	0	1	2	3	3	2	2	2	1	1	2	1	2	3	3	0	1	2	1
gi|283650722|gb|ADDG01114129.1|:False:712	gi|283650722|gb|ADDG01114129.1|:False:712	5	5	5		1	5	5	5	0	0	4	4	4	1	0	0	1	0	0	1	0	1	0	1	0	0	0	0	0	0	0	4	4	4	1	0	0	1	0	0	1	0	1	0	1	0	0	0
gi|283651143|gb|ADDG01113708.1|:False:899	gi|283651143|gb|ADDG01113708.1|:False:899	4	4	4		1	4	4	4	2	1	0	0	0	1	1	0	2	1	3	3	1	2	1	2	1	1	0	1	0	2	1	0	0	0	1	1	0	2	1	3	3	1	2	1	2	1	1	0
gi|283651295|gb|ADDG01113556.1|:False:756	gi|283651295|gb|ADDG01113556.1|:False:756	7	7	7		1	7	7	7	5	5	3	3	2	1	1	1	4	3	4	5	3	3	3	3	4	3	5	6	2	5	5	3	3	2	1	1	1	4	3	4	5	3	3	3	3	4	3	5
gi|283651702|gb|ADDG01113149.1|:False:504	gi|283651702|gb|ADDG01113149.1|:False:504	1	1	1		1	1	1	1	0	1	0	0	0	1	1	1	0	1	1	0	1	1	1	0	1	0	1	0	1	0	1	0	0	0	1	1	1	0	1	1	0	1	1	1	0	1	0	1
gi|283651702|gb|ADDG01113149.1|:False:799	gi|283651702|gb|ADDG01113149.1|:False:799	1	1	1		1	1	1	1	0	0	0	0	0	1	1	1	0	1	1	0	0	1	0	0	1	0	0	1	0	0	0	0	0	0	1	1	1	0	1	1	0	0	1	0	0	1	0	0
gi|283651752|gb|ADDG01113099.1|:False:578	gi|283651752|gb|ADDG01113099.1|:False:578	3	3	3		1	3	3	3	1	0	1	2	0	0	0	0	0	0	0	0	0	0	0	1	2	1	2	1	0	1	0	1	2	0	0	0	0	0	0	0	0	0	0	0	1	2	1	2
gi|283652003|gb|ADDG01112848.1|:False:410	gi|283652003|gb|ADDG01112848.1|:False:410	1	1	1		1	1	1	1	1	0	1	1	0	0	0	0	0	1	0	0	1	0	0	0	0	0	0	0	0	1	0	1	1	0	0	0	0	0	1	0	0	1	0	0	0	0	0	0
gi|283652110|gb|ADDG01112741.1|:False:712	gi|283652110|gb|ADDG01112741.1|:False:712	4	4	4		1	4	4	4	3	0	2	2	2	2	2	2	1	3	3	2	1	1	0	1	1	0	1	1	0	3	0	2	2	2	2	2	2	1	3	3	2	1	1	0	1	1	0	1
gi|283652243|gb|ADDG01112608.1|:False:895	gi|283652243|gb|ADDG01112608.1|:False:895	2	2	2		1	2	2	2	1	1	0	2	2	2	2	1	2	2	2	0	1	1	2	1	1	0	0	1	2	1	1	0	2	2	2	2	1	2	2	2	0	1	1	2	1	1	0	0
gi|283652344|gb|ADDG01112507.1|:True:2	gi|283652344|gb|ADDG01112507.1|:True:2	1	1	1		1	1	1	1	0	0	0	0	0	1	1	1	0	0	1	0	1	1	1	0	1	0	1	1	1	0	0	0	0	0	1	1	1	0	0	1	0	1	1	1	0	1	0	1
gi|283652429|gb|ADDG01112422.1|:False:653	gi|283652429|gb|ADDG01112422.1|:False:653	2	2	2		1	2	2	2	0	0	2	2	2	0	0	0	0	0	0	0	0	0	0	0	1	2	2	0	0	0	0	2	2	2	0	0	0	0	0	0	0	0	0	0	0	1	2	2
gi|283652632|gb|ADDG01112219.1|:True:146	gi|283652632|gb|ADDG01112219.1|:True:146	1	1	1		1	1	1	1	1	1	0	1	1	0	1	1	0	1	0	0	0	0	0	1	0	0	0	0	0	1	1	0	1	1	0	1	1	0	1	0	0	0	0	0	1	0	0	0
gi|283652656|gb|ADDG01112195.1|:True:2	gi|283652656|gb|ADDG01112195.1|:True:2	2	2	2		1	2	2	2	0	0	0	0	0	1	0	0	1	2	1	0	0	0	0	0	0	0	0	0	1	0	0	0	0	0	1	0	0	1	2	1	0	0	0	0	0	0	0	0
gi|283653079|gb|ADDG01111772.1|:False:923	gi|283653079|gb|ADDG01111772.1|:False:923	1	1	1		1	1	1	1	0	0	1	0	1	0	0	0	0	1	1	0	0	0	0	0	0	0	0	0	0	0	0	1	0	1	0	0	0	0	1	1	0	0	0	0	0	0	0	0
gi|283653401|gb|ADDG01111450.1|:True:563	gi|283653401|gb|ADDG01111450.1|:True:563	3	3	3		1	3	3	3	1	0	0	1	0	0	1	2	0	1	3	1	0	0	0	2	0	1	3	1	1	1	0	0	1	0	0	1	2	0	1	3	1	0	0	0	2	0	1	3
gi|283653574|gb|ADDG01111277.1|:True:463	gi|283653574|gb|ADDG01111277.1|:True:463	1	1	1		1	1	1	1	0	1	1	0	0	0	0	0	0	0	1	0	0	0	1	0	0	0	0	1	1	0	1	1	0	0	0	0	0	0	0	1	0	0	0	1	0	0	0	0
gi|283653924|gb|ADDG01110927.1|:True:407	gi|283653924|gb|ADDG01110927.1|:True:407	3	3	3		1	3	3	3	2	1	0	1	2	2	1	1	2	2	2	2	2	1	2	1	2	2	2	1	1	2	1	0	1	2	2	1	1	2	2	2	2	2	1	2	1	2	2	2
gi|283654021|gb|ADDG01110830.1|:True:370	gi|283654021|gb|ADDG01110830.1|:True:370	1	1	1		1	1	1	1	0	0	1	0	0	1	0	1	1	1	0	0	0	0	0	0	0	1	1	1	0	0	0	1	0	0	1	0	1	1	1	0	0	0	0	0	0	0	1	1
gi|283654070|gb|ADDG01110781.1|:False:852	gi|283654070|gb|ADDG01110781.1|:False:852	3	3	3		1	3	3	3	0	1	0	0	1	1	1	1	1	0	1	0	0	1	0	1	2	0	1	0	1	0	1	0	0	1	1	1	1	1	0	1	0	0	1	0	1	2	0	1
gi|283654160|gb|ADDG01110691.1|:True:490	gi|283654160|gb|ADDG01110691.1|:True:490	6	6	6		1	6	6	6	0	0	2	2	1	0	2	4	2	0	2	1	0	1	1	1	1	0	1	3	1	0	0	2	2	1	0	2	4	2	0	2	1	0	1	1	1	1	0	1
gi|283654230|gb|ADDG01110621.1|:False:678	gi|283654230|gb|ADDG01110621.1|:False:678	1	1	1		1	1	1	1	0	1	1	1	1	0	0	0	0	0	0	0	1	1	1	0	0	0	1	0	0	0	1	1	1	1	0	0	0	0	0	0	0	1	1	1	0	0	0	1
gi|283654365|gb|ADDG01110486.1|:True:161	gi|283654365|gb|ADDG01110486.1|:True:161	10	10	10		1	10	10	10	1	2	4	3	3	5	5	3	7	5	7	0	3	5	4	1	6	2	1	5	2	1	2	4	3	3	5	5	3	7	5	7	0	3	5	4	1	6	2	1
gi|283654392|gb|ADDG01110459.1|:False:693	gi|283654392|gb|ADDG01110459.1|:False:693	13	13	10		1	13	13	10	6	4	0	3	2	3	4	2	3	2	5	4	2	3	3	6	2	1	2	4	2	6	4	0	3	2	3	4	2	3	2	5	4	2	3	3	6	2	1	2
gi|283654622|gb|ADDG01110229.1|:True:345	gi|283654622|gb|ADDG01110229.1|:True:345	4	4	4		1	4	4	4	0	1	1	0	0	2	2	2	2	2	3	0	1	0	0	1	0	1	1	1	0	0	1	1	0	0	2	2	2	2	2	3	0	1	0	0	1	0	1	1
gi|283654844|gb|ADDG01110007.1|:True:2	gi|283654844|gb|ADDG01110007.1|:True:2	2	2	2		1	2	2	2	0	0	0	0	0	2	1	0	0	0	0	0	0	1	0	0	1	0	1	0	1	0	0	0	0	0	2	1	0	0	0	0	0	0	1	0	0	1	0	1
gi|283654896|gb|ADDG01109955.1|:False:431	gi|283654896|gb|ADDG01109955.1|:False:431	2	2	2		1	2	2	2	0	0	0	1	1	2	0	1	1	1	1	0	0	1	0	0	2	2	1	0	0	0	0	0	1	1	2	0	1	1	1	1	0	0	1	0	0	2	2	1
gi|283654903|gb|ADDG01109948.1|:True:0	gi|283654903|gb|ADDG01109948.1|:True:0	2	2	2		1	2	2	2	0	0	0	0	0	2	2	2	0	1	0	0	0	0	1	0	0	0	0	0	0	0	0	0	0	0	2	2	2	0	1	0	0	0	0	1	0	0	0	0
gi|283655021|gb|ADDG01109830.1|:True:1	gi|283655021|gb|ADDG01109830.1|:True:1	3	3	3		1	3	3	3	0	1	1	1	1	1	2	1	2	1	1	0	1	0	1	1	1	0	0	1	1	0	1	1	1	1	1	2	1	2	1	1	0	1	0	1	1	1	0	0
gi|283655045|gb|ADDG01109806.1|:False:770	gi|283655045|gb|ADDG01109806.1|:False:770	1	1	1		1	1	1	1	0	1	1	1	1	0	0	0	1	1	1	0	0	0	1	0	1	1	1	0	0	0	1	1	1	1	0	0	0	1	1	1	0	0	0	1	0	1	1	1
gi|283655232|gb|ADDG01109619.1|:True:404	gi|283655232|gb|ADDG01109619.1|:True:404	3	3	3		1	3	3	3	0	0	1	1	0	1	1	0	0	1	0	0	1	1	1	0	1	0	2	0	1	0	0	1	1	0	1	1	0	0	1	0	0	1	1	1	0	1	0	2
gi|283655277|gb|ADDG01109574.1|:True:266	gi|283655277|gb|ADDG01109574.1|:True:266	3	3	3		1	3	3	3	0	0	0	0	0	2	3	1	0	0	1	0	0	0	1	1	1	0	1	0	0	0	0	0	0	0	2	3	1	0	0	1	0	0	0	1	1	1	0	1
gi|283655737|gb|ADDG01109114.1|:True:2	gi|283655737|gb|ADDG01109114.1|:True:2	3	3	3		1	3	3	3	0	0	2	3	3	1	3	2	1	1	0	1	1	3	2	1	1	1	0	0	0	0	0	2	3	3	1	3	2	1	1	0	1	1	3	2	1	1	1	0
gi|283655816|gb|ADDG01109035.1|:True:1	gi|283655816|gb|ADDG01109035.1|:True:1	4	4	4		1	4	4	4	0	1	1	0	0	3	0	1	2	2	1	0	2	1	1	0	3	2	1	1	0	0	1	1	0	0	3	0	1	2	2	1	0	2	1	1	0	3	2	1
gi|283656289|gb|ADDG01108562.1|:True:259	gi|283656289|gb|ADDG01108562.1|:True:259	1	1	1		1	1	1	1	0	0	0	0	0	1	0	0	0	0	0	0	0	0	0	0	1	1	0	1	0	0	0	0	0	0	1	0	0	0	0	0	0	0	0	0	0	1	1	0
gi|283656306|gb|ADDG01108545.1|:True:247	gi|283656306|gb|ADDG01108545.1|:True:247	1	1	1		1	1	1	1	0	0	0	1	0	0	1	0	0	0	1	0	0	1	1	0	0	0	0	0	0	0	0	0	1	0	0	1	0	0	0	1	0	0	1	1	0	0	0	0
gi|283656436|gb|ADDG01108415.1|:True:42	gi|283656436|gb|ADDG01108415.1|:True:42	7	6	5		1	7	6	5	4	4	1	2	3	0	0	0	3	2	3	2	0	0	2	1	1	1	2	3	5	4	4	1	2	3	0	0	0	3	2	3	2	0	0	2	1	1	1	2
gi|283656818|gb|ADDG01108033.1|:True:2	gi|283656818|gb|ADDG01108033.1|:True:2	3	3	3		1	3	3	3	1	2	2	2	2	0	1	0	1	1	1	1	1	1	1	1	0	0	2	2	2	1	2	2	2	2	0	1	0	1	1	1	1	1	1	1	1	0	0	2
gi|283656875|gb|ADDG01107976.1|:False:542	gi|283656875|gb|ADDG01107976.1|:False:542	8	8	8		1	8	8	8	6	3	3	0	3	1	2	4	4	3	1	7	1	3	2	5	3	4	0	0	1	6	3	3	0	3	1	2	4	4	3	1	7	1	3	2	5	3	4	0
gi|283656980|gb|ADDG01107871.1|:True:16	gi|283656980|gb|ADDG01107871.1|:True:16	2	2	2		1	2	2	2	1	0	1	0	0	0	0	0	1	0	0	2	0	0	0	1	0	0	0	0	0	1	0	1	0	0	0	0	0	1	0	0	2	0	0	0	1	0	0	0
gi|283656980|gb|ADDG01107871.1|:True:314	gi|283656980|gb|ADDG01107871.1|:True:314	3	3	3		1	3	3	3	2	1	0	2	0	0	0	0	1	1	1	2	0	0	0	2	1	1	1	1	0	2	1	0	2	0	0	0	0	1	1	1	2	0	0	0	2	1	1	1
gi|283657474|gb|ADDG01107377.1|:False:506	gi|283657474|gb|ADDG01107377.1|:False:506	1	1	1		1	1	1	1	1	0	1	0	1	0	0	0	1	0	0	0	0	0	1	1	0	0	1	0	1	1	0	1	0	1	0	0	0	1	0	0	0	0	0	1	1	0	0	1
gi|283657507|gb|ADDG01107344.1|:False:976	gi|283657507|gb|ADDG01107344.1|:False:976	8	8	8		1	8	8	8	2	1	3	3	6	5	3	3	2	1	2	2	1	2	4	2	2	3	2	2	1	2	1	3	3	6	5	3	3	2	1	2	2	1	2	4	2	2	3	2
gi|283657587|gb|ADDG01107264.1|:True:2	gi|283657587|gb|ADDG01107264.1|:True:2	3	3	3		1	3	3	3	1	0	1	3	1	2	2	0	1	0	0	0	1	0	0	1	1	1	0	0	0	1	0	1	3	1	2	2	0	1	0	0	0	1	0	0	1	1	1	0
gi|283657654|gb|ADDG01107197.1|:False:574	gi|283657654|gb|ADDG01107197.1|:False:574	4	4	4		1	4	4	4	1	2	0	1	0	1	0	1	2	1	3	2	0	0	1	2	2	1	2	3	2	1	2	0	1	0	1	0	1	2	1	3	2	0	0	1	2	2	1	2
gi|283658414|gb|ADDG01106437.1|:True:222	gi|283658414|gb|ADDG01106437.1|:True:222	1	1	1		1	1	1	1	0	0	0	0	0	0	0	1	0	0	0	0	0	0	0	0	0	0	0	0	0	0	0	0	0	0	0	0	1	0	0	0	0	0	0	0	0	0	0	0
gi|283658899|gb|ADDG01105952.1|:True:1	gi|283658899|gb|ADDG01105952.1|:True:1	2	2	2		1	2	2	2	0	1	2	1	2	1	1	1	1	1	2	0	2	1	1	0	2	1	1	1	2	0	1	2	1	2	1	1	1	1	1	2	0	2	1	1	0	2	1	1
gi|283659189|gb|ADDG01105662.1|:True:134	gi|283659189|gb|ADDG01105662.1|:True:134	1	1	1		1	1	1	1	0	0	0	0	0	0	0	0	0	0	1	0	0	0	0	0	0	0	0	0	0	0	0	0	0	0	0	0	0	0	0	1	0	0	0	0	0	0	0	0
gi|283659310|gb|ADDG01105541.1|:True:157	gi|283659310|gb|ADDG01105541.1|:True:157	6	6	6		1	6	6	6	1	3	0	2	1	3	2	2	1	3	2	2	1	1	3	3	2	0	1	1	1	1	3	0	2	1	3	2	2	1	3	2	2	1	1	3	3	2	0	1
gi|283659521|gb|ADDG01105330.1|:True:0	gi|283659521|gb|ADDG01105330.1|:True:0	2	2	2		1	2	2	2	0	0	1	1	1	0	0	0	1	0	0	0	0	0	1	0	1	0	0	1	0	0	0	1	1	1	0	0	0	1	0	0	0	0	0	1	0	1	0	0
gi|283659595|gb|ADDG01105256.1|:True:0;gi|283711105|gb|ADDG01053753.1|:False:782	gi|283659595|gb|ADDG01105256.1|:True:0;gi|283711105|gb|ADDG01053753.1|:False:782	6;4	6;4	5;3	;	2	6	6	5	0	1	1	2	2	3	2	3	2	2	3	1	4	3	2	2	2	3	1	1	1	0	1	1	2	2	3	2	3	2	2	3	1	4	3	2	2	2	3	1
gi|283659901|gb|ADDG01104950.1|:True:693	gi|283659901|gb|ADDG01104950.1|:True:693	3	1	1		1	3	1	1	1	0	0	0	0	2	3	0	1	0	3	1	1	1	0	2	1	2	2	2	0	0	0	0	0	0	1	1	0	0	0	1	0	1	1	0	1	1	1	1
gi|283659980|gb|ADDG01104871.1|:True:0	gi|283659980|gb|ADDG01104871.1|:True:0	5	5	5		1	5	5	5	1	1	1	0	1	1	3	3	3	0	2	1	0	0	1	1	0	0	0	1	0	1	1	1	0	1	1	3	3	3	0	2	1	0	0	1	1	0	0	0
gi|283660355|gb|ADDG01104496.1|:True:482	gi|283660355|gb|ADDG01104496.1|:True:482	3	3	3		1	3	3	3	1	2	1	0	2	1	3	2	0	3	3	1	2	1	2	1	2	2	3	0	2	1	2	1	0	2	1	3	2	0	3	3	1	2	1	2	1	2	2	3
gi|283660433|gb|ADDG01104418.1|:False:647	gi|283660433|gb|ADDG01104418.1|:False:647	3	3	3		1	3	3	3	2	0	1	0	1	0	1	1	3	0	0	1	0	0	1	2	2	2	1	1	0	2	0	1	0	1	0	1	1	3	0	0	1	0	0	1	2	2	2	1
gi|283660540|gb|ADDG01104311.1|:False:1013	gi|283660540|gb|ADDG01104311.1|:False:1013	2	2	2		1	2	2	2	0	0	0	0	0	1	2	1	0	0	0	0	1	0	0	0	0	0	0	1	0	0	0	0	0	0	1	2	1	0	0	0	0	1	0	0	0	0	0	0
gi|283660714|gb|ADDG01104137.1|:True:1	gi|283660714|gb|ADDG01104137.1|:True:1	5	5	5		1	5	5	5	0	0	1	1	0	1	2	1	2	2	3	1	1	2	2	0	3	2	2	1	0	0	0	1	1	0	1	2	1	2	2	3	1	1	2	2	0	3	2	2
gi|283660728|gb|ADDG01104123.1|:True:383	gi|283660728|gb|ADDG01104123.1|:True:383	1	1	1		1	1	1	1	0	0	0	1	0	1	0	0	0	0	0	0	0	0	0	0	0	0	0	1	1	0	0	0	1	0	1	0	0	0	0	0	0	0	0	0	0	0	0	0
gi|283660886|gb|ADDG01103965.1|:False:1018	gi|283660886|gb|ADDG01103965.1|:False:1018	4	4	4		1	4	4	4	2	2	2	3	2	3	3	3	4	2	3	3	2	1	2	3	2	4	3	3	1	2	2	2	3	2	3	3	3	4	2	3	3	2	1	2	3	2	4	3
gi|283660917|gb|ADDG01103934.1|:False:363	gi|283660917|gb|ADDG01103934.1|:False:363	1	1	1		1	1	1	1	0	0	0	0	0	0	0	0	0	0	0	0	0	0	0	0	0	0	0	1	0	0	0	0	0	0	0	0	0	0	0	0	0	0	0	0	0	0	0	0
gi|283661175|gb|ADDG01103676.1|:True:0	gi|283661175|gb|ADDG01103676.1|:True:0	3	3	3		1	3	3	3	1	0	1	2	0	1	2	1	1	1	1	1	0	1	1	0	0	1	1	0	0	1	0	1	2	0	1	2	1	1	1	1	1	0	1	1	0	0	1	1
gi|283661286|gb|ADDG01103565.1|:True:2	gi|283661286|gb|ADDG01103565.1|:True:2	2	2	2		1	2	2	2	0	0	0	0	1	1	0	0	0	0	1	0	0	0	0	0	1	1	0	1	0	0	0	0	0	1	1	0	0	0	0	1	0	0	0	0	0	1	1	0
gi|283661394|gb|ADDG01103457.1|:True:468	gi|283661394|gb|ADDG01103457.1|:True:468	1	1	1		1	1	1	1	0	0	1	0	1	0	0	0	1	0	0	0	1	0	0	0	0	1	1	1	1	0	0	1	0	1	0	0	0	1	0	0	0	1	0	0	0	0	1	1
gi|283661496|gb|ADDG01103355.1|:False:371	gi|283661496|gb|ADDG01103355.1|:False:371	2	2	2		1	2	2	2	0	1	1	1	1	1	1	2	1	2	2	2	0	1	0	1	0	2	0	0	1	0	1	1	1	1	1	1	2	1	2	2	2	0	1	0	1	0	2	0
gi|283661582|gb|ADDG01103269.1|:True:2	gi|283661582|gb|ADDG01103269.1|:True:2	1	1	1		1	1	1	1	1	1	0	1	1	0	1	1	0	0	0	0	0	0	0	0	0	0	0	0	0	1	1	0	1	1	0	1	1	0	0	0	0	0	0	0	0	0	0	0
gi|283661592|gb|ADDG01103259.1|:False:819	gi|283661592|gb|ADDG01103259.1|:False:819	4	4	4		1	4	4	4	0	0	1	1	1	1	3	2	1	3	2	0	1	1	1	0	2	1	1	2	2	0	0	1	1	1	1	3	2	1	3	2	0	1	1	1	0	2	1	1
gi|283662042|gb|ADDG01102809.1|:True:145	gi|283662042|gb|ADDG01102809.1|:True:145	4	4	4		1	4	4	4	1	1	1	1	1	2	1	2	2	1	3	1	1	1	0	1	2	2	3	4	2	1	1	1	1	1	2	1	2	2	1	3	1	1	1	0	1	2	2	3
gi|283662042|gb|ADDG01102809.1|:True:628	gi|283662042|gb|ADDG01102809.1|:True:628	3	3	3		1	3	3	3	0	1	0	1	0	2	3	1	1	0	1	1	0	1	0	2	2	0	2	0	0	0	1	0	1	0	2	3	1	1	0	1	1	0	1	0	2	2	0	2
gi|283662096|gb|ADDG01102755.1|:False:1035;gi|283675148|gb|ADDG01089703.1|:False:424;gi|283763717|gb|ADDG01001142.1|:False:1040	gi|283662096|gb|ADDG01102755.1|:False:1035;gi|283675148|gb|ADDG01089703.1|:False:424;gi|283763717|gb|ADDG01001142.1|:False:1040	10;8;5	10;8;5	5;5;0	;;	3	10	10	5	4	4	6	3	5	3	5	4	6	6	4	6	5	4	3	4	3	2	0	5	3	4	4	6	3	5	3	5	4	6	6	4	6	5	4	3	4	3	2	0
gi|283662096|gb|ADDG01102755.1|:False:455	gi|283662096|gb|ADDG01102755.1|:False:455	4	2	1		1	4	2	1	2	2	0	1	1	1	1	1	2	1	2	3	1	1	1	2	0	0	1	2	1	1	1	0	0	1	0	0	0	1	0	1	2	1	0	0	2	0	0	1
gi|283662496|gb|ADDG01102355.1|:True:2	gi|283662496|gb|ADDG01102355.1|:True:2	3	3	3		1	3	3	3	2	2	2	0	1	2	2	2	1	3	0	2	2	0	1	1	2	2	2	1	0	2	2	2	0	1	2	2	2	1	3	0	2	2	0	1	1	2	2	2
gi|283662528|gb|ADDG01102323.1|:False:370	gi|283662528|gb|ADDG01102323.1|:False:370	1	1	1		1	1	1	1	1	0	0	0	0	0	0	0	0	0	0	1	1	0	1	1	0	0	0	0	0	1	0	0	0	0	0	0	0	0	0	0	1	1	0	1	1	0	0	0
gi|283662528|gb|ADDG01102323.1|:False:968	gi|283662528|gb|ADDG01102323.1|:False:968	2	2	2		1	2	2	2	2	0	0	1	0	1	1	0	0	1	1	1	1	0	1	1	0	0	0	0	0	2	0	0	1	0	1	1	0	0	1	1	1	1	0	1	1	0	0	0
gi|283662594|gb|ADDG01102257.1|:False:1041	gi|283662594|gb|ADDG01102257.1|:False:1041	3	3	3		1	3	3	3	1	1	2	1	1	1	0	2	1	1	2	0	0	0	2	0	0	0	0	0	2	1	1	2	1	1	1	0	2	1	1	2	0	0	0	2	0	0	0	0
gi|283662825|gb|ADDG01102026.1|:True:5	gi|283662825|gb|ADDG01102026.1|:True:5	2	2	2		1	2	2	2	1	0	1	0	1	0	0	0	0	1	0	1	1	0	1	0	0	0	0	0	0	1	0	1	0	1	0	0	0	0	1	0	1	1	0	1	0	0	0	0
gi|283662941|gb|ADDG01101910.1|:True:237	gi|283662941|gb|ADDG01101910.1|:True:237	1	1	1		1	1	1	1	0	0	0	0	1	0	0	0	0	0	0	0	0	0	0	0	1	1	1	0	0	0	0	0	0	1	0	0	0	0	0	0	0	0	0	0	0	1	1	1
gi|283662968|gb|ADDG01101883.1|:True:116	gi|283662968|gb|ADDG01101883.1|:True:116	2	2	2		1	2	2	2	0	1	2	1	1	2	1	1	2	1	1	1	1	2	1	1	2	2	2	2	1	0	1	2	1	1	2	1	1	2	1	1	1	1	2	1	1	2	2	2
gi|283663388|gb|ADDG01101463.1|:True:17	gi|283663388|gb|ADDG01101463.1|:True:17	14	14	14		1	14	14	14	9	4	3	3	3	5	3	6	8	10	7	7	5	6	4	7	6	3	8	6	5	9	4	3	3	3	5	3	6	8	10	7	7	5	6	4	7	6	3	8
gi|283663692|gb|ADDG01101159.1|:True:607	gi|283663692|gb|ADDG01101159.1|:True:607	3	3	3		1	3	3	3	0	1	2	2	1	0	0	0	1	1	1	1	0	0	2	1	1	1	1	2	2	0	1	2	2	1	0	0	0	1	1	1	1	0	0	2	1	1	1	1
gi|283663919|gb|ADDG01100932.1|:True:537	gi|283663919|gb|ADDG01100932.1|:True:537	1	1	1		1	1	1	1	0	0	1	1	1	0	0	0	0	0	0	0	0	0	0	0	0	1	1	0	0	0	0	1	1	1	0	0	0	0	0	0	0	0	0	0	0	0	1	1
gi|283664161|gb|ADDG01100690.1|:False:676	gi|283664161|gb|ADDG01100690.1|:False:676	1	1	1		1	1	1	1	0	0	0	0	0	0	1	0	0	0	0	0	0	0	0	0	0	0	0	0	0	0	0	0	0	0	0	1	0	0	0	0	0	0	0	0	0	0	0	0
gi|283664217|gb|ADDG01100634.1|:False:875	gi|283664217|gb|ADDG01100634.1|:False:875	2	2	2		1	2	2	2	0	0	0	0	0	0	0	1	1	1	0	1	0	0	0	0	1	0	1	1	0	0	0	0	0	0	0	0	1	1	1	0	1	0	0	0	0	1	0	1
gi|283664325|gb|ADDG01100526.1|:True:594	gi|283664325|gb|ADDG01100526.1|:True:594	1	1	1		1	1	1	1	0	0	0	0	0	0	0	1	0	0	0	0	0	0	0	0	1	1	0	0	0	0	0	0	0	0	0	0	1	0	0	0	0	0	0	0	0	1	1	0
gi|283664486|gb|ADDG01100365.1|:True:172	gi|283664486|gb|ADDG01100365.1|:True:172	7	7	7		1	7	7	7	1	2	1	2	1	4	4	4	3	0	2	1	3	3	1	0	1	0	0	1	2	1	2	1	2	1	4	4	4	3	0	2	1	3	3	1	0	1	0	0
gi|283665086|gb|ADDG01099765.1|:True:2	gi|283665086|gb|ADDG01099765.1|:True:2	4	4	4		1	4	4	4	1	1	2	2	3	0	0	0	1	0	1	1	0	2	1	1	1	0	1	3	0	1	1	2	2	3	0	0	0	1	0	1	1	0	2	1	1	1	0	1
gi|283665558|gb|ADDG01099293.1|:True:222	gi|283665558|gb|ADDG01099293.1|:True:222	13	12	9		1	13	12	9	0	4	0	1	4	0	1	0	6	5	6	0	4	3	3	1	3	5	4	8	6	0	4	0	1	3	0	0	0	5	4	5	0	3	2	2	1	3	4	4
gi|283665588|gb|ADDG01099263.1|:True:539	gi|283665588|gb|ADDG01099263.1|:True:539	4	4	4		1	4	4	4	1	3	1	1	2	0	0	0	1	1	2	2	0	0	0	1	1	2	1	3	2	1	3	1	1	2	0	0	0	1	1	2	2	0	0	0	1	1	2	1
gi|283665720|gb|ADDG01099131.1|:True:549	gi|283665720|gb|ADDG01099131.1|:True:549	2	2	2		1	2	2	2	0	0	0	0	1	0	1	0	0	0	1	1	1	1	0	0	0	1	1	1	0	0	0	0	0	1	0	1	0	0	0	1	1	1	1	0	0	0	1	1
gi|283665720|gb|ADDG01099131.1|:True:698	gi|283665720|gb|ADDG01099131.1|:True:698	1	1	1		1	1	1	1	1	0	0	0	1	1	1	1	1	1	1	0	1	0	1	0	1	1	1	1	0	1	0	0	0	1	1	1	1	1	1	1	0	1	0	1	0	1	1	1
gi|283665892|gb|ADDG01098959.1|:True:571	gi|283665892|gb|ADDG01098959.1|:True:571	1	1	1		1	1	1	1	0	0	0	0	0	1	1	0	1	0	1	0	1	1	0	1	1	1	1	1	0	0	0	0	0	0	1	1	0	1	0	1	0	1	1	0	1	1	1	1
gi|283666276|gb|ADDG01098575.1|:True:47	gi|283666276|gb|ADDG01098575.1|:True:47	1	1	1		1	1	1	1	0	0	0	0	0	0	0	1	0	0	0	0	0	0	0	0	0	0	0	0	0	0	0	0	0	0	0	0	1	0	0	0	0	0	0	0	0	0	0	0
gi|283666512|gb|ADDG01098339.1|:False:1087	gi|283666512|gb|ADDG01098339.1|:False:1087	4	3	3		1	4	3	3	0	0	2	1	3	0	1	0	0	0	1	0	0	0	0	1	1	2	1	1	1	0	0	2	1	3	0	0	0	0	0	0	0	0	0	0	1	0	1	0
gi|283666720|gb|ADDG01098131.1|:True:1	gi|283666720|gb|ADDG01098131.1|:True:1	5	5	5		1	5	5	5	1	2	2	3	3	2	2	1	2	2	1	1	3	0	2	2	2	2	2	2	2	1	2	2	3	3	2	2	1	2	2	1	1	3	0	2	2	2	2	2
gi|283666720|gb|ADDG01098131.1|:True:683	gi|283666720|gb|ADDG01098131.1|:True:683	4	4	4		1	4	4	4	1	3	3	3	1	1	2	2	1	1	2	1	1	1	2	1	1	1	2	1	1	1	3	3	3	1	1	2	2	1	1	2	1	1	1	2	1	1	1	2
gi|283666835|gb|ADDG01098016.1|:False:589	gi|283666835|gb|ADDG01098016.1|:False:589	2	2	2		1	2	2	2	0	1	1	1	1	0	1	1	0	2	1	0	1	0	0	1	1	1	2	2	0	0	1	1	1	1	0	1	1	0	2	1	0	1	0	0	1	1	1	2
gi|283666919|gb|ADDG01097932.1|:True:465	gi|283666919|gb|ADDG01097932.1|:True:465	2	2	2		1	2	2	2	0	0	2	0	1	0	1	0	0	0	0	2	0	0	1	1	0	0	0	1	0	0	0	2	0	1	0	1	0	0	0	0	2	0	0	1	1	0	0	0
gi|283667051|gb|ADDG01097800.1|:True:1	gi|283667051|gb|ADDG01097800.1|:True:1	1	1	1		1	1	1	1	0	0	0	0	0	1	0	0	1	0	0	0	0	0	0	0	1	1	0	0	0	0	0	0	0	0	1	0	0	1	0	0	0	0	0	0	0	1	1	0
gi|283667068|gb|ADDG01097783.1|:True:137	gi|283667068|gb|ADDG01097783.1|:True:137	3	3	3		1	3	3	3	0	1	1	1	0	2	1	2	2	0	1	0	2	2	0	0	2	1	0	1	1	0	1	1	1	0	2	1	2	2	0	1	0	2	2	0	0	2	1	0
gi|283667195|gb|ADDG01097656.1|:False:522	gi|283667195|gb|ADDG01097656.1|:False:522	2	2	2		1	2	2	2	0	0	2	2	1	0	0	0	0	0	0	0	1	0	0	0	0	2	2	0	0	0	0	2	2	1	0	0	0	0	0	0	0	1	0	0	0	0	2	2
gi|283667206|gb|ADDG01097645.1|:False:870	gi|283667206|gb|ADDG01097645.1|:False:870	3	3	3		1	3	3	3	1	0	0	0	0	1	1	2	0	0	0	1	0	0	0	0	0	0	0	0	0	1	0	0	0	0	1	1	2	0	0	0	1	0	0	0	0	0	0	0
gi|283667335|gb|ADDG01097516.1|:True:0	gi|283667335|gb|ADDG01097516.1|:True:0	3	3	2		1	3	3	2	1	1	2	2	2	0	0	1	1	1	2	1	1	1	1	2	2	1	2	2	2	1	1	2	2	2	0	0	1	1	1	2	1	1	1	1	2	2	1	2
gi|283667405|gb|ADDG01097446.1|:False:1028	gi|283667405|gb|ADDG01097446.1|:False:1028	2	2	2		1	2	2	2	0	2	0	0	0	1	2	1	1	2	1	0	0	0	1	0	2	2	1	1	1	0	2	0	0	0	1	2	1	1	2	1	0	0	0	1	0	2	2	1
gi|283667405|gb|ADDG01097446.1|:False:469	gi|283667405|gb|ADDG01097446.1|:False:469	2	2	2		1	2	2	2	0	1	0	0	0	1	1	0	1	1	1	0	0	1	0	0	0	1	1	0	1	0	1	0	0	0	1	1	0	1	1	1	0	0	1	0	0	0	1	1
gi|283667414|gb|ADDG01097437.1|:True:117	gi|283667414|gb|ADDG01097437.1|:True:117	2	2	2		1	2	2	2	1	0	2	1	0	0	0	0	1	2	2	0	0	0	1	1	0	2	1	0	0	1	0	2	1	0	0	0	0	1	2	2	0	0	0	1	1	0	2	1
gi|283667423|gb|ADDG01097428.1|:False:648	gi|283667423|gb|ADDG01097428.1|:False:648	1	1	1		1	1	1	1	0	1	0	0	0	1	1	1	1	1	0	0	1	0	1	1	1	1	1	0	1	0	1	0	0	0	1	1	1	1	1	0	0	1	0	1	1	1	1	1
gi|283667637|gb|ADDG01097214.1|:False:419	gi|283667637|gb|ADDG01097214.1|:False:419	1	1	1		1	1	1	1	0	1	0	0	0	0	0	0	0	0	1	0	0	0	0	1	0	0	0	0	0	0	1	0	0	0	0	0	0	0	0	1	0	0	0	0	1	0	0	0
gi|283668111|gb|ADDG01096740.1|:False:1115	gi|283668111|gb|ADDG01096740.1|:False:1115	5	3	3		1	5	3	3	1	2	2	2	2	1	0	1	2	2	2	1	1	2	3	2	1	2	2	2	2	0	0	2	1	1	0	0	0	1	0	1	0	1	1	2	1	0	2	2
gi|283668414|gb|ADDG01096437.1|:True:2	gi|283668414|gb|ADDG01096437.1|:True:2	1	1	1		1	1	1	1	1	0	0	0	0	0	0	0	1	0	0	1	0	0	1	1	1	0	0	0	0	1	0	0	0	0	0	0	0	1	0	0	1	0	0	1	1	1	0	0
gi|283668449|gb|ADDG01096402.1|:True:420;REV__gi|283733262|gb|ADDG01031597.1|:True:1964	gi|283668449|gb|ADDG01096402.1|:True:420	8;1	8;1	8;1		2	8	8	8	4	2	2	1	2	4	4	4	1	3	5	4	3	2	2	4	2	3	2	1	1	4	2	2	1	2	4	4	4	1	3	5	4	3	2	2	4	2	3	2
gi|283668763|gb|ADDG01096088.1|:True:2	gi|283668763|gb|ADDG01096088.1|:True:2	1	1	1		1	1	1	1	0	0	0	1	1	0	0	0	1	1	0	0	1	1	0	0	1	1	0	0	0	0	0	0	1	1	0	0	0	1	1	0	0	1	1	0	0	1	1	0
gi|283668812|gb|ADDG01096039.1|:False:1015	gi|283668812|gb|ADDG01096039.1|:False:1015	1	1	1		1	1	1	1	0	0	0	0	0	0	0	0	1	0	0	0	0	0	0	0	0	0	0	0	0	0	0	0	0	0	0	0	0	1	0	0	0	0	0	0	0	0	0	0
gi|283668812|gb|ADDG01096039.1|:False:371	gi|283668812|gb|ADDG01096039.1|:False:371	1	1	1		1	1	1	1	0	0	0	0	0	1	0	0	1	1	1	0	0	0	0	0	1	1	0	0	0	0	0	0	0	0	1	0	0	1	1	1	0	0	0	0	0	1	1	0
gi|283669439|gb|ADDG01095412.1|:False:1131	gi|283669439|gb|ADDG01095412.1|:False:1131	1	1	1		1	1	1	1	0	0	0	0	0	1	0	0	0	1	1	0	0	1	0	0	1	1	1	0	0	0	0	0	0	0	1	0	0	0	1	1	0	0	1	0	0	1	1	1
gi|283669530|gb|ADDG01095321.1|:False:1133	gi|283669530|gb|ADDG01095321.1|:False:1133	4	4	4		1	4	4	4	2	2	2	2	3	2	1	3	2	2	3	4	0	1	1	3	2	2	1	2	1	2	2	2	2	3	2	1	3	2	2	3	4	0	1	1	3	2	2	1
gi|283669537|gb|ADDG01095314.1|:False:1132	gi|283669537|gb|ADDG01095314.1|:False:1132	5	5	5		1	5	5	5	1	1	2	2	3	1	0	1	2	3	2	1	2	1	1	2	0	1	2	1	1	1	1	2	2	3	1	0	1	2	3	2	1	2	1	1	2	0	1	2
gi|283669537|gb|ADDG01095314.1|:False:366	gi|283669537|gb|ADDG01095314.1|:False:366	2	2	2		1	2	2	2	0	0	1	0	2	2	1	0	0	1	1	0	1	2	1	0	0	1	1	0	0	0	0	1	0	2	2	1	0	0	1	1	0	1	2	1	0	0	1	1
gi|283669547|gb|ADDG01095304.1|:False:1050	gi|283669547|gb|ADDG01095304.1|:False:1050	7	7	7		1	7	7	7	0	0	3	2	3	2	4	3	4	2	3	2	1	3	2	3	2	1	1	1	0	0	0	3	2	3	2	4	3	4	2	3	2	1	3	2	3	2	1	1
gi|283669644|gb|ADDG01095207.1|:True:252	gi|283669644|gb|ADDG01095207.1|:True:252	4	4	4		1	4	4	4	0	1	1	1	0	2	3	3	0	2	1	1	0	0	0	0	2	0	0	1	1	0	1	1	1	0	2	3	3	0	2	1	1	0	0	0	0	2	0	0
gi|283669972|gb|ADDG01094879.1|:False:1140	gi|283669972|gb|ADDG01094879.1|:False:1140	3	3	3		1	3	3	3	1	2	2	1	2	2	0	0	2	3	1	1	1	1	0	0	2	1	1	0	0	1	2	2	1	2	2	0	0	2	3	1	1	1	1	0	0	2	1	1
gi|283670052|gb|ADDG01094799.1|:True:0	gi|283670052|gb|ADDG01094799.1|:True:0	5	5	5		1	5	5	5	2	1	0	1	3	1	0	0	0	0	1	1	1	1	0	1	1	2	2	2	0	2	1	0	1	3	1	0	0	0	0	1	1	1	1	0	1	1	2	2
gi|283670052|gb|ADDG01094799.1|:True:586	gi|283670052|gb|ADDG01094799.1|:True:586	3	3	3		1	3	3	3	2	0	1	0	0	0	0	0	1	0	1	2	0	0	0	2	0	0	0	0	0	2	0	1	0	0	0	0	0	1	0	1	2	0	0	0	2	0	0	0
gi|283670255|gb|ADDG01094596.1|:True:225	gi|283670255|gb|ADDG01094596.1|:True:225	3	1	1		1	3	1	1	0	0	1	0	1	0	0	0	3	2	3	0	0	0	0	1	2	1	1	0	0	0	0	0	0	0	0	0	0	1	1	1	0	0	0	0	0	0	0	0
gi|283670318|gb|ADDG01094533.1|:True:213	gi|283670318|gb|ADDG01094533.1|:True:213	1	1	1		1	1	1	1	0	0	0	0	0	0	0	0	0	0	0	0	1	0	0	0	0	0	1	0	0	0	0	0	0	0	0	0	0	0	0	0	0	1	0	0	0	0	0	1
gi|283670318|gb|ADDG01094533.1|:True:577	gi|283670318|gb|ADDG01094533.1|:True:577	2	2	2		1	2	2	2	0	0	1	1	2	0	0	0	0	0	0	0	0	0	0	0	0	0	1	0	0	0	0	1	1	2	0	0	0	0	0	0	0	0	0	0	0	0	0	1
gi|283670639|gb|ADDG01094212.1|:False:1149	gi|283670639|gb|ADDG01094212.1|:False:1149	1	1	1		1	1	1	1	0	0	0	0	0	0	1	1	0	0	0	0	0	0	0	0	0	0	0	0	0	0	0	0	0	0	0	1	1	0	0	0	0	0	0	0	0	0	0	0
gi|283670739|gb|ADDG01094112.1|:False:1026;gi|283589943|gb|ADDG01174907.1|:False:378	gi|283670739|gb|ADDG01094112.1|:False:1026	7;1	6;0	6;0		2	7	6	6	3	4	3	3	2	4	3	1	2	5	6	2	3	5	4	2	2	3	2	4	2	3	3	2	2	2	4	3	1	1	4	5	2	3	4	4	2	1	2	1
gi|283670864|gb|ADDG01093987.1|:False:1152	gi|283670864|gb|ADDG01093987.1|:False:1152	3	3	3		1	3	3	3	1	1	2	2	0	1	2	2	2	2	1	3	0	0	1	1	1	1	1	0	0	1	1	2	2	0	1	2	2	2	2	1	3	0	0	1	1	1	1	1
gi|283670893|gb|ADDG01093958.1|:True:0	gi|283670893|gb|ADDG01093958.1|:True:0	1	1	1		1	1	1	1	0	0	0	1	0	1	1	1	0	0	0	0	0	0	0	0	1	1	1	0	0	0	0	0	1	0	1	1	1	0	0	0	0	0	0	0	0	1	1	1
gi|283670893|gb|ADDG01093958.1|:True:275	gi|283670893|gb|ADDG01093958.1|:True:275	2	2	2		1	2	2	2	0	1	0	1	1	1	0	1	1	1	2	0	0	0	1	0	0	0	0	0	1	0	1	0	1	1	1	0	1	1	1	2	0	0	0	1	0	0	0	0
gi|283671068|gb|ADDG01093783.1|:True:0	gi|283671068|gb|ADDG01093783.1|:True:0	2	2	2		1	2	2	2	0	0	2	2	2	0	0	0	1	0	0	0	0	1	0	0	1	1	1	0	0	0	0	2	2	2	0	0	0	1	0	0	0	0	1	0	0	1	1	1
gi|283671561|gb|ADDG01093290.1|:True:22	gi|283671561|gb|ADDG01093290.1|:True:22	5	5	5		1	5	5	5	0	1	0	0	0	1	1	0	5	2	4	0	1	3	3	0	2	4	3	1	1	0	1	0	0	0	1	1	0	5	2	4	0	1	3	3	0	2	4	3
gi|283671587|gb|ADDG01093264.1|:False:669	gi|283671587|gb|ADDG01093264.1|:False:669	1	1	1		1	1	1	1	0	0	0	0	0	0	0	0	1	1	1	0	0	0	1	0	1	1	1	1	1	0	0	0	0	0	0	0	0	1	1	1	0	0	0	1	0	1	1	1
gi|283671633|gb|ADDG01093218.1|:False:973	gi|283671633|gb|ADDG01093218.1|:False:973	1	1	1		1	1	1	1	0	0	0	1	1	1	1	1	1	1	1	0	1	1	0	0	1	0	0	0	0	0	0	0	1	1	1	1	1	1	1	1	0	1	1	0	0	1	0	0
gi|283671656|gb|ADDG01093195.1|:False:1134	gi|283671656|gb|ADDG01093195.1|:False:1134	4	4	4		1	4	4	4	0	1	3	1	2	3	3	3	1	1	1	0	2	1	2	0	1	0	1	0	1	0	1	3	1	2	3	3	3	1	1	1	0	2	1	2	0	1	0	1
gi|283671808|gb|ADDG01093043.1|:False:1165	gi|283671808|gb|ADDG01093043.1|:False:1165	2	2	2		1	2	2	2	0	0	0	0	0	1	2	0	0	0	0	0	0	1	1	0	1	0	0	0	0	0	0	0	0	0	1	2	0	0	0	0	0	0	1	1	0	1	0	0
gi|283671963|gb|ADDG01092888.1|:False:1168	gi|283671963|gb|ADDG01092888.1|:False:1168	1	1	1		1	1	1	1	0	0	0	0	0	0	1	0	0	0	0	0	1	0	0	0	0	0	0	0	0	0	0	0	0	0	0	1	0	0	0	0	0	1	0	0	0	0	0	0
gi|283671963|gb|ADDG01092888.1|:False:813	gi|283671963|gb|ADDG01092888.1|:False:813	1	1	1		1	1	1	1	0	0	1	1	1	0	0	0	1	0	0	0	1	0	1	0	0	0	0	0	0	0	0	1	1	1	0	0	0	1	0	0	0	1	0	1	0	0	0	0
gi|283672093|gb|ADDG01092758.1|:True:51	gi|283672093|gb|ADDG01092758.1|:True:51	6	6	6		1	6	6	6	0	2	3	1	2	3	1	2	0	4	1	1	1	1	2	1	0	1	2	2	1	0	2	3	1	2	3	1	2	0	4	1	1	1	1	2	1	0	1	2
gi|283672144|gb|ADDG01092707.1|:True:1	gi|283672144|gb|ADDG01092707.1|:True:1	2	2	2		1	2	2	2	1	0	1	0	1	0	0	0	0	0	0	0	0	1	0	0	1	0	1	1	0	1	0	1	0	1	0	0	0	0	0	0	0	0	1	0	0	1	0	1
gi|283672255|gb|ADDG01092596.1|:True:705	gi|283672255|gb|ADDG01092596.1|:True:705	3	3	3		1	3	3	3	0	0	2	0	0	0	0	0	1	0	1	0	0	0	0	0	1	1	0	2	0	0	0	2	0	0	0	0	0	1	0	1	0	0	0	0	0	1	1	0
gi|283672304|gb|ADDG01092547.1|:True:193	gi|283672304|gb|ADDG01092547.1|:True:193	1	1	1		1	1	1	1	0	0	0	0	0	1	0	0	0	0	0	0	0	0	0	0	0	0	0	0	0	0	0	0	0	0	1	0	0	0	0	0	0	0	0	0	0	0	0	0
gi|283672499|gb|ADDG01092352.1|:False:332	gi|283672499|gb|ADDG01092352.1|:False:332	2	2	2		1	2	2	2	0	0	0	0	0	0	0	1	1	0	0	0	0	0	0	0	1	1	1	2	0	0	0	0	0	0	0	0	1	1	0	0	0	0	0	0	0	1	1	1
gi|283672896|gb|ADDG01091955.1|:False:1121	gi|283672896|gb|ADDG01091955.1|:False:1121	2	2	2		1	2	2	2	0	0	0	1	1	2	1	1	1	1	0	0	0	1	0	0	1	1	0	0	1	0	0	0	1	1	2	1	1	1	1	0	0	0	1	0	0	1	1	0
gi|283672899|gb|ADDG01091952.1|:False:1100	gi|283672899|gb|ADDG01091952.1|:False:1100	4	4	4		1	4	4	4	1	3	2	2	1	1	3	2	0	3	1	1	0	1	2	0	2	0	0	2	1	1	3	2	2	1	1	3	2	0	3	1	1	0	1	2	0	2	0	0
gi|283672935|gb|ADDG01091916.1|:True:44	gi|283672935|gb|ADDG01091916.1|:True:44	3	3	3		1	3	3	3	0	0	1	0	0	2	2	3	1	0	1	0	0	1	2	0	1	1	1	0	0	0	0	1	0	0	2	2	3	1	0	1	0	0	1	2	0	1	1	1
gi|283672961|gb|ADDG01091890.1|:True:209	gi|283672961|gb|ADDG01091890.1|:True:209	1	1	1		1	1	1	1	0	0	1	0	1	0	0	0	0	0	0	0	0	0	1	0	0	1	0	0	0	0	0	1	0	1	0	0	0	0	0	0	0	0	0	1	0	0	1	0
gi|283673080|gb|ADDG01091771.1|:False:1184	gi|283673080|gb|ADDG01091771.1|:False:1184	5	5	5		1	5	5	5	0	1	2	3	1	1	1	2	2	1	2	0	1	2	2	2	3	1	0	2	3	0	1	2	3	1	1	1	2	2	1	2	0	1	2	2	2	3	1	0
gi|283673083|gb|ADDG01091768.1|:True:198	gi|283673083|gb|ADDG01091768.1|:True:198	2	2	2		1	2	2	2	0	0	0	2	1	0	2	2	1	1	1	0	1	0	1	0	0	0	0	0	0	0	0	0	2	1	0	2	2	1	1	1	0	1	0	1	0	0	0	0
gi|283673083|gb|ADDG01091768.1|:True:571	gi|283673083|gb|ADDG01091768.1|:True:571	3	3	3		1	3	3	3	0	1	2	1	2	2	3	2	1	0	1	1	1	1	1	0	1	1	2	1	1	0	1	2	1	2	2	3	2	1	0	1	1	1	1	1	0	1	1	2
gi|283673257|gb|ADDG01091594.1|:False:1188	gi|283673257|gb|ADDG01091594.1|:False:1188	3	3	3		1	3	3	3	0	1	0	0	1	0	0	0	1	1	1	1	1	0	1	0	2	3	2	1	1	0	1	0	0	1	0	0	0	1	1	1	1	1	0	1	0	2	3	2
gi|283673291|gb|ADDG01091560.1|:False:376	gi|283673291|gb|ADDG01091560.1|:False:376	3	3	3		1	3	3	3	1	0	2	1	2	0	1	0	2	3	2	2	2	0	2	2	1	0	1	0	1	1	0	2	1	2	0	1	0	2	3	2	2	2	0	2	2	1	0	1
gi|283673514|gb|ADDG01091337.1|:True:855	gi|283673514|gb|ADDG01091337.1|:True:855	3	3	3		1	3	3	3	0	0	2	2	2	0	2	0	1	1	2	2	1	3	0	2	3	1	1	0	0	0	0	2	2	2	0	2	0	1	1	2	2	1	3	0	2	3	1	1
gi|283673846|gb|ADDG01091005.1|:False:1064	gi|283673846|gb|ADDG01091005.1|:False:1064	1	1	1		1	1	1	1	0	0	0	0	0	1	1	0	0	0	0	0	0	0	0	0	1	1	1	1	0	0	0	0	0	0	1	1	0	0	0	0	0	0	0	0	0	1	1	1
gi|283673876|gb|ADDG01090975.1|:False:1195	gi|283673876|gb|ADDG01090975.1|:False:1195	5	5	5		1	5	5	5	3	2	3	3	3	1	4	3	1	2	2	0	2	1	1	1	2	4	1	3	1	3	2	3	3	3	1	4	3	1	2	2	0	2	1	1	1	2	4	1
gi|283674032|gb|ADDG01090819.1|:False:678	gi|283674032|gb|ADDG01090819.1|:False:678	1	1	1		1	1	1	1	0	0	0	0	0	0	0	0	0	0	0	1	0	0	0	1	0	0	0	0	0	0	0	0	0	0	0	0	0	0	0	0	1	0	0	0	1	0	0	0
gi|283674446|gb|ADDG01090405.1|:False:1206	gi|283674446|gb|ADDG01090405.1|:False:1206	5	5	5		1	5	5	5	0	3	2	1	4	3	4	3	1	0	0	0	3	3	3	0	0	1	1	2	2	0	3	2	1	4	3	4	3	1	0	0	0	3	3	3	0	0	1	1
gi|283674553|gb|ADDG01090298.1|:True:319	gi|283674553|gb|ADDG01090298.1|:True:319	5	5	5		1	5	5	5	0	1	4	2	2	0	0	0	0	0	0	2	0	0	1	1	0	1	1	0	1	0	1	4	2	2	0	0	0	0	0	0	2	0	0	1	1	0	1	1
gi|283675013|gb|ADDG01089838.1|:False:1080	gi|283675013|gb|ADDG01089838.1|:False:1080	21	21	21		1	21	21	21	8	9	5	6	6	8	9	7	4	14	14	11	6	4	8	11	8	9	8	9	9	8	9	5	6	6	8	9	7	4	14	14	11	6	4	8	11	8	9	8
gi|283675051|gb|ADDG01089800.1|:True:255	gi|283675051|gb|ADDG01089800.1|:True:255	1	1	1		1	1	1	1	0	1	0	0	0	1	0	1	0	1	0	0	0	1	1	0	1	1	1	1	0	0	1	0	0	0	1	0	1	0	1	0	0	0	1	1	0	1	1	1
gi|283675148|gb|ADDG01089703.1|:False:696	gi|283675148|gb|ADDG01089703.1|:False:696	5	4	3		1	5	4	3	1	2	1	2	2	0	1	1	3	3	2	2	2	1	1	1	1	1	1	0	2	1	1	1	2	2	0	1	1	3	2	2	2	1	1	1	1	1	1	1
gi|283675402|gb|ADDG01089449.1|:False:1062	gi|283675402|gb|ADDG01089449.1|:False:1062	1	1	1		1	1	1	1	0	0	0	1	1	0	0	0	0	0	0	0	0	0	1	0	0	0	0	0	0	0	0	0	1	1	0	0	0	0	0	0	0	0	0	1	0	0	0	0
gi|283675402|gb|ADDG01089449.1|:False:568	gi|283675402|gb|ADDG01089449.1|:False:568	2	2	2		1	2	2	2	0	0	1	1	1	1	0	2	0	0	1	0	2	2	1	0	1	0	0	0	0	0	0	1	1	1	1	0	2	0	0	1	0	2	2	1	0	1	0	0
gi|283675426|gb|ADDG01089425.1|:True:845	gi|283675426|gb|ADDG01089425.1|:True:845	1	1	1		1	1	1	1	0	0	0	0	1	1	0	0	0	1	0	0	0	0	1	0	0	0	0	0	0	0	0	0	0	1	1	0	0	0	1	0	0	0	0	1	0	0	0	0
gi|283675626|gb|ADDG01089225.1|:False:1224	gi|283675626|gb|ADDG01089225.1|:False:1224	5	2	2		1	5	2	2	0	1	3	1	1	3	2	2	3	1	2	1	1	0	1	1	1	2	3	0	1	0	0	1	0	0	2	2	0	1	0	0	0	0	0	0	0	1	1	1
gi|283676012|gb|ADDG01088839.1|:False:347	gi|283676012|gb|ADDG01088839.1|:False:347	4	4	4		1	4	4	4	1	1	2	2	2	0	0	0	1	1	2	0	1	1	1	1	1	1	2	1	1	1	1	2	2	2	0	0	0	1	1	2	0	1	1	1	1	1	1	2
gi|283676101|gb|ADDG01088750.1|:False:934	gi|283676101|gb|ADDG01088750.1|:False:934	2	2	2		1	2	2	2	0	0	0	0	0	1	2	0	0	0	0	0	1	0	0	0	1	0	0	0	0	0	0	0	0	0	1	2	0	0	0	0	0	1	0	0	0	1	0	0
gi|283676241|gb|ADDG01088610.1|:True:419	gi|283676241|gb|ADDG01088610.1|:True:419	3	3	3		1	3	3	3	3	1	1	1	2	1	1	1	1	1	1	1	2	1	2	2	2	2	2	1	1	3	1	1	1	2	1	1	1	1	1	1	1	2	1	2	2	2	2	2
gi|283676241|gb|ADDG01088610.1|:True:831	gi|283676241|gb|ADDG01088610.1|:True:831	5	5	5		1	5	5	5	0	2	2	0	1	2	1	1	4	2	3	3	4	1	1	1	3	2	2	2	3	0	2	2	0	1	2	1	1	4	2	3	3	4	1	1	1	3	2	2
gi|283676648|gb|ADDG01088203.1|:False:1239	gi|283676648|gb|ADDG01088203.1|:False:1239	8	8	8		1	8	8	8	2	2	5	4	4	1	5	4	3	3	2	2	2	1	3	1	3	4	2	2	2	2	2	5	4	4	1	5	4	3	3	2	2	2	1	3	1	3	4	2
gi|283676824|gb|ADDG01088027.1|:True:377	gi|283676824|gb|ADDG01088027.1|:True:377	1	1	1		1	1	1	1	1	0	0	0	0	0	1	0	1	0	1	1	1	0	0	1	0	0	0	0	0	1	0	0	0	0	0	1	0	1	0	1	1	1	0	0	1	0	0	0
gi|283676920|gb|ADDG01087931.1|:True:913	gi|283676920|gb|ADDG01087931.1|:True:913	2	2	2		1	2	2	2	0	1	1	0	0	0	0	0	0	1	1	0	1	0	2	1	1	0	0	1	0	0	1	1	0	0	0	0	0	0	1	1	0	1	0	2	1	1	0	0
gi|283676953|gb|ADDG01087898.1|:False:1244	gi|283676953|gb|ADDG01087898.1|:False:1244	3	3	3		1	3	3	3	1	0	1	0	0	1	1	0	1	0	1	0	2	0	0	0	1	2	0	0	0	1	0	1	0	0	1	1	0	1	0	1	0	2	0	0	0	1	2	0
gi|283677025|gb|ADDG01087826.1|:False:1033	gi|283677025|gb|ADDG01087826.1|:False:1033	4	4	4		1	4	4	4	0	1	2	0	0	2	0	1	1	0	1	1	0	0	1	0	2	0	1	2	0	0	1	2	0	0	2	0	1	1	0	1	1	0	0	1	0	2	0	1
gi|283677094|gb|ADDG01087757.1|:False:869	gi|283677094|gb|ADDG01087757.1|:False:869	1	1	1		1	1	1	1	0	0	0	0	0	0	0	0	0	0	0	0	0	0	0	0	1	1	0	0	0	0	0	0	0	0	0	0	0	0	0	0	0	0	0	0	0	1	1	0
gi|283677191|gb|ADDG01087660.1|:True:518	gi|283677191|gb|ADDG01087660.1|:True:518	5	5	5		1	5	5	5	2	1	4	4	0	0	1	0	0	1	2	0	0	1	0	0	0	0	0	1	0	2	1	4	4	0	0	1	0	0	1	2	0	0	1	0	0	0	0	0
gi|283677241|gb|ADDG01087610.1|:True:2	gi|283677241|gb|ADDG01087610.1|:True:2	1	1	1		1	1	1	1	0	0	1	0	0	0	0	0	0	0	0	0	0	0	0	0	0	0	0	1	1	0	0	1	0	0	0	0	0	0	0	0	0	0	0	0	0	0	0	0
gi|283677516|gb|ADDG01087335.1|:False:1251	gi|283677516|gb|ADDG01087335.1|:False:1251	4	4	4		1	4	4	4	1	1	3	3	3	0	1	1	3	2	2	1	3	2	0	1	2	1	3	1	1	1	1	3	3	3	0	1	1	3	2	2	1	3	2	0	1	2	1	3
gi|283677598|gb|ADDG01087253.1|:True:819	gi|283677598|gb|ADDG01087253.1|:True:819	3	3	3		1	3	3	3	0	0	0	0	0	2	1	1	0	0	1	0	0	0	0	0	0	0	0	0	0	0	0	0	0	0	2	1	1	0	0	1	0	0	0	0	0	0	0	0
gi|283677610|gb|ADDG01087241.1|:False:459	gi|283677610|gb|ADDG01087241.1|:False:459	4	4	4		1	4	4	4	1	1	1	2	2	0	0	0	2	1	3	1	1	1	1	1	0	1	0	1	0	1	1	1	2	2	0	0	0	2	1	3	1	1	1	1	1	0	1	0
gi|283677610|gb|ADDG01087241.1|:False:962	gi|283677610|gb|ADDG01087241.1|:False:962	2	2	2		1	2	2	2	0	0	0	1	1	0	0	0	0	1	0	0	0	2	1	0	0	0	0	0	1	0	0	0	1	1	0	0	0	0	1	0	0	0	2	1	0	0	0	0
gi|283677628|gb|ADDG01087223.1|:False:985	gi|283677628|gb|ADDG01087223.1|:False:985	6	6	6		1	6	6	6	2	3	0	2	1	3	2	1	1	2	2	0	3	4	1	1	2	5	2	4	2	2	3	0	2	1	3	2	1	1	2	2	0	3	4	1	1	2	5	2
gi|283677870|gb|ADDG01086981.1|:True:63	gi|283677870|gb|ADDG01086981.1|:True:63	3	3	3		1	3	3	3	1	0	0	0	0	0	0	0	2	0	2	1	0	0	0	2	1	1	1	2	0	1	0	0	0	0	0	0	0	2	0	2	1	0	0	0	2	1	1	1
gi|283677899|gb|ADDG01086952.1|:True:581	gi|283677899|gb|ADDG01086952.1|:True:581	2	2	2		1	2	2	2	2	0	1	1	1	0	1	1	0	1	2	1	1	0	2	1	0	1	0	1	0	2	0	1	1	1	0	1	1	0	1	2	1	1	0	2	1	0	1	0
gi|283677962|gb|ADDG01086889.1|:True:1	gi|283677962|gb|ADDG01086889.1|:True:1	3	3	3		1	3	3	3	0	2	1	1	1	1	3	2	3	0	1	1	0	1	0	0	2	1	1	3	1	0	2	1	1	1	1	3	2	3	0	1	1	0	1	0	0	2	1	1
gi|283678035|gb|ADDG01086816.1|:False:1171	gi|283678035|gb|ADDG01086816.1|:False:1171	12	12	12		1	12	12	12	2	6	3	2	5	0	0	0	9	6	9	2	2	2	3	2	4	5	3	3	1	2	6	3	2	5	0	0	0	9	6	9	2	2	2	3	2	4	5	3
gi|283678261|gb|ADDG01086590.1|:True:223	gi|283678261|gb|ADDG01086590.1|:True:223	2	2	2		1	2	2	2	0	0	1	1	1	1	0	0	1	0	1	0	1	0	1	1	0	1	1	2	0	0	0	1	1	1	1	0	0	1	0	1	0	1	0	1	1	0	1	1
gi|283678295|gb|ADDG01086556.1|:True:470	gi|283678295|gb|ADDG01086556.1|:True:470	2	2	2		1	2	2	2	1	1	0	1	1	1	1	1	0	0	0	1	1	1	0	0	1	0	0	0	0	1	1	0	1	1	1	1	1	0	0	0	1	1	1	0	0	1	0	0
gi|283678466|gb|ADDG01086385.1|:False:1247	gi|283678466|gb|ADDG01086385.1|:False:1247	1	1	1		1	1	1	1	0	0	0	0	0	0	0	0	0	0	0	0	1	1	0	1	1	0	0	1	0	0	0	0	0	0	0	0	0	0	0	0	0	1	1	0	1	1	0	0
gi|283678466|gb|ADDG01086385.1|:False:910	gi|283678466|gb|ADDG01086385.1|:False:910	1	1	1		1	1	1	1	0	0	0	0	0	0	0	0	0	0	0	0	0	0	0	0	1	0	0	0	1	0	0	0	0	0	0	0	0	0	0	0	0	0	0	0	0	1	0	0
gi|283678534|gb|ADDG01086317.1|:False:436	gi|283678534|gb|ADDG01086317.1|:False:436	3	3	3		1	3	3	3	1	1	0	1	1	2	2	1	2	0	2	1	2	1	0	0	1	1	1	1	0	1	1	0	1	1	2	2	1	2	0	2	1	2	1	0	0	1	1	1
gi|283678653|gb|ADDG01086198.1|:True:361	gi|283678653|gb|ADDG01086198.1|:True:361	3	3	3		1	3	3	3	1	0	1	0	0	2	3	1	1	0	0	0	1	0	1	0	1	0	1	0	0	1	0	1	0	0	2	3	1	1	0	0	0	1	0	1	0	1	0	1
gi|283678689|gb|ADDG01086162.1|:True:302	gi|283678689|gb|ADDG01086162.1|:True:302	5	5	5		1	5	5	5	3	1	1	2	0	1	1	0	2	3	3	2	1	1	2	3	2	3	3	1	1	3	1	1	2	0	1	1	0	2	3	3	2	1	1	2	3	2	3	3
gi|283678730|gb|ADDG01086121.1|:True:1	gi|283678730|gb|ADDG01086121.1|:True:1	3	3	3		1	3	3	3	1	2	3	2	3	0	0	1	2	2	1	0	1	1	2	2	2	2	2	1	1	1	2	3	2	3	0	0	1	2	2	1	0	1	1	2	2	2	2	2
gi|283678730|gb|ADDG01086121.1|:True:33	gi|283678730|gb|ADDG01086121.1|:True:33	19	19	19		1	19	19	19	6	3	6	6	6	5	6	6	10	5	7	8	5	7	9	7	8	8	6	7	3	6	3	6	6	6	5	6	6	10	5	7	8	5	7	9	7	8	8	6
gi|283678975|gb|ADDG01085876.1|:True:39	gi|283678975|gb|ADDG01085876.1|:True:39	1	1	1		1	1	1	1	1	0	0	0	0	0	0	0	0	1	1	0	0	0	0	0	1	0	0	1	0	1	0	0	0	0	0	0	0	0	1	1	0	0	0	0	0	1	0	0
gi|283679102|gb|ADDG01085749.1|:True:364	gi|283679102|gb|ADDG01085749.1|:True:364	2	2	2		1	2	2	2	0	0	2	0	1	1	1	0	0	0	0	0	0	0	0	0	0	0	0	0	0	0	0	2	0	1	1	1	0	0	0	0	0	0	0	0	0	0	0	0
gi|283679654|gb|ADDG01085197.1|:True:1	gi|283679654|gb|ADDG01085197.1|:True:1	10	10	8		1	10	10	8	2	4	3	2	2	5	6	7	5	7	6	3	3	3	4	1	3	5	5	4	4	2	4	3	2	2	5	6	7	5	7	6	3	3	3	4	1	3	5	5
gi|283679657|gb|ADDG01085194.1|:False:1089	gi|283679657|gb|ADDG01085194.1|:False:1089	2	2	2		1	2	2	2	2	0	1	1	1	0	1	0	1	1	1	2	0	1	1	1	0	1	0	0	1	2	0	1	1	1	0	1	0	1	1	1	2	0	1	1	1	0	1	0
gi|283679668|gb|ADDG01085183.1|:False:1000	gi|283679668|gb|ADDG01085183.1|:False:1000	2	2	2		1	2	2	2	1	0	0	2	1	0	0	0	0	0	1	1	0	0	1	1	1	1	0	0	1	1	0	0	2	1	0	0	0	0	0	1	1	0	0	1	1	1	1	0
gi|283679717|gb|ADDG01085134.1|:True:1	gi|283679717|gb|ADDG01085134.1|:True:1	3	3	3		1	3	3	3	0	0	0	1	1	3	2	1	0	0	0	1	0	0	0	0	1	1	0	1	0	0	0	0	1	1	3	2	1	0	0	0	1	0	0	0	0	1	1	0
gi|283679778|gb|ADDG01085073.1|:True:101	gi|283679778|gb|ADDG01085073.1|:True:101	3	3	3		1	3	3	3	2	0	2	0	2	1	1	0	0	1	0	2	0	0	1	2	1	1	0	0	0	2	0	2	0	2	1	1	0	0	1	0	2	0	0	1	2	1	1	0
gi|283679788|gb|ADDG01085063.1|:True:13	gi|283679788|gb|ADDG01085063.1|:True:13	2	2	2		1	2	2	2	0	0	0	2	0	1	1	1	0	1	0	0	2	1	2	1	1	1	0	1	1	0	0	0	2	0	1	1	1	0	1	0	0	2	1	2	1	1	1	0
gi|283679871|gb|ADDG01084980.1|:True:1;gi|283663962|gb|ADDG01100889.1|:False:474;gi|283684306|gb|ADDG01080545.1|:False:1356	gi|283679871|gb|ADDG01084980.1|:True:1;gi|283663962|gb|ADDG01100889.1|:False:474	5;4;1	5;4;1	5;4;1	;	3	5	5	5	1	0	1	1	0	2	2	1	1	0	1	1	0	0	1	1	1	1	1	0	0	1	0	1	1	0	2	2	1	1	0	1	1	0	0	1	1	1	1	1
gi|283679930|gb|ADDG01084921.1|:True:374	gi|283679930|gb|ADDG01084921.1|:True:374	5	5	4		1	5	5	4	5	3	2	1	2	1	1	0	3	2	2	3	1	1	1	3	1	3	2	4	3	5	3	2	1	2	1	1	0	3	2	2	3	1	1	1	3	1	3	2
gi|283679947|gb|ADDG01084904.1|:False:987	gi|283679947|gb|ADDG01084904.1|:False:987	1	1	1		1	1	1	1	0	0	0	0	0	1	1	1	0	0	1	0	1	1	1	0	0	0	0	0	0	0	0	0	0	0	1	1	1	0	0	1	0	1	1	1	0	0	0	0
gi|283680002|gb|ADDG01084849.1|:False:1046	gi|283680002|gb|ADDG01084849.1|:False:1046	3	3	3		1	3	3	3	0	0	1	3	2	0	0	0	0	2	1	0	2	0	1	0	2	3	2	0	0	0	0	1	3	2	0	0	0	0	2	1	0	2	0	1	0	2	3	2
gi|283680018|gb|ADDG01084833.1|:False:597	gi|283680018|gb|ADDG01084833.1|:False:597	1	1	1		1	1	1	1	0	0	1	0	0	1	1	1	0	0	1	0	0	0	1	0	0	0	0	0	0	0	0	1	0	0	1	1	1	0	0	1	0	0	0	1	0	0	0	0
gi|283680136|gb|ADDG01084715.1|:False:1290	gi|283680136|gb|ADDG01084715.1|:False:1290	2	2	2		1	2	2	2	0	1	2	0	0	0	0	0	0	1	0	0	0	0	1	0	0	0	0	1	0	0	1	2	0	0	0	0	0	0	1	0	0	0	0	1	0	0	0	0
gi|283680155|gb|ADDG01084696.1|:True:1	gi|283680155|gb|ADDG01084696.1|:True:1	1	1	1		1	1	1	1	0	1	1	0	0	1	1	1	0	1	1	0	0	0	0	0	1	1	0	0	0	0	1	1	0	0	1	1	1	0	1	1	0	0	0	0	0	1	1	0
gi|283680166|gb|ADDG01084685.1|:True:0	gi|283680166|gb|ADDG01084685.1|:True:0	9	4	3		1	9	4	3	5	3	1	4	4	4	4	3	8	4	6	5	2	5	4	5	5	4	7	2	4	2	2	0	1	1	1	0	0	3	1	2	2	0	3	1	1	2	1	3
gi|283680166|gb|ADDG01084685.1|:True:556	gi|283680166|gb|ADDG01084685.1|:True:556	6	4	4		1	6	4	4	3	2	1	3	3	1	0	1	3	4	2	3	0	1	2	2	2	2	2	4	2	2	0	1	2	2	0	0	0	2	2	1	2	0	0	1	1	1	2	2
gi|283680216|gb|ADDG01084635.1|:False:1291	gi|283680216|gb|ADDG01084635.1|:False:1291	2	2	2		1	2	2	2	0	0	1	1	1	0	0	0	2	1	0	2	1	1	0	0	2	2	2	1	0	0	0	1	1	1	0	0	0	2	1	0	2	1	1	0	0	2	2	2
gi|283680236|gb|ADDG01084615.1|:False:666	gi|283680236|gb|ADDG01084615.1|:False:666	1	1	1		1	1	1	1	0	0	1	0	0	0	0	0	0	0	0	0	0	0	0	0	0	0	0	0	0	0	0	1	0	0	0	0	0	0	0	0	0	0	0	0	0	0	0	0
gi|283680286|gb|ADDG01084565.1|:True:509;gi|283681901|gb|ADDG01082950.1|:False:1302	gi|283680286|gb|ADDG01084565.1|:True:509	6;2	6;2	6;2		2	6	6	6	1	3	1	1	4	1	2	1	4	2	2	3	2	0	2	1	2	1	3	3	4	1	3	1	1	4	1	2	1	4	2	2	3	2	0	2	1	2	1	3
gi|283680320|gb|ADDG01084531.1|:False:912	gi|283680320|gb|ADDG01084531.1|:False:912	7	7	7		1	7	7	7	0	3	2	3	3	3	3	2	1	1	1	2	2	3	2	4	4	4	4	2	2	0	3	2	3	3	3	3	2	1	1	1	2	2	3	2	4	4	4	4
gi|283680528|gb|ADDG01084323.1|:False:682	gi|283680528|gb|ADDG01084323.1|:False:682	1	1	1		1	1	1	1	0	0	0	0	0	1	1	0	0	0	0	0	0	0	0	0	0	0	1	0	0	0	0	0	0	0	1	1	0	0	0	0	0	0	0	0	0	0	0	1
gi|283680671|gb|ADDG01084180.1|:True:2	gi|283680671|gb|ADDG01084180.1|:True:2	5	5	5		1	5	5	5	3	3	3	2	4	3	2	2	1	3	2	2	4	2	0	4	3	2	4	2	3	3	3	3	2	4	3	2	2	1	3	2	2	4	2	0	4	3	2	4
gi|283680713|gb|ADDG01084138.1|:True:40	gi|283680713|gb|ADDG01084138.1|:True:40	7	7	7		1	7	7	7	2	4	2	5	4	1	2	3	4	4	3	3	2	4	3	2	4	4	4	5	4	2	4	2	5	4	1	2	3	4	4	3	3	2	4	3	2	4	4	4
gi|283680713|gb|ADDG01084138.1|:True:47	gi|283680713|gb|ADDG01084138.1|:True:47	2	2	2		1	2	2	2	0	0	0	0	1	1	0	0	0	0	1	2	0	0	0	0	0	1	0	0	1	0	0	0	0	1	1	0	0	0	0	1	2	0	0	0	0	0	1	0
gi|283680778|gb|ADDG01084073.1|:True:215	gi|283680778|gb|ADDG01084073.1|:True:215	1	1	1		1	1	1	1	0	0	0	0	0	0	1	1	0	0	0	0	0	0	1	0	0	0	0	0	0	0	0	0	0	0	0	1	1	0	0	0	0	0	0	1	0	0	0	0
gi|283681216|gb|ADDG01083635.1|:False:540	gi|283681216|gb|ADDG01083635.1|:False:540	1	1	1		1	1	1	1	0	0	0	0	0	1	0	0	0	0	0	0	0	0	0	1	1	0	0	0	0	0	0	0	0	0	1	0	0	0	0	0	0	0	0	0	1	1	0	0
gi|283681255|gb|ADDG01083596.1|:False:1306	gi|283681255|gb|ADDG01083596.1|:False:1306	2	2	2		1	2	2	2	0	0	0	0	1	0	0	0	1	2	1	1	0	0	1	0	1	0	1	1	2	0	0	0	0	1	0	0	0	1	2	1	1	0	0	1	0	1	0	1
gi|283681461|gb|ADDG01083390.1|:False:1277	gi|283681461|gb|ADDG01083390.1|:False:1277	1	1	1		1	1	1	1	0	0	1	0	0	0	0	0	0	0	0	0	0	0	0	0	1	1	0	0	0	0	0	1	0	0	0	0	0	0	0	0	0	0	0	0	0	1	1	0
gi|283681583|gb|ADDG01083268.1|:False:382	gi|283681583|gb|ADDG01083268.1|:False:382	2	2	2		1	2	2	2	1	0	0	1	2	0	0	0	0	1	0	1	2	2	2	1	1	1	1	0	1	1	0	0	1	2	0	0	0	0	1	0	1	2	2	2	1	1	1	1
gi|283681821|gb|ADDG01083030.1|:False:969	gi|283681821|gb|ADDG01083030.1|:False:969	11	11	11		1	11	11	11	1	2	1	1	4	4	6	5	8	6	7	3	1	4	3	1	6	6	5	5	2	1	2	1	1	4	4	6	5	8	6	7	3	1	4	3	1	6	6	5
gi|283681915|gb|ADDG01082936.1|:False:1317	gi|283681915|gb|ADDG01082936.1|:False:1317	11	11	11		1	11	11	11	6	5	6	3	4	5	5	5	6	6	6	7	5	3	4	6	5	6	4	4	5	6	5	6	3	4	5	5	5	6	6	6	7	5	3	4	6	5	6	4
gi|283682190|gb|ADDG01082661.1|:False:1321	gi|283682190|gb|ADDG01082661.1|:False:1321	2	2	2		1	2	2	2	0	0	0	0	0	0	0	0	0	0	0	1	0	0	0	0	0	0	0	1	1	0	0	0	0	0	0	0	0	0	0	0	1	0	0	0	0	0	0	0
gi|283682238|gb|ADDG01082613.1|:True:143	gi|283682238|gb|ADDG01082613.1|:True:143	2	2	2		1	2	2	2	0	0	0	0	0	0	0	0	0	0	0	0	0	0	0	1	1	0	0	1	0	0	0	0	0	0	0	0	0	0	0	0	0	0	0	0	1	1	0	0
gi|283682340|gb|ADDG01082511.1|:False:933	gi|283682340|gb|ADDG01082511.1|:False:933	1	1	1		1	1	1	1	1	0	1	0	0	1	1	0	1	0	1	1	0	0	0	1	0	0	0	1	0	1	0	1	0	0	1	1	0	1	0	1	1	0	0	0	1	0	0	0
gi|283682341|gb|ADDG01082510.1|:False:1325	gi|283682341|gb|ADDG01082510.1|:False:1325	3	3	3		1	3	3	3	2	0	1	1	1	0	0	0	0	0	1	3	0	0	0	3	0	0	1	0	0	2	0	1	1	1	0	0	0	0	0	1	3	0	0	0	3	0	0	1
gi|283682393|gb|ADDG01082458.1|:True:668	gi|283682393|gb|ADDG01082458.1|:True:668	1	1	1		1	1	1	1	1	0	1	1	1	1	0	1	1	1	1	0	0	0	0	1	1	0	0	0	0	1	0	1	1	1	1	0	1	1	1	1	0	0	0	0	1	1	0	0
gi|283682890|gb|ADDG01081961.1|:False:1333	gi|283682890|gb|ADDG01081961.1|:False:1333	21	21	21		1	21	21	21	2	2	2	1	3	11	13	10	5	4	7	6	0	2	5	3	3	2	1	4	4	2	2	2	1	3	11	13	10	5	4	7	6	0	2	5	3	3	2	1
gi|283683135|gb|ADDG01081716.1|:True:1	gi|283683135|gb|ADDG01081716.1|:True:1	1	1	1		1	1	1	1	0	0	0	1	0	0	0	0	1	0	0	1	0	0	0	0	1	1	0	1	0	0	0	0	1	0	0	0	0	1	0	0	1	0	0	0	0	1	1	0
gi|283683145|gb|ADDG01081706.1|:True:289	gi|283683145|gb|ADDG01081706.1|:True:289	1	1	1		1	1	1	1	0	1	0	0	0	0	1	0	0	1	0	0	1	1	0	0	1	1	1	1	1	0	1	0	0	0	0	1	0	0	1	0	0	1	1	0	0	1	1	1
gi|283683211|gb|ADDG01081640.1|:True:809	gi|283683211|gb|ADDG01081640.1|:True:809	1	1	1		1	1	1	1	0	0	0	1	0	1	1	0	1	0	0	0	0	1	0	0	0	0	0	0	0	0	0	0	1	0	1	1	0	1	0	0	0	0	1	0	0	0	0	0
gi|283683444|gb|ADDG01081407.1|:True:671	gi|283683444|gb|ADDG01081407.1|:True:671	7	7	7		1	7	7	7	3	2	4	2	3	3	3	3	3	1	3	2	2	2	3	1	1	3	3	2	2	3	2	4	2	3	3	3	3	3	1	3	2	2	2	3	1	1	3	3
gi|283683448|gb|ADDG01081403.1|:True:327	gi|283683448|gb|ADDG01081403.1|:True:327	2	2	2		1	2	2	2	1	1	1	1	1	1	0	0	1	1	1	0	0	1	0	1	1	1	1	1	0	1	1	1	1	1	1	0	0	1	1	1	0	0	1	0	1	1	1	1
gi|283683448|gb|ADDG01081403.1|:True:776	gi|283683448|gb|ADDG01081403.1|:True:776	1	1	1		1	1	1	1	0	1	0	0	0	1	1	1	1	0	0	0	1	1	1	0	1	0	0	1	0	0	1	0	0	0	1	1	1	1	0	0	0	1	1	1	0	1	0	0
gi|283683449|gb|ADDG01081402.1|:True:766	gi|283683449|gb|ADDG01081402.1|:True:766	3	3	3		1	3	3	3	0	1	0	0	1	1	0	1	2	3	3	2	1	0	1	1	2	2	1	2	2	0	1	0	0	1	1	0	1	2	3	3	2	1	0	1	1	2	2	1
gi|283683590|gb|ADDG01081261.1|:False:1250	gi|283683590|gb|ADDG01081261.1|:False:1250	2	2	2		1	2	2	2	1	0	1	0	1	0	0	0	0	0	2	2	0	1	0	1	1	2	1	2	2	1	0	1	0	1	0	0	0	0	0	2	2	0	1	0	1	1	2	1
gi|283683596|gb|ADDG01081255.1|:False:1344	gi|283683596|gb|ADDG01081255.1|:False:1344	1	1	1		1	1	1	1	1	1	0	1	1	1	0	0	1	1	1	0	0	1	1	0	0	0	0	1	1	1	1	0	1	1	1	0	0	1	1	1	0	0	1	1	0	0	0	0
gi|283683736|gb|ADDG01081115.1|:False:1346	gi|283683736|gb|ADDG01081115.1|:False:1346	2	2	2		1	2	2	2	0	0	2	2	1	0	0	0	0	0	1	0	0	0	0	0	0	0	0	0	0	0	0	2	2	1	0	0	0	0	0	1	0	0	0	0	0	0	0	0
gi|283683778|gb|ADDG01081073.1|:False:1348	gi|283683778|gb|ADDG01081073.1|:False:1348	2	2	2		1	2	2	2	1	1	1	0	0	0	0	0	2	0	1	1	0	0	0	0	0	0	0	0	0	1	1	1	0	0	0	0	0	2	0	1	1	0	0	0	0	0	0	0
gi|283683790|gb|ADDG01081061.1|:False:332	gi|283683790|gb|ADDG01081061.1|:False:332	1	1	1		1	1	1	1	1	1	0	0	0	1	1	1	1	1	1	1	1	1	0	1	1	0	1	1	0	1	1	0	0	0	1	1	1	1	1	1	1	1	1	0	1	1	0	1
gi|283684192|gb|ADDG01080659.1|:True:2	gi|283684192|gb|ADDG01080659.1|:True:2	2	2	2		1	2	2	2	0	0	0	2	1	0	0	0	1	0	0	0	0	0	0	0	0	0	1	0	0	0	0	0	2	1	0	0	0	1	0	0	0	0	0	0	0	0	0	1
gi|283684462|gb|ADDG01080389.1|:True:2	gi|283684462|gb|ADDG01080389.1|:True:2	2	2	2		1	2	2	2	0	0	1	2	0	0	0	0	0	0	0	0	0	0	0	0	0	1	1	0	0	0	0	1	2	0	0	0	0	0	0	0	0	0	0	0	0	0	1	1
gi|283684503|gb|ADDG01080348.1|:True:314	gi|283684503|gb|ADDG01080348.1|:True:314	2	2	2		1	2	2	2	0	0	0	1	0	2	2	1	1	0	2	0	1	1	1	1	2	0	2	1	1	0	0	0	1	0	2	2	1	1	0	2	0	1	1	1	1	2	0	2
gi|283684503|gb|ADDG01080348.1|:True:978	gi|283684503|gb|ADDG01080348.1|:True:978	1	1	1		1	1	1	1	0	0	0	1	0	0	0	0	1	1	0	0	1	0	1	1	1	0	1	0	0	0	0	0	1	0	0	0	0	1	1	0	0	1	0	1	1	1	0	1
gi|283684551|gb|ADDG01080300.1|:True:405	gi|283684551|gb|ADDG01080300.1|:True:405	4	4	4		1	4	4	4	2	1	3	2	2	1	1	0	2	2	1	2	1	3	1	1	3	2	1	1	0	2	1	3	2	2	1	1	0	2	2	1	2	1	3	1	1	3	2	1
gi|283684687|gb|ADDG01080164.1|:False:1362	gi|283684687|gb|ADDG01080164.1|:False:1362	2	2	2		1	2	2	2	0	0	0	0	0	0	0	0	0	0	0	0	0	0	0	1	0	1	0	0	0	0	0	0	0	0	0	0	0	0	0	0	0	0	0	0	1	0	1	0
gi|283684807|gb|ADDG01080044.1|:False:1103	gi|283684807|gb|ADDG01080044.1|:False:1103	1	1	1		1	1	1	1	1	0	1	1	1	0	0	0	0	1	0	0	1	0	0	0	1	0	1	1	0	1	0	1	1	1	0	0	0	0	1	0	0	1	0	0	0	1	0	1
gi|283684825|gb|ADDG01080026.1|:True:684	gi|283684825|gb|ADDG01080026.1|:True:684	1	1	1		1	1	1	1	0	0	0	0	0	0	1	0	0	0	0	1	0	0	0	0	1	0	1	0	0	0	0	0	0	0	0	1	0	0	0	0	1	0	0	0	0	1	0	1
gi|283684908|gb|ADDG01079943.1|:False:436	gi|283684908|gb|ADDG01079943.1|:False:436	1	1	1		1	1	1	1	0	0	0	0	0	0	0	0	0	1	0	1	0	0	0	0	0	0	0	0	0	0	0	0	0	0	0	0	0	0	1	0	1	0	0	0	0	0	0	0
gi|283685171|gb|ADDG01079680.1|:False:691	gi|283685171|gb|ADDG01079680.1|:False:691	1	1	1		1	1	1	1	0	1	1	0	1	0	0	0	0	1	1	0	0	0	0	1	0	1	1	1	1	0	1	1	0	1	0	0	0	0	1	1	0	0	0	0	1	0	1	1
gi|283685521|gb|ADDG01079330.1|:False:456	gi|283685521|gb|ADDG01079330.1|:False:456	2	2	2		1	2	2	2	1	0	1	0	1	0	1	0	0	0	0	0	0	0	1	0	0	0	0	0	0	1	0	1	0	1	0	1	0	0	0	0	0	0	0	1	0	0	0	0
gi|283685542|gb|ADDG01079309.1|:True:124	gi|283685542|gb|ADDG01079309.1|:True:124	1	1	1		1	1	1	1	1	0	0	0	0	0	1	1	0	0	1	0	0	0	0	0	1	1	1	1	0	1	0	0	0	0	0	1	1	0	0	1	0	0	0	0	0	1	1	1
gi|283685908|gb|ADDG01078943.1|:True:2;gi114842185	gi|283685908|gb|ADDG01078943.1|:True:2;gi114842185	18;9	4;1	2;1	;	2	18	4	2	3	6	10	7	7	7	7	5	5	4	5	7	4	5	4	8	6	7	7	7	6	0	1	0	1	1	2	2	1	1	0	0	2	0	0	0	1	0	0	0
gi|283685913|gb|ADDG01078938.1|:True:1	gi|283685913|gb|ADDG01078938.1|:True:1	2	2	2		1	2	2	2	0	0	1	2	2	0	0	0	0	0	0	0	0	0	0	0	1	0	0	0	0	0	0	1	2	2	0	0	0	0	0	0	0	0	0	0	0	1	0	0
gi|283685952|gb|ADDG01078899.1|:False:639	gi|283685952|gb|ADDG01078899.1|:False:639	3	3	3		1	3	3	3	0	1	1	1	1	2	1	0	0	1	2	1	1	1	1	1	1	0	1	1	1	0	1	1	1	1	2	1	0	0	1	2	1	1	1	1	1	1	0	1
gi|283685968|gb|ADDG01078883.1|:False:533	gi|283685968|gb|ADDG01078883.1|:False:533	2	2	2		1	2	2	2	0	0	0	0	0	2	2	2	0	0	1	0	0	0	1	1	0	0	0	0	0	0	0	0	0	0	2	2	2	0	0	1	0	0	0	1	1	0	0	0
gi|283686945|gb|ADDG01077906.1|:False:1062	gi|283686945|gb|ADDG01077906.1|:False:1062	4	4	4		1	4	4	4	2	1	1	1	2	1	2	1	1	3	2	3	1	0	0	2	2	1	1	1	1	2	1	1	1	2	1	2	1	1	3	2	3	1	0	0	2	2	1	1
gi|283687077|gb|ADDG01077774.1|:False:1005	gi|283687077|gb|ADDG01077774.1|:False:1005	1	1	1		1	1	1	1	0	0	0	0	0	1	1	1	0	0	1	0	0	0	1	0	0	0	0	0	0	0	0	0	0	0	1	1	1	0	0	1	0	0	0	1	0	0	0	0
gi|283687094|gb|ADDG01077757.1|:False:1385	gi|283687094|gb|ADDG01077757.1|:False:1385	2	2	2		1	2	2	2	0	0	0	1	0	1	1	2	1	1	0	0	1	0	1	0	1	0	0	1	0	0	0	0	1	0	1	1	2	1	1	0	0	1	0	1	0	1	0	0
gi|283687094|gb|ADDG01077757.1|:False:855	gi|283687094|gb|ADDG01077757.1|:False:855	1	1	1		1	1	1	1	0	0	1	0	0	1	1	1	0	0	0	0	1	1	0	0	0	1	1	0	0	0	0	1	0	0	1	1	1	0	0	0	0	1	1	0	0	0	1	1
gi|283687270|gb|ADDG01077581.1|:False:826	gi|283687270|gb|ADDG01077581.1|:False:826	3	3	3		1	3	3	3	1	0	0	0	1	2	1	2	2	0	0	1	0	0	0	0	0	0	1	1	0	1	0	0	0	1	2	1	2	2	0	0	1	0	0	0	0	0	0	1
gi|283687299|gb|ADDG01077552.1|:True:562	gi|283687299|gb|ADDG01077552.1|:True:562	1	1	1		1	1	1	1	0	0	1	1	0	0	0	0	0	0	0	0	0	0	0	1	0	1	1	1	0	0	0	1	1	0	0	0	0	0	0	0	0	0	0	0	1	0	1	1
gi|283687535|gb|ADDG01077316.1|:False:1410	gi|283687535|gb|ADDG01077316.1|:False:1410	11	6	6		1	11	6	6	2	4	6	5	6	3	3	4	2	3	5	4	2	2	3	2	4	5	6	2	3	1	1	3	2	3	2	2	2	0	1	2	2	0	0	0	0	2	2	3
gi|283687656|gb|ADDG01077195.1|:False:672;gi|283744764|gb|ADDG01020095.1|:False:1156	gi|283687656|gb|ADDG01077195.1|:False:672	7;1	7;1	7;1		2	7	7	7	2	2	1	1	3	2	3	4	2	3	4	2	1	2	1	1	3	2	2	3	1	2	2	1	1	3	2	3	4	2	3	4	2	1	2	1	1	3	2	2
gi|283687700|gb|ADDG01077151.1|:False:1171	gi|283687700|gb|ADDG01077151.1|:False:1171	1	1	1		1	1	1	1	1	1	0	1	1	1	1	0	1	1	1	1	0	1	0	1	1	1	1	0	1	1	1	0	1	1	1	1	0	1	1	1	1	0	1	0	1	1	1	1
gi|283687819|gb|ADDG01077032.1|:False:1093	gi|283687819|gb|ADDG01077032.1|:False:1093	4	4	4		1	4	4	4	0	3	4	2	0	0	2	0	3	0	3	0	2	0	0	0	2	2	2	1	1	0	3	4	2	0	0	2	0	3	0	3	0	2	0	0	0	2	2	2
gi|283688091|gb|ADDG01076760.1|:False:762	gi|283688091|gb|ADDG01076760.1|:False:762	3	3	3		1	3	3	3	1	1	1	1	1	3	2	1	1	2	1	1	1	0	1	3	1	0	2	1	1	1	1	1	1	1	3	2	1	1	2	1	1	1	0	1	3	1	0	2
gi|283688128|gb|ADDG01076723.1|:True:909	gi|283688128|gb|ADDG01076723.1|:True:909	1	1	1		1	1	1	1	0	0	0	0	0	0	0	0	0	0	0	0	0	1	0	1	1	0	0	0	0	0	0	0	0	0	0	0	0	0	0	0	0	0	1	0	1	1	0	0
gi|283688189|gb|ADDG01076662.1|:True:672	gi|283688189|gb|ADDG01076662.1|:True:672	1	1	1		1	1	1	1	0	0	0	0	0	0	0	0	0	0	0	0	0	0	0	0	0	0	1	0	0	0	0	0	0	0	0	0	0	0	0	0	0	0	0	0	0	0	0	1
gi|283688533|gb|ADDG01076318.1|:False:1428	gi|283688533|gb|ADDG01076318.1|:False:1428	1	1	1		1	1	1	1	0	0	1	0	0	0	0	0	0	0	0	0	0	0	0	0	0	0	0	0	0	0	0	1	0	0	0	0	0	0	0	0	0	0	0	0	0	0	0	0
gi|283688533|gb|ADDG01076318.1|:False:758	gi|283688533|gb|ADDG01076318.1|:False:758	1	1	1		1	1	1	1	0	1	1	1	1	0	1	0	0	0	0	0	0	0	0	0	1	0	1	0	0	0	1	1	1	1	0	1	0	0	0	0	0	0	0	0	0	1	0	1
gi|283688637|gb|ADDG01076214.1|:True:633	gi|283688637|gb|ADDG01076214.1|:True:633	3	3	3		1	3	3	3	1	0	0	0	1	2	1	3	1	0	0	1	0	2	0	0	0	0	0	0	0	1	0	0	0	1	2	1	3	1	0	0	1	0	2	0	0	0	0	0
gi|283688725|gb|ADDG01076126.1|:False:685	gi|283688725|gb|ADDG01076126.1|:False:685	1	1	1		1	1	1	1	0	0	1	0	1	0	0	0	0	1	0	0	1	1	1	0	0	0	0	1	0	0	0	1	0	1	0	0	0	0	1	0	0	1	1	1	0	0	0	0
gi|283688740|gb|ADDG01076111.1|:True:173	gi|283688740|gb|ADDG01076111.1|:True:173	1	1	1		1	1	1	1	1	1	1	0	0	0	0	0	0	1	1	0	0	0	0	0	0	1	0	1	0	1	1	1	0	0	0	0	0	0	1	1	0	0	0	0	0	0	1	0
gi|283688781|gb|ADDG01076070.1|:True:178	gi|283688781|gb|ADDG01076070.1|:True:178	2	2	2		1	2	2	2	1	1	1	1	0	0	1	1	0	1	1	0	1	0	0	1	0	0	0	0	1	1	1	1	1	0	0	1	1	0	1	1	0	1	0	0	1	0	0	0
gi|283689123|gb|ADDG01075728.1|:False:1420	gi|283689123|gb|ADDG01075728.1|:False:1420	3	3	3		1	3	3	3	2	0	1	2	1	2	1	1	2	1	2	1	1	2	2	1	2	2	2	1	0	2	0	1	2	1	2	1	1	2	1	2	1	1	2	2	1	2	2	2
gi|283689123|gb|ADDG01075728.1|:False:837;gi|283687120|gb|ADDG01077731.1|:False:1252	gi|283689123|gb|ADDG01075728.1|:False:837	6;1	6;1	6;1		2	6	6	6	2	2	3	3	1	3	0	2	4	4	5	1	3	3	3	1	4	3	3	2	1	2	2	3	3	1	3	0	2	4	4	5	1	3	3	3	1	4	3	3
gi|283689153|gb|ADDG01075698.1|:False:562	gi|283689153|gb|ADDG01075698.1|:False:562	2	2	2		1	2	2	2	2	1	1	1	1	0	0	0	0	1	0	2	0	0	0	2	0	0	0	0	0	2	1	1	1	1	0	0	0	0	1	0	2	0	0	0	2	0	0	0
gi|283689194|gb|ADDG01075657.1|:False:1232	gi|283689194|gb|ADDG01075657.1|:False:1232	1	1	1		1	1	1	1	1	1	1	0	1	0	0	0	0	1	1	0	0	1	0	1	1	1	0	0	0	1	1	1	0	1	0	0	0	0	1	1	0	0	1	0	1	1	1	0
gi|283689275|gb|ADDG01075576.1|:False:1268	gi|283689275|gb|ADDG01075576.1|:False:1268	1	1	1		1	1	1	1	0	0	1	0	0	0	0	0	0	0	0	0	0	0	0	0	0	1	0	0	0	0	0	1	0	0	0	0	0	0	0	0	0	0	0	0	0	0	1	0
gi|283689651|gb|ADDG01075200.1|:False:1446	gi|283689651|gb|ADDG01075200.1|:False:1446	7	7	7		1	7	7	7	6	3	1	2	1	0	0	0	2	1	3	5	1	1	0	4	1	1	0	2	2	6	3	1	2	1	0	0	0	2	1	3	5	1	1	0	4	1	1	0
gi|283689896|gb|ADDG01074955.1|:False:446	gi|283689896|gb|ADDG01074955.1|:False:446	1	1	1		1	1	1	1	1	1	1	1	1	0	0	0	0	1	0	0	0	0	0	1	0	0	0	1	1	1	1	1	1	1	0	0	0	0	1	0	0	0	0	0	1	0	0	0
gi|283689944|gb|ADDG01074907.1|:True:1046	gi|283689944|gb|ADDG01074907.1|:True:1046	1	1	1		1	1	1	1	0	0	0	0	0	0	0	0	0	0	0	1	0	0	1	1	0	0	0	0	0	0	0	0	0	0	0	0	0	0	0	0	1	0	0	1	1	0	0	0
gi|283689944|gb|ADDG01074907.1|:True:586	gi|283689944|gb|ADDG01074907.1|:True:586	1	1	1		1	1	1	1	1	0	0	1	1	0	0	1	1	1	0	0	1	0	0	0	0	1	0	1	0	1	0	0	1	1	0	0	1	1	1	0	0	1	0	0	0	0	1	0
gi|283690140|gb|ADDG01074711.1|:True:905	gi|283690140|gb|ADDG01074711.1|:True:905	2	2	2		1	2	2	2	0	0	0	0	0	2	0	0	0	1	0	0	0	0	0	0	0	0	0	0	0	0	0	0	0	0	2	0	0	0	1	0	0	0	0	0	0	0	0	0
gi|283690156|gb|ADDG01074695.1|:False:1035	gi|283690156|gb|ADDG01074695.1|:False:1035	8	8	8		1	8	8	8	3	3	0	1	2	2	2	1	4	5	4	1	3	0	1	0	1	5	5	5	2	3	3	0	1	2	2	2	1	4	5	4	1	3	0	1	0	1	5	5
gi|283690206|gb|ADDG01074645.1|:True:179;gi|283592702|gb|ADDG01172148.1|:True:1	gi|283690206|gb|ADDG01074645.1|:True:179	11;1	11;1	11;1		2	11	11	11	7	6	6	8	8	4	7	7	9	7	8	9	6	6	6	8	6	7	6	8	7	7	6	6	8	8	4	7	7	9	7	8	9	6	6	6	8	6	7	6
gi|283690206|gb|ADDG01074645.1|:True:832	gi|283690206|gb|ADDG01074645.1|:True:832	5	5	5		1	5	5	5	4	3	4	4	3	4	3	2	4	4	4	3	3	2	3	5	4	4	4	4	3	4	3	4	4	3	4	3	2	4	4	4	3	3	2	3	5	4	4	4
gi|283690441|gb|ADDG01074410.1|:True:649	gi|283690441|gb|ADDG01074410.1|:True:649	1	1	1		1	1	1	1	1	0	0	0	0	0	0	0	0	0	1	1	0	0	0	0	1	1	1	0	0	1	0	0	0	0	0	0	0	0	0	1	1	0	0	0	0	1	1	1
gi|283690460|gb|ADDG01074391.1|:False:689	gi|283690460|gb|ADDG01074391.1|:False:689	3	3	3		1	3	3	3	0	0	0	0	0	0	0	0	0	1	0	1	0	0	0	2	1	1	1	0	1	0	0	0	0	0	0	0	0	0	1	0	1	0	0	0	2	1	1	1
gi|283690469|gb|ADDG01074382.1|:True:0	gi|283690469|gb|ADDG01074382.1|:True:0	2	2	2		1	2	2	2	0	0	0	0	0	0	1	1	0	0	0	0	0	1	1	0	0	0	0	0	0	0	0	0	0	0	0	1	1	0	0	0	0	0	1	1	0	0	0	0
gi|283690519|gb|ADDG01074332.1|:True:488	gi|283690519|gb|ADDG01074332.1|:True:488	2	2	2		1	2	2	2	2	0	0	0	1	2	1	0	0	0	0	1	0	0	0	1	0	0	1	0	0	2	0	0	0	1	2	1	0	0	0	0	1	0	0	0	1	0	0	1
gi|283690672|gb|ADDG01074179.1|:False:1276	gi|283690672|gb|ADDG01074179.1|:False:1276	3	3	3		1	3	3	3	0	1	2	3	2	2	2	1	1	2	0	0	1	1	1	0	2	2	2	1	2	0	1	2	3	2	2	2	1	1	2	0	0	1	1	1	0	2	2	2
gi|283690743|gb|ADDG01074108.1|:False:1325	gi|283690743|gb|ADDG01074108.1|:False:1325	6	6	6		1	6	6	6	2	2	2	4	4	2	3	3	1	3	1	1	2	1	2	2	1	4	3	4	2	2	2	2	4	4	2	3	3	1	3	1	1	2	1	2	2	1	4	3
gi|283690743|gb|ADDG01074108.1|:False:509	gi|283690743|gb|ADDG01074108.1|:False:509	2	2	2		1	2	2	2	1	0	2	0	0	1	1	1	2	1	2	1	0	1	0	0	0	0	0	0	1	1	0	2	0	0	1	1	1	2	1	2	1	0	1	0	0	0	0	0
gi|283690774|gb|ADDG01074077.1|:False:1466	gi|283690774|gb|ADDG01074077.1|:False:1466	1	1	1		1	1	1	1	0	1	0	1	1	1	1	1	1	0	0	0	1	1	0	0	1	0	1	0	0	0	1	0	1	1	1	1	1	1	0	0	0	1	1	0	0	1	0	1
gi|283690774|gb|ADDG01074077.1|:False:734	gi|283690774|gb|ADDG01074077.1|:False:734	1	1	1		1	1	1	1	0	0	0	0	0	0	1	0	1	0	0	0	0	1	0	0	1	1	0	0	0	0	0	0	0	0	0	1	0	1	0	0	0	0	1	0	0	1	1	0
gi|283691008|gb|ADDG01073843.1|:False:1446	gi|283691008|gb|ADDG01073843.1|:False:1446	2	2	2		1	2	2	2	1	0	0	0	1	0	1	1	0	1	1	1	0	0	0	0	0	1	1	0	0	1	0	0	0	1	0	1	1	0	1	1	1	0	0	0	0	0	1	1
gi|283691008|gb|ADDG01073843.1|:False:596	gi|283691008|gb|ADDG01073843.1|:False:596	2	2	2		1	2	2	2	2	1	1	1	1	1	1	1	1	1	1	2	0	1	0	2	0	1	1	0	1	2	1	1	1	1	1	1	1	1	1	1	2	0	1	0	2	0	1	1
gi|283691063|gb|ADDG01073788.1|:True:333	gi|283691063|gb|ADDG01073788.1|:True:333	2	2	2		1	2	2	2	0	1	0	0	0	0	0	0	1	1	0	1	0	0	0	0	1	0	1	0	0	0	1	0	0	0	0	0	0	1	1	0	1	0	0	0	0	1	0	1
gi|283691130|gb|ADDG01073721.1|:True:1	gi|283691130|gb|ADDG01073721.1|:True:1	3	3	3		1	3	3	3	1	1	1	1	1	0	1	2	2	1	2	0	1	0	1	0	1	0	0	1	1	1	1	1	1	1	0	1	2	2	1	2	0	1	0	1	0	1	0	0
gi|283691155|gb|ADDG01073696.1|:False:1471	gi|283691155|gb|ADDG01073696.1|:False:1471	2	2	2		1	2	2	2	0	0	1	0	0	1	1	1	0	0	0	1	0	0	0	0	1	1	0	0	1	0	0	1	0	0	1	1	1	0	0	0	1	0	0	0	0	1	1	0
gi|283691331|gb|ADDG01073520.1|:False:828	gi|283691331|gb|ADDG01073520.1|:False:828	1	1	1		1	1	1	1	0	0	1	0	0	1	0	0	0	0	0	1	0	0	0	1	1	0	1	0	0	0	0	1	0	0	1	0	0	0	0	0	1	0	0	0	1	1	0	1
gi|283691350|gb|ADDG01073501.1|:False:500	gi|283691350|gb|ADDG01073501.1|:False:500	1	1	1		1	1	1	1	0	0	0	0	0	0	0	0	0	0	0	0	0	0	0	0	0	0	1	0	0	0	0	0	0	0	0	0	0	0	0	0	0	0	0	0	0	0	0	1
gi|283691442|gb|ADDG01073409.1|:False:1477	gi|283691442|gb|ADDG01073409.1|:False:1477	2	2	2		1	2	2	2	0	1	1	1	1	1	1	0	1	2	2	0	1	0	1	0	0	2	2	1	0	0	1	1	1	1	1	1	0	1	2	2	0	1	0	1	0	0	2	2
gi|283691451|gb|ADDG01073400.1|:False:1430	gi|283691451|gb|ADDG01073400.1|:False:1430	2	2	2		1	2	2	2	0	0	0	0	0	0	1	1	1	0	0	0	0	0	0	0	0	0	0	0	0	0	0	0	0	0	0	1	1	1	0	0	0	0	0	0	0	0	0	0
gi|283691511|gb|ADDG01073340.1|:True:2;gi|283755597|gb|ADDG01009262.1|:True:457	gi|283691511|gb|ADDG01073340.1|:True:2	20;3	20;3	8;2		2	20	20	8	3	6	8	6	6	8	8	9	6	8	9	4	8	3	9	4	7	6	5	4	5	3	6	8	6	6	8	8	9	6	8	9	4	8	3	9	4	7	6	5
gi|283691516|gb|ADDG01073335.1|:True:0	gi|283691516|gb|ADDG01073335.1|:True:0	7	7	7		1	7	7	7	3	2	2	0	1	2	2	2	4	1	1	2	2	1	1	2	2	4	1	2	2	3	2	2	0	1	2	2	2	4	1	1	2	2	1	1	2	2	4	1
gi|283691624|gb|ADDG01073227.1|:True:746	gi|283691624|gb|ADDG01073227.1|:True:746	1	1	1		1	1	1	1	0	1	0	0	0	0	0	0	0	0	0	0	1	1	0	0	0	1	1	1	0	0	1	0	0	0	0	0	0	0	0	0	0	1	1	0	0	0	1	1
gi|283691639|gb|ADDG01073212.1|:True:1	gi|283691639|gb|ADDG01073212.1|:True:1	4	4	4		1	4	4	4	3	1	2	2	2	2	1	1	2	3	4	1	1	2	1	1	3	1	0	2	2	3	1	2	2	2	2	1	1	2	3	4	1	1	2	1	1	3	1	0
gi|283691656|gb|ADDG01073195.1|:True:965	gi|283691656|gb|ADDG01073195.1|:True:965	3	3	3		1	3	3	3	0	1	0	0	0	1	1	1	1	1	3	0	1	1	2	0	1	2	0	1	1	0	1	0	0	0	1	1	1	1	1	3	0	1	1	2	0	1	2	0
gi|283691670|gb|ADDG01073181.1|:True:1	gi|283691670|gb|ADDG01073181.1|:True:1	2	2	2		1	2	2	2	1	1	1	2	2	1	0	0	2	0	1	2	1	0	0	2	2	0	2	1	1	1	1	1	2	2	1	0	0	2	0	1	2	1	0	0	2	2	0	2
gi|283691697|gb|ADDG01073154.1|:False:1271	gi|283691697|gb|ADDG01073154.1|:False:1271	4	4	4		1	4	4	4	1	2	3	1	1	1	2	1	0	2	2	1	1	1	1	0	1	1	3	3	1	1	2	3	1	1	1	2	1	0	2	2	1	1	1	1	0	1	1	3
gi|283691770|gb|ADDG01073081.1|:True:822	gi|283691770|gb|ADDG01073081.1|:True:822	3	3	3		1	3	3	3	2	0	0	0	0	0	0	0	0	0	0	3	0	0	0	2	0	0	0	0	0	2	0	0	0	0	0	0	0	0	0	0	3	0	0	0	2	0	0	0
gi|283691796|gb|ADDG01073055.1|:True:1	gi|283691796|gb|ADDG01073055.1|:True:1	7	7	7		1	7	7	7	2	2	2	2	1	5	3	3	3	2	3	2	2	4	2	1	2	5	2	3	2	2	2	2	2	1	5	3	3	3	2	3	2	2	4	2	1	2	5	2
gi|283691796|gb|ADDG01073055.1|:True:407	gi|283691796|gb|ADDG01073055.1|:True:407	4	4	4		1	4	4	4	1	0	2	3	2	1	1	0	2	0	1	1	1	1	0	2	1	1	1	1	0	1	0	2	3	2	1	1	0	2	0	1	1	1	1	0	2	1	1	1
gi|283691796|gb|ADDG01073055.1|:True:721	gi|283691796|gb|ADDG01073055.1|:True:721	3	3	3		1	3	3	3	1	1	1	0	1	1	1	0	3	2	2	2	0	1	1	1	2	1	1	1	2	1	1	1	0	1	1	1	0	3	2	2	2	0	1	1	1	2	1	1
gi|283691922|gb|ADDG01072929.1|:True:1	gi|283691922|gb|ADDG01072929.1|:True:1	2	2	2		1	2	2	2	0	0	0	1	0	1	0	0	2	1	1	0	0	0	1	0	1	1	0	0	0	0	0	0	1	0	1	0	0	2	1	1	0	0	0	1	0	1	1	0
gi|283691932|gb|ADDG01072919.1|:True:1	gi|283691932|gb|ADDG01072919.1|:True:1	7	7	7		1	7	7	7	0	0	3	2	5	2	3	5	1	2	2	0	1	2	3	0	1	0	1	0	0	0	0	3	2	5	2	3	5	1	2	2	0	1	2	3	0	1	0	1
gi|283692038|gb|ADDG01072813.1|:False:782	gi|283692038|gb|ADDG01072813.1|:False:782	2	2	2		1	2	2	2	0	0	0	0	1	2	1	2	0	2	0	0	1	0	0	0	0	0	1	0	0	0	0	0	0	1	2	1	2	0	2	0	0	1	0	0	0	0	0	1
gi|283692475|gb|ADDG01072376.1|:False:1131	gi|283692475|gb|ADDG01072376.1|:False:1131	5	5	5		1	5	5	5	0	2	2	1	2	0	0	0	1	1	1	0	0	0	0	0	2	2	1	3	3	0	2	2	1	2	0	0	0	1	1	1	0	0	0	0	0	2	2	1
gi|283692525|gb|ADDG01072326.1|:True:729	gi|283692525|gb|ADDG01072326.1|:True:729	7	7	7		1	7	7	7	3	0	1	3	3	5	4	3	2	2	2	2	0	3	1	3	3	1	2	1	3	3	0	1	3	3	5	4	3	2	2	2	2	0	3	1	3	3	1	2
gi|283692616|gb|ADDG01072235.1|:True:664	gi|283692616|gb|ADDG01072235.1|:True:664	3	3	3		1	3	3	3	0	0	1	0	1	1	3	3	0	1	0	0	0	1	2	0	1	0	0	0	0	0	0	1	0	1	1	3	3	0	1	0	0	0	1	2	0	1	0	0
gi|283692619|gb|ADDG01072232.1|:False:1006	gi|283692619|gb|ADDG01072232.1|:False:1006	2	2	2		1	2	2	2	0	1	0	0	0	0	2	1	1	0	0	0	1	2	1	0	2	1	0	1	0	0	1	0	0	0	0	2	1	1	0	0	0	1	2	1	0	2	1	0
gi|283692619|gb|ADDG01072232.1|:False:552	gi|283692619|gb|ADDG01072232.1|:False:552	1	1	1		1	1	1	1	0	0	0	0	0	1	1	0	0	0	0	0	0	0	0	0	0	0	0	0	0	0	0	0	0	0	1	1	0	0	0	0	0	0	0	0	0	0	0	0
gi|283692764|gb|ADDG01072087.1|:False:546	gi|283692764|gb|ADDG01072087.1|:False:546	1	1	1		1	1	1	1	0	0	0	0	0	0	0	0	1	0	1	0	0	0	1	0	0	1	1	1	0	0	0	0	0	0	0	0	0	1	0	1	0	0	0	1	0	0	1	1
gi|283692936|gb|ADDG01071915.1|:True:1	gi|283692936|gb|ADDG01071915.1|:True:1	1	1	1		1	1	1	1	1	0	0	0	0	0	0	0	0	0	0	0	0	0	0	0	0	0	0	0	0	1	0	0	0	0	0	0	0	0	0	0	0	0	0	0	0	0	0	0
gi|283692953|gb|ADDG01071898.1|:False:1336	gi|283692953|gb|ADDG01071898.1|:False:1336	6	6	6		1	6	6	6	2	1	2	3	1	1	1	0	3	2	3	2	1	0	1	2	3	2	2	2	2	2	1	2	3	1	1	1	0	3	2	3	2	1	0	1	2	3	2	2
gi|283692997|gb|ADDG01071854.1|:True:41	gi|283692997|gb|ADDG01071854.1|:True:41	4	4	4		1	4	4	4	2	1	2	1	1	2	2	1	1	0	0	1	0	1	1	1	3	2	0	2	1	2	1	2	1	1	2	2	1	1	0	0	1	0	1	1	1	3	2	0
gi|283693026|gb|ADDG01071825.1|:False:674	gi|283693026|gb|ADDG01071825.1|:False:674	2	2	2		1	2	2	2	1	1	2	1	0	0	0	0	2	2	2	2	1	0	1	2	1	1	0	0	2	1	1	2	1	0	0	0	0	2	2	2	2	1	0	1	2	1	1	0
gi|283693048|gb|ADDG01071803.1|:False:1502	gi|283693048|gb|ADDG01071803.1|:False:1502	1	1	1		1	1	1	1	0	1	0	0	1	0	0	0	1	0	0	1	0	0	0	1	1	1	0	0	0	0	1	0	0	1	0	0	0	1	0	0	1	0	0	0	1	1	1	0
gi|283693096|gb|ADDG01071755.1|:False:880	gi|283693096|gb|ADDG01071755.1|:False:880	16	16	16		1	16	16	16	7	6	9	2	5	6	6	7	6	6	9	12	3	4	4	10	3	4	6	10	9	7	6	9	2	5	6	6	7	6	6	9	12	3	4	4	10	3	4	6
gi|283693204|gb|ADDG01071647.1|:False:369	gi|283693204|gb|ADDG01071647.1|:False:369	10	5	5		1	10	5	5	5	2	3	3	2	4	5	4	5	3	5	7	6	3	3	6	4	4	6	4	2	1	1	1	1	2	1	1	2	2	1	1	4	3	1	1	3	2	1	2
gi|283693264|gb|ADDG01071587.1|:True:895	gi|283693264|gb|ADDG01071587.1|:True:895	1	1	1		1	1	1	1	0	0	1	0	0	1	1	0	0	1	1	0	1	1	1	1	0	1	0	1	0	0	0	1	0	0	1	1	0	0	1	1	0	1	1	1	1	0	1	0
gi|283693283|gb|ADDG01071568.1|:True:2	gi|283693283|gb|ADDG01071568.1|:True:2	2	2	2		1	2	2	2	1	1	1	1	0	1	1	1	0	0	0	1	1	0	1	2	0	1	1	1	0	1	1	1	1	0	1	1	1	0	0	0	1	1	0	1	2	0	1	1
gi|283693305|gb|ADDG01071546.1|:False:1511	gi|283693305|gb|ADDG01071546.1|:False:1511	4	4	4		1	4	4	4	2	1	2	2	2	1	1	2	2	2	2	0	1	3	0	1	2	2	1	1	0	2	1	2	2	2	1	1	2	2	2	2	0	1	3	0	1	2	2	1
gi|283693489|gb|ADDG01071362.1|:True:847	gi|283693489|gb|ADDG01071362.1|:True:847	5	5	5		1	5	5	5	3	3	2	1	2	3	2	1	4	4	3	2	1	3	2	1	2	2	1	2	4	3	3	2	1	2	3	2	1	4	4	3	2	1	3	2	1	2	2	1
gi|283693778|gb|ADDG01071073.1|:False:854	gi|283693778|gb|ADDG01071073.1|:False:854	1	1	1		1	1	1	1	0	0	1	1	1	1	0	0	1	1	1	0	1	0	1	0	0	0	0	0	1	0	0	1	1	1	1	0	0	1	1	1	0	1	0	1	0	0	0	0
gi|283693909|gb|ADDG01070942.1|:False:1524	gi|283693909|gb|ADDG01070942.1|:False:1524	1	1	1		1	1	1	1	0	0	0	0	0	1	1	1	0	0	0	0	0	0	1	0	0	0	0	0	0	0	0	0	0	0	1	1	1	0	0	0	0	0	0	1	0	0	0	0
gi|283693931|gb|ADDG01070920.1|:False:727	gi|283693931|gb|ADDG01070920.1|:False:727	3	3	3		1	3	3	3	1	0	0	1	1	1	1	1	2	0	1	1	1	0	0	0	1	2	1	1	0	1	0	0	1	1	1	1	1	2	0	1	1	1	0	0	0	1	2	1
gi|283694056|gb|ADDG01070795.1|:True:1035	gi|283694056|gb|ADDG01070795.1|:True:1035	1	1	1		1	1	1	1	0	1	0	0	0	0	0	0	0	0	1	0	0	0	1	1	0	1	0	0	1	0	1	0	0	0	0	0	0	0	0	1	0	0	0	1	1	0	1	0
gi|283694108|gb|ADDG01070743.1|:True:863	gi|283694108|gb|ADDG01070743.1|:True:863	1	1	1		1	1	1	1	1	0	1	1	1	0	0	0	0	1	0	1	0	0	1	1	0	0	0	0	0	1	0	1	1	1	0	0	0	0	1	0	1	0	0	1	1	0	0	0
gi|283694235|gb|ADDG01070616.1|:True:745	gi|283694235|gb|ADDG01070616.1|:True:745	4	4	4		1	4	4	4	3	3	2	2	1	3	2	4	3	1	3	3	2	1	2	3	3	1	2	3	2	3	3	2	2	1	3	2	4	3	1	3	3	2	1	2	3	3	1	2
gi|283694246|gb|ADDG01070605.1|:True:477	gi|283694246|gb|ADDG01070605.1|:True:477	1	1	1		1	1	1	1	0	0	0	0	0	0	1	0	1	0	0	0	0	0	0	0	0	0	0	0	0	0	0	0	0	0	0	1	0	1	0	0	0	0	0	0	0	0	0	0
gi|283694342|gb|ADDG01070509.1|:False:693	gi|283694342|gb|ADDG01070509.1|:False:693	6	6	6		1	6	6	6	2	2	0	2	2	4	3	4	3	3	1	1	0	1	2	4	3	3	1	2	1	2	2	0	2	2	4	3	4	3	3	1	1	0	1	2	4	3	3	1
gi|283694536|gb|ADDG01070315.1|:True:669	gi|283694536|gb|ADDG01070315.1|:True:669	9	9	9		1	9	9	9	5	3	4	4	4	5	3	1	3	6	7	4	2	4	5	4	3	3	6	4	5	5	3	4	4	4	5	3	1	3	6	7	4	2	4	5	4	3	3	6
gi|283694583|gb|ADDG01070268.1|:True:21	gi|283694583|gb|ADDG01070268.1|:True:21	2	2	2		1	2	2	2	1	2	2	1	0	1	1	1	0	1	0	0	1	1	2	0	1	1	1	1	0	1	2	2	1	0	1	1	1	0	1	0	0	1	1	2	0	1	1	1
gi|283694791|gb|ADDG01070060.1|:False:854	gi|283694791|gb|ADDG01070060.1|:False:854	5	5	5		1	5	5	5	0	0	0	0	0	2	2	2	0	1	0	0	3	0	0	1	2	1	0	1	0	0	0	0	0	0	2	2	2	0	1	0	0	3	0	0	1	2	1	0
gi|283694817|gb|ADDG01070034.1|:False:1541	gi|283694817|gb|ADDG01070034.1|:False:1541	1	1	1		1	1	1	1	0	0	0	1	1	0	0	0	0	0	0	0	1	0	0	0	0	0	0	0	0	0	0	0	1	1	0	0	0	0	0	0	0	1	0	0	0	0	0	0
gi|283694870|gb|ADDG01069988.1|:False:934	gi|283694870|gb|ADDG01069988.1|:False:934	3	3	3		1	3	3	3	1	3	1	1	2	1	2	2	0	1	1	1	0	0	0	0	2	1	1	1	1	1	3	1	1	2	1	2	2	0	1	1	1	0	0	0	0	2	1	1
gi|283694893|gb|ADDG01069965.1|:False:959	gi|283694893|gb|ADDG01069965.1|:False:959	2	2	2		1	2	2	2	2	1	0	0	0	0	1	1	0	1	2	2	1	1	1	2	1	1	2	1	1	2	1	0	0	0	0	1	1	0	1	2	2	1	1	1	2	1	1	2
gi|283695347|gb|ADDG01069511.1|:False:1407	gi|283695347|gb|ADDG01069511.1|:False:1407	1	1	1		1	1	1	1	0	1	0	0	0	1	0	0	1	1	1	1	1	0	0	1	0	1	1	0	0	0	1	0	0	0	1	0	0	1	1	1	1	1	0	0	1	0	1	1
gi|283695373|gb|ADDG01069485.1|:False:1361	gi|283695373|gb|ADDG01069485.1|:False:1361	2	2	2		1	2	2	2	2	1	1	1	0	1	2	2	1	2	2	1	1	1	2	0	1	1	0	1	0	2	1	1	1	0	1	2	2	1	2	2	1	1	1	2	0	1	1	0
gi|283695455|gb|ADDG01069403.1|:False:1200	gi|283695455|gb|ADDG01069403.1|:False:1200	10	10	10		1	10	10	10	3	2	3	4	3	4	6	3	2	3	5	2	3	4	4	3	4	2	2	2	2	3	2	3	4	3	4	6	3	2	3	5	2	3	4	4	3	4	2	2
gi|283695598|gb|ADDG01069260.1|:True:434	gi|283695598|gb|ADDG01069260.1|:True:434	3	3	3		1	3	3	3	1	2	1	1	1	0	1	2	3	2	1	1	1	1	1	2	1	2	2	0	1	1	2	1	1	1	0	1	2	3	2	1	1	1	1	1	2	1	2	2
gi|283695771|gb|ADDG01069087.1|:False:1112	gi|283695771|gb|ADDG01069087.1|:False:1112	3	3	3		1	3	3	3	2	1	2	1	0	1	1	1	2	1	0	2	0	0	1	1	1	0	1	1	1	2	1	2	1	0	1	1	1	2	1	0	2	0	0	1	1	1	0	1
gi|283695771|gb|ADDG01069087.1|:False:352	gi|283695771|gb|ADDG01069087.1|:False:352	1	1	1		1	1	1	1	0	0	1	1	1	0	0	0	1	0	0	1	0	1	0	1	0	0	0	0	0	0	0	1	1	1	0	0	0	1	0	0	1	0	1	0	1	0	0	0
gi|283695779|gb|ADDG01069079.1|:False:770	gi|283695779|gb|ADDG01069079.1|:False:770	9	9	9		1	9	9	9	3	2	2	3	3	3	1	3	2	2	4	3	3	2	4	2	3	5	1	2	2	3	2	2	3	3	3	1	3	2	2	4	3	3	2	4	2	3	5	1
gi|283695931|gb|ADDG01068927.1|:True:900	gi|283695931|gb|ADDG01068927.1|:True:900	2	2	2		1	2	2	2	0	1	0	1	1	1	0	1	1	1	1	0	0	0	1	1	1	0	0	0	1	0	1	0	1	1	1	0	1	1	1	1	0	0	0	1	1	1	0	0
gi|283695978|gb|ADDG01068880.1|:False:1563	gi|283695978|gb|ADDG01068880.1|:False:1563	6	3	3		1	6	3	3	0	1	0	0	1	0	0	0	3	4	4	0	1	1	1	0	2	2	2	3	2	0	0	0	0	0	0	0	0	1	2	2	0	0	0	0	0	0	0	0
gi|283696015|gb|ADDG01068843.1|:False:571	gi|283696015|gb|ADDG01068843.1|:False:571	5	5	5		1	5	5	5	3	3	1	3	3	3	0	2	3	4	2	2	2	1	1	2	1	1	2	2	2	3	3	1	3	3	3	0	2	3	4	2	2	2	1	1	2	1	1	2
gi|283696245|gb|ADDG01068613.1|:True:131	gi|283696245|gb|ADDG01068613.1|:True:131	4	1	1		1	4	1	1	1	2	2	3	3	0	0	0	2	1	1	1	0	0	0	0	0	1	0	3	1	1	0	1	1	1	0	0	0	0	0	0	1	0	0	0	0	0	1	0
gi|283696245|gb|ADDG01068613.1|:True:507	gi|283696245|gb|ADDG01068613.1|:True:507	2	1	1		1	2	1	1	0	2	2	2	1	0	0	0	2	1	0	1	1	0	1	0	0	0	0	1	2	0	1	1	1	0	0	0	0	1	0	0	0	0	0	0	0	0	0	0
gi|283696299|gb|ADDG01068559.1|:False:934	gi|283696299|gb|ADDG01068559.1|:False:934	5	5	5		1	5	5	5	1	1	2	2	0	1	3	2	0	1	0	2	1	0	2	2	1	2	2	2	2	1	1	2	2	0	1	3	2	0	1	0	2	1	0	2	2	1	2	2
gi|283696569|gb|ADDG01068289.1|:False:1027	gi|283696569|gb|ADDG01068289.1|:False:1027	14	14	14		1	14	14	14	2	4	4	2	5	4	6	5	2	5	8	5	4	2	3	8	3	5	3	1	2	2	4	4	2	5	4	6	5	2	5	8	5	4	2	3	8	3	5	3
gi|283696569|gb|ADDG01068289.1|:False:1313	gi|283696569|gb|ADDG01068289.1|:False:1313	3	3	3		1	3	3	3	1	0	2	0	3	2	2	3	1	1	1	0	2	2	1	0	0	1	0	1	1	1	0	2	0	3	2	2	3	1	1	1	0	2	2	1	0	0	1	0
gi|283696588|gb|ADDG01068270.1|:True:1	gi|283696588|gb|ADDG01068270.1|:True:1	6	6	6		1	6	6	6	3	1	1	2	3	1	2	2	3	2	2	4	2	1	1	6	2	3	1	5	1	3	1	1	2	3	1	2	2	3	2	2	4	2	1	1	6	2	3	1
gi|283696656|gb|ADDG01068202.1|:False:379	gi|283696656|gb|ADDG01068202.1|:False:379	1	1	1		1	1	1	1	0	1	1	1	1	0	1	1	1	1	1	0	0	0	0	0	0	1	1	0	0	0	1	1	1	1	0	1	1	1	1	1	0	0	0	0	0	0	1	1
gi|283696683|gb|ADDG01068175.1|:True:741	gi|283696683|gb|ADDG01068175.1|:True:741	1	1	1		1	1	1	1	1	0	1	0	1	1	0	0	1	1	1	1	1	0	0	1	1	1	0	1	0	1	0	1	0	1	1	0	0	1	1	1	1	1	0	0	1	1	1	0
gi|283697082|gb|ADDG01067776.1|:True:1	gi|283697082|gb|ADDG01067776.1|:True:1	3	3	3		1	3	3	3	2	1	1	0	1	0	2	1	2	3	1	0	1	1	1	2	1	1	1	0	1	2	1	1	0	1	0	2	1	2	3	1	0	1	1	1	2	1	1	1
gi|283697082|gb|ADDG01067776.1|:True:610	gi|283697082|gb|ADDG01067776.1|:True:610	12	12	12		1	12	12	12	3	1	8	7	9	4	6	4	3	4	5	2	3	3	6	0	6	6	3	4	2	3	1	8	7	9	4	6	4	3	4	5	2	3	3	6	0	6	6	3
gi|283697325|gb|ADDG01067533.1|:False:903	gi|283697325|gb|ADDG01067533.1|:False:903	3	3	3		1	3	3	3	0	0	1	3	1	1	0	0	0	0	0	0	0	0	0	0	0	1	0	0	0	0	0	1	3	1	1	0	0	0	0	0	0	0	0	0	0	0	1	0
gi|283697414|gb|ADDG01067444.1|:False:1591	gi|283697414|gb|ADDG01067444.1|:False:1591	7	7	6		1	7	7	6	3	3	2	0	1	2	2	0	2	3	2	3	4	2	2	3	2	2	3	5	1	3	3	2	0	1	2	2	0	2	3	2	3	4	2	2	3	2	2	3
gi|283697468|gb|ADDG01067390.1|:True:951	gi|283697468|gb|ADDG01067390.1|:True:951	2	2	2		1	2	2	2	0	0	2	2	0	0	0	0	0	0	0	0	0	0	0	0	0	0	0	0	0	0	0	2	2	0	0	0	0	0	0	0	0	0	0	0	0	0	0	0
gi|283697492|gb|ADDG01067366.1|:False:366	gi|283697492|gb|ADDG01067366.1|:False:366	2	2	2		1	2	2	2	1	0	2	2	2	1	1	1	0	1	2	2	1	1	0	2	0	2	0	0	0	1	0	2	2	2	1	1	1	0	1	2	2	1	1	0	2	0	2	0
gi|283697531|gb|ADDG01067327.1|:True:413	gi|283697531|gb|ADDG01067327.1|:True:413	6	6	6		1	6	6	6	1	1	1	2	0	1	4	2	2	2	0	2	0	1	3	1	0	3	2	1	1	1	1	1	2	0	1	4	2	2	2	0	2	0	1	3	1	0	3	2
gi|283697627|gb|ADDG01067231.1|:False:1596	gi|283697627|gb|ADDG01067231.1|:False:1596	11	11	11		1	11	11	11	2	4	6	5	6	7	8	7	6	5	6	4	5	8	4	3	6	7	3	4	3	2	4	6	5	6	7	8	7	6	5	6	4	5	8	4	3	6	7	3
gi|283697627|gb|ADDG01067231.1|:False:724	gi|283697627|gb|ADDG01067231.1|:False:724	7	7	7		1	7	7	7	3	2	4	3	1	5	3	3	4	3	3	2	3	5	4	3	2	2	2	2	2	3	2	4	3	1	5	3	3	4	3	3	2	3	5	4	3	2	2	2
gi|283698082|gb|ADDG01066776.1|:True:2	gi|283698082|gb|ADDG01066776.1|:True:2	6	6	6		1	6	6	6	0	0	2	2	3	0	0	0	3	3	1	0	1	1	1	1	3	3	0	1	2	0	0	2	2	3	0	0	0	3	3	1	0	1	1	1	1	3	3	0
gi|283698190|gb|ADDG01066668.1|:False:1071	gi|283698190|gb|ADDG01066668.1|:False:1071	2	2	2		1	2	2	2	1	0	1	1	0	0	0	0	0	0	0	1	0	0	0	0	1	0	1	0	0	1	0	1	1	0	0	0	0	0	0	0	1	0	0	0	0	1	0	1
gi|283698190|gb|ADDG01066668.1|:False:534	gi|283698190|gb|ADDG01066668.1|:False:534	1	1	1		1	1	1	1	1	1	0	1	0	0	1	0	0	1	1	0	0	0	0	1	1	1	0	0	0	1	1	0	1	0	0	1	0	0	1	1	0	0	0	0	1	1	1	0
gi|283698327|gb|ADDG01066531.1|:True:319	gi|283698327|gb|ADDG01066531.1|:True:319	1	1	1		1	1	1	1	1	0	0	1	1	0	0	0	0	0	0	0	0	0	0	0	0	0	0	0	0	1	0	0	1	1	0	0	0	0	0	0	0	0	0	0	0	0	0	0
gi|283698347|gb|ADDG01066511.1|:True:336	gi|283698347|gb|ADDG01066511.1|:True:336	2	2	2		1	2	2	2	2	0	1	0	1	1	1	1	1	0	1	1	1	0	1	1	2	1	0	1	0	2	0	1	0	1	1	1	1	1	0	1	1	1	0	1	1	2	1	0
gi|283698445|gb|ADDG01066413.1|:False:1611	gi|283698445|gb|ADDG01066413.1|:False:1611	6	6	6		1	6	6	6	0	1	0	0	0	0	0	0	2	3	2	0	2	1	0	1	1	0	0	1	0	0	1	0	0	0	0	0	0	2	3	2	0	2	1	0	1	1	0	0
gi|283698445|gb|ADDG01066413.1|:False:865	gi|283698445|gb|ADDG01066413.1|:False:865	5	5	5		1	5	5	5	0	1	0	0	0	0	0	0	5	4	5	0	2	1	1	0	2	1	0	1	0	0	1	0	0	0	0	0	0	5	4	5	0	2	1	1	0	2	1	0
gi|283698513|gb|ADDG01066345.1|:True:0	gi|283698513|gb|ADDG01066345.1|:True:0	2	2	2		1	2	2	2	2	0	2	2	2	0	0	1	2	1	1	2	1	1	1	1	2	1	2	1	1	2	0	2	2	2	0	0	1	2	1	1	2	1	1	1	1	2	1	2
gi|283698565|gb|ADDG01066293.1|:True:1	gi|283698565|gb|ADDG01066293.1|:True:1	1	1	1		1	1	1	1	1	1	0	0	0	0	1	1	1	1	1	1	1	0	1	1	1	0	0	1	1	1	1	0	0	0	0	1	1	1	1	1	1	1	0	1	1	1	0	0
gi|283698572|gb|ADDG01066286.1|:True:160	gi|283698572|gb|ADDG01066286.1|:True:160	3	3	3		1	3	3	3	0	1	0	0	0	0	0	1	1	3	1	0	0	1	1	1	0	1	1	0	0	0	1	0	0	0	0	0	1	1	3	1	0	0	1	1	1	0	1	1
gi|283698591|gb|ADDG01066267.1|:True:2	gi|283698591|gb|ADDG01066267.1|:True:2	4	4	4		1	4	4	4	1	0	0	1	2	1	1	1	1	1	1	1	1	2	1	0	0	1	0	0	0	1	0	0	1	2	1	1	1	1	1	1	1	1	2	1	0	0	1	0
gi|283698591|gb|ADDG01066267.1|:True:369	gi|283698591|gb|ADDG01066267.1|:True:369	9	9	9		1	9	9	9	3	2	5	4	6	2	3	3	4	1	3	4	2	1	2	4	0	3	1	3	1	3	2	5	4	6	2	3	3	4	1	3	4	2	1	2	4	0	3	1
gi|283698612|gb|ADDG01066246.1|:False:422	gi|283698612|gb|ADDG01066246.1|:False:422	1	1	1		1	1	1	1	1	0	0	0	0	0	0	0	0	0	0	1	0	0	0	1	1	1	1	0	0	1	0	0	0	0	0	0	0	0	0	0	1	0	0	0	1	1	1	1
gi|283698686|gb|ADDG01066172.1|:False:1615	gi|283698686|gb|ADDG01066172.1|:False:1615	3	3	3		1	3	3	3	0	0	1	1	0	0	1	1	0	1	1	0	2	1	2	0	1	1	1	0	1	0	0	1	1	0	0	1	1	0	1	1	0	2	1	2	0	1	1	1
gi|283698972|gb|ADDG01065886.1|:False:471	gi|283698972|gb|ADDG01065886.1|:False:471	1	1	1		1	1	1	1	0	0	0	0	0	0	1	1	0	0	0	0	0	0	0	0	1	0	0	0	0	0	0	0	0	0	0	1	1	0	0	0	0	0	0	0	0	1	0	0
gi|283699013|gb|ADDG01065845.1|:True:994	gi|283699013|gb|ADDG01065845.1|:True:994	5	5	5		1	5	5	5	3	4	2	2	3	1	2	1	2	4	4	0	0	3	4	2	1	1	0	3	3	3	4	2	2	3	1	2	1	2	4	4	0	0	3	4	2	1	1	0
gi|283699024|gb|ADDG01065834.1|:False:333	gi|283699024|gb|ADDG01065834.1|:False:333	2	2	2		1	2	2	2	0	0	0	0	0	0	0	0	0	0	0	0	0	0	0	0	1	1	0	1	1	0	0	0	0	0	0	0	0	0	0	0	0	0	0	0	0	1	1	0
gi|283699086|gb|ADDG01065772.1|:True:1053	gi|283699086|gb|ADDG01065772.1|:True:1053	4	4	4		1	4	4	4	0	0	2	0	0	2	2	2	1	0	1	1	0	0	0	1	1	1	0	1	0	0	0	2	0	0	2	2	2	1	0	1	1	0	0	0	1	1	1	0
gi|283699110|gb|ADDG01065748.1|:True:451	gi|283699110|gb|ADDG01065748.1|:True:451	2	2	2		1	2	2	2	1	0	1	1	1	1	0	1	1	1	2	1	0	1	1	0	1	2	1	1	0	1	0	1	1	1	1	0	1	1	1	2	1	0	1	1	0	1	2	1
gi|283699158|gb|ADDG01065700.1|:False:954	gi|283699158|gb|ADDG01065700.1|:False:954	6	6	6		1	6	6	6	0	1	2	2	3	2	0	0	3	3	2	0	2	1	0	1	1	1	3	1	0	0	1	2	2	3	2	0	0	3	3	2	0	2	1	0	1	1	1	3
gi|283699357|gb|ADDG01065501.1|:True:650	gi|283699357|gb|ADDG01065501.1|:True:650	1	1	1		1	1	1	1	1	1	1	1	1	0	0	0	1	0	1	1	1	0	1	1	1	1	1	1	1	1	1	1	1	1	0	0	0	1	0	1	1	1	0	1	1	1	1	1
gi|283699593|gb|ADDG01065265.1|:False:878	gi|283699593|gb|ADDG01065265.1|:False:878	1	1	1		1	1	1	1	0	0	0	0	0	0	0	0	0	0	0	1	0	0	0	0	1	0	0	0	0	0	0	0	0	0	0	0	0	0	0	0	1	0	0	0	0	1	0	0
gi|283699603|gb|ADDG01065255.1|:True:2	gi|283699603|gb|ADDG01065255.1|:True:2	2	2	2		1	2	2	2	0	0	2	2	1	0	0	0	0	0	0	0	0	0	0	0	0	0	0	0	0	0	0	2	2	1	0	0	0	0	0	0	0	0	0	0	0	0	0	0
gi|283699685|gb|ADDG01065173.1|:True:261	gi|283699685|gb|ADDG01065173.1|:True:261	2	2	2		1	2	2	2	1	1	1	1	1	1	1	0	1	1	1	1	1	1	1	2	1	1	1	0	1	1	1	1	1	1	1	1	0	1	1	1	1	1	1	1	2	1	1	1
gi|283699725|gb|ADDG01065133.1|:False:1048	gi|283699725|gb|ADDG01065133.1|:False:1048	3	3	3		1	3	3	3	1	1	0	1	1	0	0	0	1	1	0	3	1	1	1	1	1	1	0	0	1	1	1	0	1	1	0	0	0	1	1	0	3	1	1	1	1	1	1	0
gi|283699787|gb|ADDG01065071.1|:True:1175;gi|283764126|gb|ADDG01000733.1|:False:4467	gi|283699787|gb|ADDG01065071.1|:True:1175;gi|283764126|gb|ADDG01000733.1|:False:4467	4;4	4;4	4;4	;	2	4	4	4	1	1	2	0	1	1	1	0	0	1	1	2	1	0	1	0	1	2	2	1	2	1	1	2	0	1	1	1	0	0	1	1	2	1	0	1	0	1	2	2
gi|283699811|gb|ADDG01065047.1|:True:361	gi|283699811|gb|ADDG01065047.1|:True:361	7	7	7		1	7	7	7	2	4	3	4	3	2	1	3	3	4	4	4	2	3	2	2	3	3	2	3	2	2	4	3	4	3	2	1	3	3	4	4	4	2	3	2	2	3	3	2
gi|283700012|gb|ADDG01064846.1|:True:2	gi|283700012|gb|ADDG01064846.1|:True:2	1	1	1		1	1	1	1	0	0	0	1	0	1	0	1	1	0	0	0	1	1	1	1	1	0	0	0	0	0	0	0	1	0	1	0	1	1	0	0	0	1	1	1	1	1	0	0
gi|283700165|gb|ADDG01064693.1|:True:1346	gi|283700165|gb|ADDG01064693.1|:True:1346	3	3	3		1	3	3	3	2	1	1	1	1	2	2	1	2	0	1	0	1	1	1	2	0	1	0	0	0	2	1	1	1	1	2	2	1	2	0	1	0	1	1	1	2	0	1	0
gi|283700224|gb|ADDG01064634.1|:True:640	gi|283700224|gb|ADDG01064634.1|:True:640	1	1	1		1	1	1	1	0	1	1	1	1	1	1	1	1	1	1	0	1	1	1	1	1	0	1	0	0	0	1	1	1	1	1	1	1	1	1	1	0	1	1	1	1	1	0	1
gi|283700240|gb|ADDG01064618.1|:False:875	gi|283700240|gb|ADDG01064618.1|:False:875	1	1	1		1	1	1	1	0	0	0	0	0	0	0	0	1	1	1	0	0	0	0	0	1	0	1	0	1	0	0	0	0	0	0	0	0	1	1	1	0	0	0	0	0	1	0	1
gi|283700318|gb|ADDG01064540.1|:False:386	gi|283700318|gb|ADDG01064540.1|:False:386	3	3	3		1	3	3	3	2	1	0	0	1	0	0	0	2	1	1	3	1	0	1	3	0	0	0	2	1	2	1	0	0	1	0	0	0	2	1	1	3	1	0	1	3	0	0	0
gi|283700533|gb|ADDG01064325.1|:False:1146	gi|283700533|gb|ADDG01064325.1|:False:1146	1	1	1		1	1	1	1	1	0	0	0	0	0	0	1	1	1	1	0	1	1	0	1	1	1	1	0	0	1	0	0	0	0	0	0	1	1	1	1	0	1	1	0	1	1	1	1
gi|283700533|gb|ADDG01064325.1|:False:824	gi|283700533|gb|ADDG01064325.1|:False:824	2	2	2		1	2	2	2	1	2	2	0	1	1	1	1	1	1	1	1	1	1	1	1	1	1	1	1	1	1	2	2	0	1	1	1	1	1	1	1	1	1	1	1	1	1	1	1
gi|283700541|gb|ADDG01064317.1|:False:519	gi|283700541|gb|ADDG01064317.1|:False:519	2	2	2		1	2	2	2	0	1	0	0	0	1	0	0	1	0	1	0	0	1	2	0	2	1	1	1	1	0	1	0	0	0	1	0	0	1	0	1	0	0	1	2	0	2	1	1
gi|283700661|gb|ADDG01064197.1|:True:838	gi|283700661|gb|ADDG01064197.1|:True:838	4	4	4		1	4	4	4	1	2	2	2	2	2	2	2	2	2	2	0	2	1	2	1	0	1	1	2	1	1	2	2	2	2	2	2	2	2	2	2	0	2	1	2	1	0	1	1
gi|283700665|gb|ADDG01064193.1|:True:1029	gi|283700665|gb|ADDG01064193.1|:True:1029	1	1	1		1	1	1	1	0	0	0	0	0	1	0	0	0	0	0	0	0	0	0	1	0	0	0	0	0	0	0	0	0	0	1	0	0	0	0	0	0	0	0	0	1	0	0	0
gi|283700754|gb|ADDG01064104.1|:False:1392	gi|283700754|gb|ADDG01064104.1|:False:1392	4	4	4		1	4	4	4	2	0	1	0	0	0	0	0	1	1	1	1	0	0	0	0	0	1	1	0	1	2	0	1	0	0	0	0	0	1	1	1	1	0	0	0	0	0	1	1
gi|283700764|gb|ADDG01064094.1|:False:894	gi|283700764|gb|ADDG01064094.1|:False:894	2	2	2		1	2	2	2	0	1	1	1	0	1	1	1	1	1	2	1	0	1	0	1	0	1	1	1	0	0	1	1	1	0	1	1	1	1	1	2	1	0	1	0	1	0	1	1
gi|283700806|gb|ADDG01064052.1|:True:83	gi|283700806|gb|ADDG01064052.1|:True:83	2	2	2		1	2	2	2	0	1	1	1	1	2	1	1	1	1	0	0	0	1	0	1	1	1	1	0	0	0	1	1	1	1	2	1	1	1	1	0	0	0	1	0	1	1	1	1
gi|283700837|gb|ADDG01064021.1|:True:88	gi|283700837|gb|ADDG01064021.1|:True:88	1	1	1		1	1	1	1	0	0	0	1	1	0	0	0	0	1	0	0	0	0	0	0	0	0	0	0	1	0	0	0	1	1	0	0	0	0	1	0	0	0	0	0	0	0	0	0
gi|283701048|gb|ADDG01063810.1|:True:658	gi|283701048|gb|ADDG01063810.1|:True:658	2	2	2		1	2	2	2	1	0	1	2	2	1	2	0	1	0	1	1	0	1	0	1	0	0	0	2	1	1	0	1	2	2	1	2	0	1	0	1	1	0	1	0	1	0	0	0
gi|283701062|gb|ADDG01063796.1|:True:1335	gi|283701062|gb|ADDG01063796.1|:True:1335	2	2	2		1	2	2	2	1	1	0	0	0	1	2	2	2	2	1	0	1	1	2	1	2	2	1	1	1	1	1	0	0	0	1	2	2	2	2	1	0	1	1	2	1	2	2	1
gi|283701223|gb|ADDG01063635.1|:True:2	gi|283701223|gb|ADDG01063635.1|:True:2	5	5	5		1	5	5	5	0	0	1	1	2	4	4	4	1	0	0	1	2	1	1	2	2	2	1	1	0	0	0	1	1	2	4	4	4	1	0	0	1	2	1	1	2	2	2	1
gi|283701375|gb|ADDG01063483.1|:False:1671	gi|283701375|gb|ADDG01063483.1|:False:1671	1	1	1		1	1	1	1	0	0	0	0	0	0	0	0	1	0	1	0	0	0	0	0	0	0	0	0	0	0	0	0	0	0	0	0	0	1	0	1	0	0	0	0	0	0	0	0
gi|283701391|gb|ADDG01063467.1|:False:1294	gi|283701391|gb|ADDG01063467.1|:False:1294	2	2	2		1	2	2	2	1	0	1	1	1	0	0	0	1	1	1	0	0	1	0	0	1	0	0	0	0	1	0	1	1	1	0	0	0	1	1	1	0	0	1	0	0	1	0	0
gi|283701918|gb|ADDG01062940.1|:False:1527	gi|283701918|gb|ADDG01062940.1|:False:1527	1	1	1		1	1	1	1	0	0	0	0	1	0	1	0	1	0	1	0	0	0	1	0	0	1	1	1	1	0	0	0	0	1	0	1	0	1	0	1	0	0	0	1	0	0	1	1
gi|283702065|gb|ADDG01062793.1|:True:607	gi|283702065|gb|ADDG01062793.1|:True:607	5	5	5		1	5	5	5	1	1	2	3	0	4	2	5	2	2	0	0	1	2	2	1	1	0	1	1	2	1	1	2	3	0	4	2	5	2	2	0	0	1	2	2	1	1	0	1
gi|283702135|gb|ADDG01062723.1|:True:207	gi|283702135|gb|ADDG01062723.1|:True:207	2	2	2		1	2	2	2	0	0	0	1	0	0	0	0	0	0	2	0	0	0	0	0	0	1	0	0	0	0	0	0	1	0	0	0	0	0	0	2	0	0	0	0	0	0	1	0
gi|283702192|gb|ADDG01062666.1|:True:1266	gi|283702192|gb|ADDG01062666.1|:True:1266	1	1	1		1	1	1	1	1	0	1	1	1	1	1	1	1	1	1	0	1	0	1	1	0	0	0	0	1	1	0	1	1	1	1	1	1	1	1	1	0	1	0	1	1	0	0	0
gi|283702200|gb|ADDG01062658.1|:False:1689	gi|283702200|gb|ADDG01062658.1|:False:1689	2	2	2		1	2	2	2	0	0	1	0	0	0	0	0	1	1	1	0	0	0	1	0	1	1	1	0	1	0	0	1	0	0	0	0	0	1	1	1	0	0	0	1	0	1	1	1
gi|283702254|gb|ADDG01062604.1|:False:1691	gi|283702254|gb|ADDG01062604.1|:False:1691	2	2	2		1	2	2	2	0	0	2	0	0	1	0	1	0	1	1	0	2	1	2	0	0	0	0	1	0	0	0	2	0	0	1	0	1	0	1	1	0	2	1	2	0	0	0	0
gi|283702304|gb|ADDG01062554.1|:False:1588	gi|283702304|gb|ADDG01062554.1|:False:1588	2	2	2		1	2	2	2	0	1	0	0	2	0	2	0	1	2	2	0	2	1	0	0	2	1	1	1	1	0	1	0	0	2	0	2	0	1	2	2	0	2	1	0	0	2	1	1
gi|283702310|gb|ADDG01062548.1|:False:1693;gi|283604789|gb|ADDG01160061.1|:True:1	gi|283702310|gb|ADDG01062548.1|:False:1693	13;6	8;4	8;4		2	13	8	8	6	6	5	8	8	5	4	2	4	5	6	8	6	8	5	5	6	1	5	6	4	5	4	3	4	4	1	3	1	2	2	3	6	3	5	2	3	2	0	2
gi|283702526|gb|ADDG01062332.1|:True:163	gi|283702526|gb|ADDG01062332.1|:True:163	1	1	1		1	1	1	1	1	0	0	0	0	1	0	1	0	0	0	1	0	0	0	0	0	1	0	0	0	1	0	0	0	0	1	0	1	0	0	0	1	0	0	0	0	0	1	0
gi|283702571|gb|ADDG01062287.1|:True:255	gi|283702571|gb|ADDG01062287.1|:True:255	1	1	1		1	1	1	1	0	0	0	0	0	1	1	1	0	0	0	0	1	0	1	0	0	0	0	0	0	0	0	0	0	0	1	1	1	0	0	0	0	1	0	1	0	0	0	0
gi|283702726|gb|ADDG01062132.1|:False:415	gi|283702726|gb|ADDG01062132.1|:False:415	2	2	2		1	2	2	2	0	1	1	1	0	0	0	0	0	1	0	0	0	0	0	0	1	1	1	0	0	0	1	1	1	0	0	0	0	0	1	0	0	0	0	0	0	1	1	1
gi|283702832|gb|ADDG01062026.1|:False:635	gi|283702832|gb|ADDG01062026.1|:False:635	1	1	1		1	1	1	1	0	0	0	0	0	0	0	0	0	1	0	1	0	0	0	0	0	0	0	0	0	0	0	0	0	0	0	0	0	0	1	0	1	0	0	0	0	0	0	0
gi|283702897|gb|ADDG01061961.1|:True:664	gi|283702897|gb|ADDG01061961.1|:True:664	2	2	2		1	2	2	2	0	0	0	0	0	2	2	0	0	0	0	0	1	0	1	0	1	0	1	0	0	0	0	0	0	0	2	2	0	0	0	0	0	1	0	1	0	1	0	1
gi|283702907|gb|ADDG01061951.1|:False:1703;gi642991569;gi|283740832|gb|ADDG01024027.1|:False:1422	gi|283702907|gb|ADDG01061951.1|:False:1703	5;1;1	5;1;1	5;1;1		3	5	5	5	2	1	0	1	1	4	3	1	0	1	2	2	1	3	2	1	1	1	0	0	0	2	1	0	1	1	4	3	1	0	1	2	2	1	3	2	1	1	1	0
gi|283703316|gb|ADDG01061542.1|:False:1100	gi|283703316|gb|ADDG01061542.1|:False:1100	1	1	1		1	1	1	1	0	0	0	0	0	0	1	0	0	1	0	0	0	0	0	0	0	0	0	0	0	0	0	0	0	0	0	1	0	0	1	0	0	0	0	0	0	0	0	0
gi|283703448|gb|ADDG01061410.1|:True:1173	gi|283703448|gb|ADDG01061410.1|:True:1173	2	2	2		1	2	2	2	0	1	1	1	1	1	1	1	0	1	0	0	0	1	1	1	1	1	1	1	1	0	1	1	1	1	1	1	1	0	1	0	0	0	1	1	1	1	1	1
gi|283703673|gb|ADDG01061185.1|:True:1	gi|283703673|gb|ADDG01061185.1|:True:1	1	1	1		1	1	1	1	0	0	0	0	0	1	1	0	0	0	0	0	0	0	0	0	0	0	0	0	0	0	0	0	0	0	1	1	0	0	0	0	0	0	0	0	0	0	0	0
gi|283703774|gb|ADDG01061084.1|:True:571	gi|283703774|gb|ADDG01061084.1|:True:571	1	1	1		1	1	1	1	0	1	1	1	1	1	1	0	1	0	1	0	0	1	0	0	0	1	0	1	0	0	1	1	1	1	1	1	0	1	0	1	0	0	1	0	0	0	1	0
gi|283703813|gb|ADDG01061045.1|:True:757	gi|283703813|gb|ADDG01061045.1|:True:757	1	1	1		1	1	1	1	0	0	0	0	0	1	0	1	0	0	0	0	1	0	0	0	0	0	0	0	0	0	0	0	0	0	1	0	1	0	0	0	0	1	0	0	0	0	0	0
gi|283703891|gb|ADDG01060967.1|:True:1089	gi|283703891|gb|ADDG01060967.1|:True:1089	3	3	3		1	3	3	3	0	1	0	0	0	1	1	0	2	1	0	1	1	0	2	1	2	0	1	1	1	0	1	0	0	0	1	1	0	2	1	0	1	1	0	2	1	2	0	1
gi|283703918|gb|ADDG01060940.1|:True:1140	gi|283703918|gb|ADDG01060940.1|:True:1140	3	3	3		1	3	3	3	0	1	0	1	0	0	0	0	0	0	0	2	0	0	0	2	0	2	0	1	0	0	1	0	1	0	0	0	0	0	0	0	2	0	0	0	2	0	2	0
gi|283704024|gb|ADDG01060834.1|:True:1	gi|283704024|gb|ADDG01060834.1|:True:1	10	10	10		1	10	10	10	4	2	4	3	2	3	3	4	3	0	2	2	1	0	1	4	4	5	5	4	1	4	2	4	3	2	3	3	4	3	0	2	2	1	0	1	4	4	5	5
gi|283704147|gb|ADDG01060711.1|:False:1732	gi|283704147|gb|ADDG01060711.1|:False:1732	2	2	2		1	2	2	2	0	0	0	2	0	0	0	0	0	0	0	0	0	1	0	0	1	1	0	0	0	0	0	0	2	0	0	0	0	0	0	0	0	0	1	0	0	1	1	0
gi|283704424|gb|ADDG01060434.1|:False:806	gi|283704424|gb|ADDG01060434.1|:False:806	1	1	1		1	1	1	1	0	0	0	1	0	1	1	0	0	1	0	0	1	1	0	0	0	0	0	0	1	0	0	0	1	0	1	1	0	0	1	0	0	1	1	0	0	0	0	0
gi|283704456|gb|ADDG01060402.1|:False:1284	gi|283704456|gb|ADDG01060402.1|:False:1284	2	2	2		1	2	2	2	0	0	0	0	0	0	1	0	0	0	1	0	1	0	0	1	0	1	0	0	0	0	0	0	0	0	0	1	0	0	0	1	0	1	0	0	1	0	1	0
gi|283704456|gb|ADDG01060402.1|:False:727	gi|283704456|gb|ADDG01060402.1|:False:727	3	3	3		1	3	3	3	2	2	2	2	2	1	0	1	3	0	1	2	1	0	1	1	1	2	1	2	0	2	2	2	2	2	1	0	1	3	0	1	2	1	0	1	1	1	2	1
gi|283704527|gb|ADDG01060331.1|:True:2	gi|283704527|gb|ADDG01060331.1|:True:2	2	2	2		1	2	2	2	1	0	2	2	2	0	1	0	1	0	1	1	0	1	0	1	0	2	0	1	0	1	0	2	2	2	0	1	0	1	0	1	1	0	1	0	1	0	2	0
gi|283704640|gb|ADDG01060218.1|:True:410	gi|283704640|gb|ADDG01060218.1|:True:410	8	8	8		1	8	8	8	0	3	1	0	1	3	4	6	2	6	5	0	2	3	4	0	1	4	4	3	4	0	3	1	0	1	3	4	6	2	6	5	0	2	3	4	0	1	4	4
gi|283704665|gb|ADDG01060193.1|:True:1304	gi|283704665|gb|ADDG01060193.1|:True:1304	2	2	2		1	2	2	2	0	0	0	0	1	1	1	1	1	1	1	0	0	0	1	0	0	0	0	1	1	0	0	0	0	1	1	1	1	1	1	1	0	0	0	1	0	0	0	0
gi|283704789|gb|ADDG01060069.1|:False:1364	gi|283704789|gb|ADDG01060069.1|:False:1364	3	3	3		1	3	3	3	3	1	1	1	1	1	1	2	1	1	2	3	1	1	1	0	2	0	0	1	2	3	1	1	1	1	1	1	2	1	1	2	3	1	1	1	0	2	0	0
gi|283705085|gb|ADDG01059773.1|:False:1694	gi|283705085|gb|ADDG01059773.1|:False:1694	6	6	3		1	6	6	3	3	3	3	5	1	4	2	3	4	2	3	4	2	3	3	4	1	1	3	3	2	3	3	3	5	1	4	2	3	4	2	3	4	2	3	3	4	1	1	3
gi|283705122|gb|ADDG01059736.1|:False:1752	gi|283705122|gb|ADDG01059736.1|:False:1752	8	8	8		1	8	8	8	4	4	4	4	4	4	3	4	4	6	5	4	2	4	3	6	5	5	4	5	6	4	4	4	4	4	4	3	4	4	6	5	4	2	4	3	6	5	5	4
gi|283705336|gb|ADDG01059522.1|:False:1435	gi|283705336|gb|ADDG01059522.1|:False:1435	1	1	1		1	1	1	1	0	1	0	0	0	1	1	0	1	0	0	0	0	0	1	0	0	0	0	0	0	0	1	0	0	0	1	1	0	1	0	0	0	0	0	1	0	0	0	0
gi|283705344|gb|ADDG01059514.1|:False:1662	gi|283705344|gb|ADDG01059514.1|:False:1662	2	2	2		1	2	2	2	1	0	1	0	0	1	1	1	0	0	1	1	1	1	1	1	1	1	1	1	1	1	0	1	0	0	1	1	1	0	0	1	1	1	1	1	1	1	1	1
gi|283705500|gb|ADDG01059358.1|:True:1123	gi|283705500|gb|ADDG01059358.1|:True:1123	2	2	2		1	2	2	2	0	0	1	0	0	1	1	1	0	1	1	0	0	2	0	0	1	0	0	1	1	0	0	1	0	0	1	1	1	0	1	1	0	0	2	0	0	1	0	0
gi|283705629|gb|ADDG01059229.1|:False:835	gi|283705629|gb|ADDG01059229.1|:False:835	2	2	2		1	2	2	2	1	1	1	1	0	0	2	1	0	0	0	1	0	1	0	0	1	1	0	0	0	1	1	1	1	0	0	2	1	0	0	0	1	0	1	0	0	1	1	0
gi|283705810|gb|ADDG01059048.1|:True:1	gi|283705810|gb|ADDG01059048.1|:True:1	6	6	6		1	6	6	6	1	3	2	2	2	6	3	2	1	5	3	1	2	2	3	0	3	1	4	3	2	1	3	2	2	2	6	3	2	1	5	3	1	2	2	3	0	3	1	4
gi|283705813|gb|ADDG01059045.1|:False:699	gi|283705813|gb|ADDG01059045.1|:False:699	3	3	3		1	3	3	3	1	1	0	0	2	2	1	2	1	1	2	1	0	0	1	1	0	1	1	1	0	1	1	0	0	2	2	1	2	1	1	2	1	0	0	1	1	0	1	1
gi|283705887|gb|ADDG01058971.1|:True:43	gi|283705887|gb|ADDG01058971.1|:True:43	2	2	2		1	2	2	2	0	0	0	0	0	2	1	2	1	0	0	0	0	1	1	0	0	0	0	0	0	0	0	0	0	0	2	1	2	1	0	0	0	0	1	1	0	0	0	0
gi|283705927|gb|ADDG01058931.1|:False:1411	gi|283705927|gb|ADDG01058931.1|:False:1411	2	2	2		1	2	2	2	0	0	2	0	0	0	0	0	0	0	0	0	0	0	0	0	0	0	0	0	0	0	0	2	0	0	0	0	0	0	0	0	0	0	0	0	0	0	0	0
gi|283705928|gb|ADDG01058930.1|:True:1027	gi|283705928|gb|ADDG01058930.1|:True:1027	1	1	1		1	1	1	1	1	0	0	1	0	0	0	0	0	0	0	1	0	0	0	1	0	0	0	0	0	1	0	0	1	0	0	0	0	0	0	0	1	0	0	0	1	0	0	0
gi|283705961|gb|ADDG01058897.1|:False:1588	gi|283705961|gb|ADDG01058897.1|:False:1588	3	3	3		1	3	3	3	0	1	0	1	1	0	0	0	1	1	1	0	1	2	2	0	0	0	0	1	0	0	1	0	1	1	0	0	0	1	1	1	0	1	2	2	0	0	0	0
gi|283706012|gb|ADDG01058846.1|:True:2	gi|283706012|gb|ADDG01058846.1|:True:2	5	5	5		1	5	5	5	1	0	1	1	0	3	3	3	0	0	1	0	0	0	2	0	1	1	0	0	0	1	0	1	1	0	3	3	3	0	0	1	0	0	0	2	0	1	1	0
gi|283706090|gb|ADDG01058768.1|:True:640	gi|283706090|gb|ADDG01058768.1|:True:640	2	2	2		1	2	2	2	0	1	1	0	2	1	1	1	0	0	0	0	0	1	1	1	1	0	1	0	0	0	1	1	0	2	1	1	1	0	0	0	0	0	1	1	1	1	0	1
gi|283706095|gb|ADDG01058763.1|:True:759	gi|283706095|gb|ADDG01058763.1|:True:759	4	4	4		1	4	4	4	3	1	2	2	1	2	1	2	1	1	3	4	1	0	1	2	1	2	2	0	0	3	1	2	2	1	2	1	2	1	1	3	4	1	0	1	2	1	2	2
gi|283706283|gb|ADDG01058575.1|:False:579	gi|283706283|gb|ADDG01058575.1|:False:579	4	4	4		1	4	4	4	2	1	1	0	1	0	0	0	1	1	1	2	0	0	0	0	0	0	2	0	2	2	1	1	0	1	0	0	0	1	1	1	2	0	0	0	0	0	0	2
gi|283706305|gb|ADDG01058553.1|:True:0	gi|283706305|gb|ADDG01058553.1|:True:0	1	1	1		1	1	1	1	0	0	0	1	1	0	0	0	1	0	0	0	0	0	0	0	0	1	1	0	0	0	0	0	1	1	0	0	0	1	0	0	0	0	0	0	0	0	1	1
gi|283706689|gb|ADDG01058169.1|:False:1164	gi|283706689|gb|ADDG01058169.1|:False:1164	2	2	2		1	2	2	2	1	1	1	2	1	1	2	1	1	2	1	0	1	2	1	0	1	1	2	1	2	1	1	1	2	1	1	2	1	1	2	1	0	1	2	1	0	1	1	2
gi|283706689|gb|ADDG01058169.1|:False:1767	gi|283706689|gb|ADDG01058169.1|:False:1767	4	4	4		1	4	4	4	3	3	4	2	1	2	0	0	2	3	2	2	3	3	2	3	2	1	4	2	2	3	3	4	2	1	2	0	0	2	3	2	2	3	3	2	3	2	1	4
gi|283706697|gb|ADDG01058161.1|:False:1788	gi|283706697|gb|ADDG01058161.1|:False:1788	2	2	2		1	2	2	2	0	0	0	0	0	0	1	1	1	0	0	0	0	0	0	0	0	0	0	1	0	0	0	0	0	0	0	1	1	1	0	0	0	0	0	0	0	0	0	0
gi|283706697|gb|ADDG01058161.1|:False:455	gi|283706697|gb|ADDG01058161.1|:False:455	1	1	1		1	1	1	1	0	1	0	1	0	0	1	0	1	0	0	0	1	0	0	0	0	0	0	0	0	0	1	0	1	0	0	1	0	1	0	0	0	1	0	0	0	0	0	0
gi|283706710|gb|ADDG01058148.1|:True:994	gi|283706710|gb|ADDG01058148.1|:True:994	1	1	1		1	1	1	1	0	0	0	0	0	0	0	0	0	0	0	0	0	0	0	1	0	0	0	0	0	0	0	0	0	0	0	0	0	0	0	0	0	0	0	0	1	0	0	0
gi|283706748|gb|ADDG01058110.1|:True:231	gi|283706748|gb|ADDG01058110.1|:True:231	1	1	1		1	1	1	1	1	1	0	0	0	0	1	0	0	1	1	1	0	1	0	1	1	0	1	1	1	1	1	0	0	0	0	1	0	0	1	1	1	0	1	0	1	1	0	1
gi|283706780|gb|ADDG01058078.1|:True:416	gi|283706780|gb|ADDG01058078.1|:True:416	4	4	4		1	4	4	4	3	2	1	3	3	2	1	2	2	3	2	1	1	1	0	1	2	1	1	2	2	3	2	1	3	3	2	1	2	2	3	2	1	1	1	0	1	2	1	1
gi|283706877|gb|ADDG01057981.1|:True:896	gi|283706877|gb|ADDG01057981.1|:True:896	4	4	4		1	4	4	4	0	1	1	1	1	3	3	1	3	3	2	1	3	1	0	0	1	2	2	0	1	0	1	1	1	1	3	3	1	3	3	2	1	3	1	0	0	1	2	2
gi|283706988|gb|ADDG01057870.1|:True:442	gi|283706988|gb|ADDG01057870.1|:True:442	2	2	2		1	2	2	2	1	0	0	0	1	0	0	0	1	0	1	0	1	0	0	0	0	0	1	1	0	1	0	0	0	1	0	0	0	1	0	1	0	1	0	0	0	0	0	1
gi|283707136|gb|ADDG01057722.1|:False:359	gi|283707136|gb|ADDG01057722.1|:False:359	1	1	1		1	1	1	1	1	0	0	0	0	0	0	0	0	1	1	0	0	0	0	0	0	0	0	0	0	1	0	0	0	0	0	0	0	0	1	1	0	0	0	0	0	0	0	0
gi|283707167|gb|ADDG01057691.1|:False:1534	gi|283707167|gb|ADDG01057691.1|:False:1534	4	4	4		1	4	4	4	0	1	1	1	1	3	2	1	0	1	2	0	1	1	2	0	2	1	2	0	0	0	1	1	1	1	3	2	1	0	1	2	0	1	1	2	0	2	1	2
gi|283707215|gb|ADDG01057643.1|:False:1799	gi|283707215|gb|ADDG01057643.1|:False:1799	4	4	4		1	4	4	4	2	2	3	2	2	2	0	1	2	1	3	3	2	2	2	3	1	1	1	3	1	2	2	3	2	2	2	0	1	2	1	3	3	2	2	2	3	1	1	1
gi|283707216|gb|ADDG01057642.1|:False:1012	gi|283707216|gb|ADDG01057642.1|:False:1012	6	6	6		1	6	6	6	2	3	4	3	2	4	3	4	3	5	3	1	1	3	3	4	4	3	5	4	2	2	3	4	3	2	4	3	4	3	5	3	1	1	3	3	4	4	3	5
gi|283707258|gb|ADDG01057600.1|:True:1030	gi|283707258|gb|ADDG01057600.1|:True:1030	1	1	1		1	1	1	1	1	1	1	0	0	0	0	0	0	0	1	0	0	0	0	1	0	0	0	0	0	1	1	1	0	0	0	0	0	0	0	1	0	0	0	0	1	0	0	0
gi|283707273|gb|ADDG01057585.1|:True:9	gi|283707273|gb|ADDG01057585.1|:True:9	2	2	2		1	2	2	2	0	0	0	1	0	1	2	1	0	0	0	0	0	0	0	0	0	0	0	0	0	0	0	0	1	0	1	2	1	0	0	0	0	0	0	0	0	0	0	0
gi|283707390|gb|ADDG01057468.1|:True:1112	gi|283707390|gb|ADDG01057468.1|:True:1112	3	3	3		1	3	3	3	0	0	2	1	2	0	0	0	0	0	0	0	0	0	0	0	0	0	0	0	0	0	0	2	1	2	0	0	0	0	0	0	0	0	0	0	0	0	0	0
gi|283707526|gb|ADDG01057332.1|:True:926	gi|283707526|gb|ADDG01057332.1|:True:926	9	9	5		1	9	9	5	0	2	2	0	2	0	0	0	5	5	4	0	1	0	2	2	4	2	3	3	1	0	2	2	0	2	0	0	0	5	5	4	0	1	0	2	2	4	2	3
gi|283707637|gb|ADDG01057221.1|:True:724	gi|283707637|gb|ADDG01057221.1|:True:724	3	3	3		1	3	3	3	1	0	2	1	2	1	2	1	2	0	1	2	1	1	1	2	2	0	1	1	1	1	0	2	1	2	1	2	1	2	0	1	2	1	1	1	2	2	0	1
gi|283707676|gb|ADDG01057182.1|:False:931	gi|283707676|gb|ADDG01057182.1|:False:931	4	4	4		1	4	4	4	3	2	1	2	1	0	1	1	2	2	3	4	1	1	2	2	1	1	0	1	2	3	2	1	2	1	0	1	1	2	2	3	4	1	1	2	2	1	1	0
gi|283707870|gb|ADDG01056988.1|:True:214	gi|283707870|gb|ADDG01056988.1|:True:214	5	5	5		1	5	5	5	1	0	2	4	3	3	3	2	1	2	0	0	1	2	2	0	2	2	3	3	0	1	0	2	4	3	3	3	2	1	2	0	0	1	2	2	0	2	2	3
gi|283708043|gb|ADDG01056815.1|:False:1375	gi|283708043|gb|ADDG01056815.1|:False:1375	1	1	1		1	1	1	1	0	0	0	0	0	0	1	0	1	0	0	0	0	0	0	0	1	1	1	1	0	0	0	0	0	0	0	1	0	1	0	0	0	0	0	0	0	1	1	1
gi|283708043|gb|ADDG01056815.1|:False:896	gi|283708043|gb|ADDG01056815.1|:False:896	7	7	7		1	7	7	7	2	0	3	0	2	2	3	2	3	5	3	2	1	3	2	3	1	1	0	2	1	2	0	3	0	2	2	3	2	3	5	3	2	1	3	2	3	1	1	0
gi|283708046|gb|ADDG01056812.1|:True:1260	gi|283708046|gb|ADDG01056812.1|:True:1260	4	4	4		1	4	4	4	1	0	1	0	1	2	1	2	2	2	1	1	1	0	0	0	2	2	1	2	1	1	0	1	0	1	2	1	2	2	2	1	1	1	0	0	0	2	2	1
gi|283708046|gb|ADDG01056812.1|:True:632	gi|283708046|gb|ADDG01056812.1|:True:632	1	1	1		1	1	1	1	1	1	1	0	1	1	1	1	1	1	1	1	1	1	1	1	1	1	1	0	1	1	1	1	0	1	1	1	1	1	1	1	1	1	1	1	1	1	1	1
gi|283708051|gb|ADDG01056807.1|:True:2	gi|283708051|gb|ADDG01056807.1|:True:2	5	5	5		1	5	5	5	1	2	1	3	0	0	0	0	4	4	3	1	0	3	2	0	4	4	3	1	1	1	2	1	3	0	0	0	0	4	4	3	1	0	3	2	0	4	4	3
gi|283708195|gb|ADDG01056663.1|:False:1173	gi|283708195|gb|ADDG01056663.1|:False:1173	3	3	3		1	3	3	3	0	0	0	0	1	2	2	1	3	0	2	0	1	1	1	0	1	1	1	0	1	0	0	0	0	1	2	2	1	3	0	2	0	1	1	1	0	1	1	1
gi|283708211|gb|ADDG01056647.1|:False:713	gi|283708211|gb|ADDG01056647.1|:False:713	2	2	2		1	2	2	2	2	2	0	1	1	0	0	0	2	0	2	1	1	1	0	1	1	1	1	1	0	2	2	0	1	1	0	0	0	2	0	2	1	1	1	0	1	1	1	1
gi|283708317|gb|ADDG01056541.1|:False:1772	gi|283708317|gb|ADDG01056541.1|:False:1772	2	2	2		1	2	2	2	0	0	1	1	1	0	1	1	1	1	1	0	2	0	1	0	1	1	1	1	0	0	0	1	1	1	0	1	1	1	1	1	0	2	0	1	0	1	1	1
gi|283708494|gb|ADDG01056364.1|:False:1291	gi|283708494|gb|ADDG01056364.1|:False:1291	6	6	6		1	6	6	6	2	4	4	3	3	1	5	4	2	5	5	2	3	4	2	4	5	3	1	4	5	2	4	4	3	3	1	5	4	2	5	5	2	3	4	2	4	5	3	1
gi|283708559|gb|ADDG01056299.1|:True:823	gi|283708559|gb|ADDG01056299.1|:True:823	1	1	1		1	1	1	1	0	0	1	0	0	0	0	0	0	0	0	0	0	1	1	0	1	0	0	0	0	0	0	1	0	0	0	0	0	0	0	0	0	0	1	1	0	1	0	0
gi|283709033|gb|ADDG01055825.1|:False:1663	gi|283709033|gb|ADDG01055825.1|:False:1663	2	2	2		1	2	2	2	0	0	0	0	0	2	0	0	0	0	0	0	0	0	0	0	0	0	0	0	0	0	0	0	0	0	2	0	0	0	0	0	0	0	0	0	0	0	0	0
gi|283709052|gb|ADDG01055806.1|:False:507	gi|283709052|gb|ADDG01055806.1|:False:507	4	2	2		1	4	2	2	1	1	1	2	0	1	1	2	1	1	1	1	1	0	1	3	0	1	1	1	0	0	1	1	2	0	0	0	0	0	1	0	1	0	0	0	1	0	0	0
gi|283709129|gb|ADDG01055729.1|:False:1845	gi|283709129|gb|ADDG01055729.1|:False:1845	4	4	4		1	4	4	4	3	1	3	3	3	0	2	0	0	1	1	2	2	0	2	1	3	3	2	1	2	3	1	3	3	3	0	2	0	0	1	1	2	2	0	2	1	3	3	2
gi|283709230|gb|ADDG01055628.1|:False:843	gi|283709230|gb|ADDG01055628.1|:False:843	4	4	4		1	4	4	4	2	1	2	0	2	2	1	1	2	0	0	3	1	0	1	2	1	2	3	0	1	2	1	2	0	2	2	1	1	2	0	0	3	1	0	1	2	1	2	3
gi|283709307|gb|ADDG01055551.1|:True:212	gi|283709307|gb|ADDG01055551.1|:True:212	1	1	1		1	1	1	1	1	1	0	0	1	0	0	0	1	1	1	0	0	1	0	0	0	1	0	1	1	1	1	0	0	1	0	0	0	1	1	1	0	0	1	0	0	0	1	0
gi|283709360|gb|ADDG01055498.1|:True:797	gi|283709360|gb|ADDG01055498.1|:True:797	1	1	1		1	1	1	1	1	0	0	0	0	1	1	0	0	0	0	0	1	1	1	0	0	1	0	1	0	1	0	0	0	0	1	1	0	0	0	0	0	1	1	1	0	0	1	0
gi|283709487|gb|ADDG01055371.1|:False:912	gi|283709487|gb|ADDG01055371.1|:False:912	3	3	3		1	3	3	3	2	1	1	1	1	0	1	1	2	0	0	3	0	2	0	2	2	1	0	1	1	2	1	1	1	1	0	1	1	2	0	0	3	0	2	0	2	2	1	0
gi|283709681|gb|ADDG01055177.1|:True:1261	gi|283709681|gb|ADDG01055177.1|:True:1261	5	5	5		1	5	5	5	2	2	1	2	0	2	1	2	2	3	5	2	3	4	4	1	2	1	1	3	3	2	2	1	2	0	2	1	2	2	3	5	2	3	4	4	1	2	1	1
gi|283709704|gb|ADDG01055154.1|:False:906	gi|283709704|gb|ADDG01055154.1|:False:906	1	1	1		1	1	1	1	0	1	1	1	1	0	0	0	1	1	1	0	0	0	0	0	1	1	1	0	1	0	1	1	1	1	0	0	0	1	1	1	0	0	0	0	0	1	1	1
gi|283709772|gb|ADDG01055086.1|:True:1441	gi|283709772|gb|ADDG01055086.1|:True:1441	2	2	2		1	2	2	2	1	1	1	0	1	1	1	0	1	1	1	1	0	0	1	1	0	0	0	0	2	1	1	1	0	1	1	1	0	1	1	1	1	0	0	1	1	0	0	0
gi|283709995|gb|ADDG01054863.1|:False:734	gi|283709995|gb|ADDG01054863.1|:False:734	1	1	1		1	1	1	1	1	1	1	0	0	0	0	0	1	0	1	0	0	0	0	0	0	0	0	1	1	1	1	1	0	0	0	0	0	1	0	1	0	0	0	0	0	0	0	0
gi|283710023|gb|ADDG01054835.1|:False:705	gi|283710023|gb|ADDG01054835.1|:False:705	5	5	5		1	5	5	5	1	2	2	2	2	0	0	1	3	0	1	3	1	1	0	4	0	2	0	0	2	1	2	2	2	2	0	0	1	3	0	1	3	1	1	0	4	0	2	0
gi|283710106|gb|ADDG01054752.1|:False:699	gi|283710106|gb|ADDG01054752.1|:False:699	3	3	3		1	3	3	3	0	1	1	0	0	2	2	2	0	2	0	0	1	0	0	1	1	0	1	1	1	0	1	1	0	0	2	2	2	0	2	0	0	1	0	0	1	1	0	1
gi|283710138|gb|ADDG01054720.1|:True:0	gi|283710138|gb|ADDG01054720.1|:True:0	5	5	3		1	5	5	3	1	2	0	1	0	3	1	1	1	1	1	2	0	1	1	3	3	3	3	3	0	1	2	0	1	0	3	1	1	1	1	1	2	0	1	1	3	3	3	3
gi|283710294|gb|ADDG01054564.1|:False:1768	gi|283710294|gb|ADDG01054564.1|:False:1768	3	3	3		1	3	3	3	1	2	1	0	2	1	1	1	1	2	0	0	1	1	1	1	1	0	0	0	2	1	2	1	0	2	1	1	1	1	2	0	0	1	1	1	1	1	0	0
gi|283710338|gb|ADDG01054520.1|:True:735	gi|283710338|gb|ADDG01054520.1|:True:735	2	2	2		1	2	2	2	0	0	0	0	0	0	1	0	2	1	1	0	0	1	0	0	0	1	0	0	1	0	0	0	0	0	0	1	0	2	1	1	0	0	1	0	0	0	1	0
gi|283710391|gb|ADDG01054467.1|:False:1869	gi|283710391|gb|ADDG01054467.1|:False:1869	1	1	1		1	1	1	1	0	0	0	0	1	0	0	0	1	0	1	0	0	0	0	0	0	0	0	0	0	0	0	0	0	1	0	0	0	1	0	1	0	0	0	0	0	0	0	0
gi|283710619|gb|ADDG01054239.1|:False:1444	gi|283710619|gb|ADDG01054239.1|:False:1444	1	1	1		1	1	1	1	1	0	0	0	0	0	0	0	0	0	0	0	0	0	0	1	1	0	0	1	0	1	0	0	0	0	0	0	0	0	0	0	0	0	0	0	1	1	0	0
gi|283710634|gb|ADDG01054224.1|:True:918	gi|283710634|gb|ADDG01054224.1|:True:918	2	2	2		1	2	2	2	1	0	0	0	0	0	1	1	0	0	0	1	0	0	1	1	1	0	0	0	0	1	0	0	0	0	0	1	1	0	0	0	1	0	0	1	1	1	0	0
gi|283710701|gb|ADDG01054157.1|:True:1278	gi|283710701|gb|ADDG01054157.1|:True:1278	3	3	3		1	3	3	3	0	1	1	1	1	2	2	1	2	1	3	0	0	0	1	0	3	2	2	2	2	0	1	1	1	1	2	2	1	2	1	3	0	0	0	1	0	3	2	2
gi|283710822|gb|ADDG01054036.1|:True:754	gi|283710822|gb|ADDG01054036.1|:True:754	2	2	2		1	2	2	2	0	0	0	0	0	2	1	1	1	1	1	1	0	2	1	1	0	0	0	1	0	0	0	0	0	0	2	1	1	1	1	1	1	0	2	1	1	0	0	0
gi|283710940|gb|ADDG01053918.1|:False:1888	gi|283710940|gb|ADDG01053918.1|:False:1888	1	1	1		1	1	1	1	0	0	0	0	0	0	0	0	1	0	1	0	0	0	0	0	1	1	1	1	0	0	0	0	0	0	0	0	0	1	0	1	0	0	0	0	0	1	1	1
gi|283710959|gb|ADDG01053899.1|:False:1254	gi|283710959|gb|ADDG01053899.1|:False:1254	4	4	4		1	4	4	4	2	1	1	1	1	0	0	0	3	1	2	0	2	2	0	2	0	0	2	1	0	2	1	1	1	1	0	0	0	3	1	2	0	2	2	0	2	0	0	2
gi|283711077|gb|ADDG01053781.1|:True:749	gi|283711077|gb|ADDG01053781.1|:True:749	1	1	1		1	1	1	1	1	1	1	1	1	1	1	0	1	1	1	0	0	0	0	1	1	1	1	1	0	1	1	1	1	1	1	1	0	1	1	1	0	0	0	0	1	1	1	1
gi|283711105|gb|ADDG01053753.1|:False:1051	gi|283711105|gb|ADDG01053753.1|:False:1051	3	3	2		1	3	3	2	1	0	0	0	0	2	1	1	0	1	1	0	2	2	2	0	2	1	2	1	0	1	0	0	0	0	2	1	1	0	1	1	0	2	2	2	0	2	1	2
gi|283711118|gb|ADDG01053740.1|:False:1344	gi|283711118|gb|ADDG01053740.1|:False:1344	2	2	2		1	2	2	2	1	1	0	0	1	0	1	1	1	0	0	1	1	0	0	1	0	1	0	0	0	1	1	0	0	1	0	1	1	1	0	0	1	1	0	0	1	0	1	0
gi|283711211|gb|ADDG01053647.1|:True:1	gi|283711211|gb|ADDG01053647.1|:True:1	13	13	13		1	13	13	13	1	1	4	6	4	6	6	8	5	5	4	2	4	4	7	1	2	2	2	3	2	1	1	4	6	4	6	6	8	5	5	4	2	4	4	7	1	2	2	2
gi|283711320|gb|ADDG01053538.1|:False:1585	gi|283711320|gb|ADDG01053538.1|:False:1585	12	12	12		1	12	12	12	7	6	4	4	5	4	3	3	5	6	4	7	4	1	4	7	6	3	4	9	2	7	6	4	4	5	4	3	3	5	6	4	7	4	1	4	7	6	3	4
gi|283711379|gb|ADDG01053479.1|:True:46	gi|283711379|gb|ADDG01053479.1|:True:46	1	1	1		1	1	1	1	0	0	0	0	0	1	0	0	0	0	0	0	0	0	0	0	0	0	1	0	0	0	0	0	0	0	1	0	0	0	0	0	0	0	0	0	0	0	0	1
gi|283711379|gb|ADDG01053479.1|:True:839	gi|283711379|gb|ADDG01053479.1|:True:839	1	1	1		1	1	1	1	0	1	0	0	0	1	1	0	1	1	1	0	1	0	1	0	0	0	0	1	0	0	1	0	0	0	1	1	0	1	1	1	0	1	0	1	0	0	0	0
gi|283711434|gb|ADDG01053424.1|:True:355	gi|283711434|gb|ADDG01053424.1|:True:355	4	4	4		1	4	4	4	0	0	0	0	0	0	0	1	1	4	4	0	1	3	1	0	3	1	1	0	0	0	0	0	0	0	0	0	1	1	4	4	0	1	3	1	0	3	1	1
gi|283711434|gb|ADDG01053424.1|:True:657	gi|283711434|gb|ADDG01053424.1|:True:657	7	7	7		1	7	7	7	1	1	0	0	1	2	0	1	4	4	5	0	3	4	1	0	2	1	3	0	1	1	1	0	0	1	2	0	1	4	4	5	0	3	4	1	0	2	1	3
gi|283711445|gb|ADDG01053413.1|:True:274	gi|283711445|gb|ADDG01053413.1|:True:274	4	4	4		1	4	4	4	0	0	1	0	0	0	0	0	0	0	0	3	1	0	0	2	1	3	1	1	0	0	0	1	0	0	0	0	0	0	0	0	3	1	0	0	2	1	3	1
gi|283711561|gb|ADDG01053297.1|:True:1107	gi|283711561|gb|ADDG01053297.1|:True:1107	3	3	3		1	3	3	3	3	3	3	3	3	1	1	2	3	2	2	3	2	2	2	3	2	3	3	3	3	3	3	3	3	3	1	1	2	3	2	2	3	2	2	2	3	2	3	3
gi|283711618|gb|ADDG01053240.1|:False:1430	gi|283711618|gb|ADDG01053240.1|:False:1430	1	1	1		1	1	1	1	1	0	0	0	0	0	0	0	1	0	1	1	0	0	0	0	1	0	0	0	0	1	0	0	0	0	0	0	0	1	0	1	1	0	0	0	0	1	0	0
gi|283711624|gb|ADDG01053234.1|:False:680	gi|283711624|gb|ADDG01053234.1|:False:680	3	3	3		1	3	3	3	0	2	1	1	2	0	1	2	3	1	1	0	1	1	1	1	1	1	1	1	2	0	2	1	1	2	0	1	2	3	1	1	0	1	1	1	1	1	1	1
gi|283711634|gb|ADDG01053224.1|:True:1129	gi|283711634|gb|ADDG01053224.1|:True:1129	13	13	13		1	13	13	13	3	4	3	8	3	3	4	3	2	5	5	5	4	5	2	4	3	2	4	3	3	3	4	3	8	3	3	4	3	2	5	5	5	4	5	2	4	3	2	4
gi|283711634|gb|ADDG01053224.1|:True:5	gi|283711634|gb|ADDG01053224.1|:True:5	2	2	2		1	2	2	2	0	1	1	1	1	1	2	2	1	2	1	0	1	1	0	0	2	1	1	1	1	0	1	1	1	1	1	2	2	1	2	1	0	1	1	0	0	2	1	1
gi|283711634|gb|ADDG01053224.1|:True:525	gi|283711634|gb|ADDG01053224.1|:True:525	15	15	15		1	15	15	15	7	3	7	11	7	6	7	7	11	7	9	5	7	7	8	4	8	10	8	4	6	7	3	7	11	7	6	7	7	11	7	9	5	7	7	8	4	8	10	8
gi|283711670|gb|ADDG01053188.1|:False:383	gi|283711670|gb|ADDG01053188.1|:False:383	2	2	2		1	2	2	2	2	0	2	1	2	2	1	2	2	1	2	2	2	2	1	1	1	1	0	2	1	2	0	2	1	2	2	1	2	2	1	2	2	2	2	1	1	1	1	0
gi|283711889|gb|ADDG01052969.1|:True:1057	gi|283711889|gb|ADDG01052969.1|:True:1057	8	8	8		1	8	8	8	1	3	2	3	1	4	3	4	3	1	2	5	2	5	2	4	4	2	2	4	2	1	3	2	3	1	4	3	4	3	1	2	5	2	5	2	4	4	2	2
gi|283711889|gb|ADDG01052969.1|:True:27	gi|283711889|gb|ADDG01052969.1|:True:27	7	7	7		1	7	7	7	3	2	4	2	3	1	3	1	2	2	3	3	2	5	5	2	3	4	4	0	3	3	2	4	2	3	1	3	1	2	2	3	3	2	5	5	2	3	4	4
gi|283711916|gb|ADDG01052942.1|:True:1352;gi|283732509|gb|ADDG01032350.1|:True:0	gi|283711916|gb|ADDG01052942.1|:True:1352;gi|283732509|gb|ADDG01032350.1|:True:0	8;8	8;8	8;8	;	2	8	8	8	3	1	2	2	0	3	4	1	4	2	1	1	4	2	1	4	2	4	2	1	1	3	1	2	2	0	3	4	1	4	2	1	1	4	2	1	4	2	4	2
gi|283711943|gb|ADDG01052915.1|:False:534	gi|283711943|gb|ADDG01052915.1|:False:534	3	3	3		1	3	3	3	1	1	1	1	1	0	0	0	1	0	0	2	0	0	1	1	1	0	0	0	1	1	1	1	1	1	0	0	0	1	0	0	2	0	0	1	1	1	0	0
gi|283739878|gb|ADDG01024981.1|:True:638;gi|283711949|gb|ADDG01052909.1|:False:1522;gi|283680479|gb|ADDG01084372.1|:False:1132	gi|283739878|gb|ADDG01024981.1|:True:638;gi|283711949|gb|ADDG01052909.1|:False:1522;gi|283680479|gb|ADDG01084372.1|:False:1132	2;2;1	2;2;1	2;2;1	;;	3	2	2	2	0	1	0	0	0	1	2	1	1	1	1	0	2	1	0	1	1	1	1	0	1	0	1	0	0	0	1	2	1	1	1	1	0	2	1	0	1	1	1	1
gi|283712128|gb|ADDG01052730.1|:False:1129	gi|283712128|gb|ADDG01052730.1|:False:1129	3	3	3		1	3	3	3	2	1	0	0	1	1	2	1	2	1	1	1	1	1	1	2	0	0	1	1	0	2	1	0	0	1	1	2	1	2	1	1	1	1	1	1	2	0	0	1
gi|283712246|gb|ADDG01052612.1|:False:1393	gi|283712246|gb|ADDG01052612.1|:False:1393	4	4	4		1	4	4	4	0	0	3	1	3	0	0	0	0	1	2	0	0	0	0	0	1	2	1	0	0	0	0	3	1	3	0	0	0	0	1	2	0	0	0	0	0	1	2	1
gi|283712316|gb|ADDG01052542.1|:True:1424	gi|283712316|gb|ADDG01052542.1|:True:1424	1	1	1		1	1	1	1	1	0	0	0	0	1	0	0	0	1	0	1	0	1	0	1	1	1	1	1	1	1	0	0	0	0	1	0	0	0	1	0	1	0	1	0	1	1	1	1
gi|283712316|gb|ADDG01052542.1|:True:308	gi|283712316|gb|ADDG01052542.1|:True:308	1	1	1		1	1	1	1	0	0	0	0	1	0	0	1	1	1	1	0	1	0	0	0	0	0	0	0	0	0	0	0	0	1	0	0	1	1	1	1	0	1	0	0	0	0	0	0
gi|283712394|gb|ADDG01052464.1|:False:1645	gi|283712394|gb|ADDG01052464.1|:False:1645	3	3	3		1	3	3	3	1	0	0	1	1	3	3	3	2	0	0	0	2	2	2	0	0	0	0	1	0	1	0	0	1	1	3	3	3	2	0	0	0	2	2	2	0	0	0	0
gi|283712394|gb|ADDG01052464.1|:False:1925	gi|283712394|gb|ADDG01052464.1|:False:1925	3	3	3		1	3	3	3	1	1	2	2	3	2	2	2	2	2	1	1	0	2	1	1	2	1	0	2	1	1	1	2	2	3	2	2	2	2	2	1	1	0	2	1	1	2	1	0
gi|283712394|gb|ADDG01052464.1|:False:327	gi|283712394|gb|ADDG01052464.1|:False:327	2	2	2		1	2	2	2	0	0	1	1	1	0	0	1	0	0	0	0	1	0	0	0	0	0	0	0	0	0	0	1	1	1	0	0	1	0	0	0	0	1	0	0	0	0	0	0
gi|283712479|gb|ADDG01052379.1|:True:25	gi|283712479|gb|ADDG01052379.1|:True:25	2	1	1		1	2	1	1	0	0	0	0	0	0	0	0	0	0	1	1	1	1	1	1	0	0	1	0	1	0	0	0	0	0	0	0	0	0	0	0	0	1	1	1	0	0	0	0
gi|283712479|gb|ADDG01052379.1|:True:744	gi|283712479|gb|ADDG01052379.1|:True:744	2	2	2		1	2	2	2	1	1	2	1	1	1	1	1	1	0	1	2	2	1	1	1	1	1	0	0	1	1	1	2	1	1	1	1	1	1	0	1	2	2	1	1	1	1	1	0
gi|283712595|gb|ADDG01052263.1|:False:760	gi|283712595|gb|ADDG01052263.1|:False:760	4	4	4		1	4	4	4	2	1	0	1	1	1	0	0	1	2	1	1	1	0	1	2	0	1	0	2	2	2	1	0	1	1	1	0	0	1	2	1	1	1	0	1	2	0	1	0
gi|283712644|gb|ADDG01052214.1|:True:2	gi|283712644|gb|ADDG01052214.1|:True:2	1	1	1		1	1	1	1	0	0	0	0	0	0	0	0	0	0	0	1	0	1	0	1	0	0	0	0	0	0	0	0	0	0	0	0	0	0	0	0	1	0	1	0	1	0	0	0
gi|283712687|gb|ADDG01052171.1|:True:311	gi|283712687|gb|ADDG01052171.1|:True:311	2	2	2		1	2	2	2	1	1	0	1	2	0	1	1	0	2	2	2	0	0	1	0	1	1	1	2	1	1	1	0	1	2	0	1	1	0	2	2	2	0	0	1	0	1	1	1
gi|283712687|gb|ADDG01052171.1|:True:887	gi|283712687|gb|ADDG01052171.1|:True:887	3	3	3		1	3	3	3	0	2	1	2	2	2	2	3	1	2	2	0	1	3	1	2	2	0	1	1	0	0	2	1	2	2	2	2	3	1	2	2	0	1	3	1	2	2	0	1
gi|283712714|gb|ADDG01052144.1|:False:1099	gi|283712714|gb|ADDG01052144.1|:False:1099	2	2	2		1	2	2	2	1	1	1	1	2	1	1	2	0	1	1	0	2	1	1	2	1	2	2	2	0	1	1	1	1	2	1	1	2	0	1	1	0	2	1	1	2	1	2	2
gi|283712714|gb|ADDG01052144.1|:False:1854	gi|283712714|gb|ADDG01052144.1|:False:1854	5	5	5		1	5	5	5	3	1	3	2	2	2	1	2	2	3	3	2	2	3	1	2	2	1	3	1	2	3	1	3	2	2	2	1	2	2	3	3	2	2	3	1	2	2	1	3
gi|283712769|gb|ADDG01052089.1|:False:745	gi|283712769|gb|ADDG01052089.1|:False:745	2	2	2		1	2	2	2	0	0	0	0	0	0	1	1	1	0	0	0	0	0	0	0	0	0	0	0	0	0	0	0	0	0	0	1	1	1	0	0	0	0	0	0	0	0	0	0
gi|283712774|gb|ADDG01052084.1|:False:457	gi|283712774|gb|ADDG01052084.1|:False:457	1	1	1		1	1	1	1	0	0	0	0	0	0	0	0	0	0	1	0	0	0	0	0	1	0	1	0	0	0	0	0	0	0	0	0	0	0	0	1	0	0	0	0	0	1	0	1
gi|283712904|gb|ADDG01051954.1|:True:991	gi|283712904|gb|ADDG01051954.1|:True:991	2	2	2		1	2	2	2	0	0	1	2	0	0	0	0	0	1	0	0	0	0	0	0	1	1	2	0	0	0	0	1	2	0	0	0	0	0	1	0	0	0	0	0	0	1	1	2
gi|283713035|gb|ADDG01051823.1|:True:1231	gi|283713035|gb|ADDG01051823.1|:True:1231	7	7	4		1	7	7	4	3	3	2	2	2	0	0	0	3	3	0	4	2	0	2	2	0	2	3	4	2	3	3	2	2	2	0	0	0	3	3	0	4	2	0	2	2	0	2	3
gi|283713226|gb|ADDG01051632.1|:True:0	gi|283713226|gb|ADDG01051632.1|:True:0	2	2	2		1	2	2	2	0	0	0	1	1	0	0	0	0	1	0	0	0	0	0	0	0	0	0	0	1	0	0	0	1	1	0	0	0	0	1	0	0	0	0	0	0	0	0	0
gi|283713226|gb|ADDG01051632.1|:True:792	gi|283713226|gb|ADDG01051632.1|:True:792	3	3	3		1	3	3	3	1	0	1	1	2	1	0	0	3	0	0	1	0	0	0	1	1	1	1	1	0	1	0	1	1	2	1	0	0	3	0	0	1	0	0	0	1	1	1	1
gi|283713280|gb|ADDG01051578.1|:False:1731	gi|283713280|gb|ADDG01051578.1|:False:1731	1	1	1		1	1	1	1	0	0	0	0	1	0	0	1	1	1	1	0	0	0	0	0	1	1	0	0	0	0	0	0	0	1	0	0	1	1	1	1	0	0	0	0	0	1	1	0
gi|283713415|gb|ADDG01051443.1|:False:811	gi|283713415|gb|ADDG01051443.1|:False:811	1	1	1		1	1	1	1	0	1	0	1	0	0	0	0	0	0	1	0	0	0	0	0	0	0	0	0	0	0	1	0	1	0	0	0	0	0	0	1	0	0	0	0	0	0	0	0
gi|283713459|gb|ADDG01051399.1|:True:196	gi|283713459|gb|ADDG01051399.1|:True:196	5	3	3		1	5	3	3	1	1	2	5	4	1	2	1	3	2	2	2	2	2	2	2	2	3	2	1	1	0	0	1	3	2	0	0	0	1	0	0	0	1	1	0	0	0	1	0
gi|283713555|gb|ADDG01051303.1|:True:567	gi|283713555|gb|ADDG01051303.1|:True:567	2	2	2		1	2	2	2	0	0	0	1	0	0	0	0	1	0	1	1	0	0	0	1	1	0	0	1	1	0	0	0	1	0	0	0	0	1	0	1	1	0	0	0	1	1	0	0
gi|283713759|gb|ADDG01051099.1|:True:1630	gi|283713759|gb|ADDG01051099.1|:True:1630	7	7	7		1	7	7	7	3	3	3	2	2	5	3	4	3	5	2	3	4	2	6	3	5	3	5	3	2	3	3	3	2	2	5	3	4	3	5	2	3	4	2	6	3	5	3	5
gi|283713786|gb|ADDG01051072.1|:False:744	gi|283713786|gb|ADDG01051072.1|:False:744	2	2	2		1	2	2	2	0	0	0	0	0	1	1	1	1	0	0	0	0	0	0	0	0	1	0	0	0	0	0	0	0	0	1	1	1	1	0	0	0	0	0	0	0	0	1	0
gi|283713850|gb|ADDG01051008.1|:False:564	gi|283713850|gb|ADDG01051008.1|:False:564	7	3	3		1	7	3	3	2	0	0	0	2	7	5	5	2	0	0	1	2	3	5	3	1	1	0	0	0	0	0	0	0	1	3	2	1	0	0	0	1	0	1	2	1	0	0	0
gi|283714093|gb|ADDG01050765.1|:True:174	gi|283714093|gb|ADDG01050765.1|:True:174	1	1	1		1	1	1	1	0	0	0	0	0	0	0	0	0	0	0	0	0	0	0	0	0	1	0	1	0	0	0	0	0	0	0	0	0	0	0	0	0	0	0	0	0	0	1	0
gi|283714112|gb|ADDG01050746.1|:False:1951	gi|283714112|gb|ADDG01050746.1|:False:1951	3	3	3		1	3	3	3	0	2	0	1	1	0	0	1	0	0	1	1	0	0	1	1	1	1	1	1	0	0	2	0	1	1	0	0	1	0	0	1	1	0	0	1	1	1	1	1
gi|283714133|gb|ADDG01050725.1|:True:323	gi|283714133|gb|ADDG01050725.1|:True:323	4	4	4		1	4	4	4	0	0	0	0	0	3	3	2	0	0	0	0	0	0	0	1	0	0	0	0	0	0	0	0	0	0	3	3	2	0	0	0	0	0	0	0	1	0	0	0
gi|283714246|gb|ADDG01050612.1|:True:395	gi|283714246|gb|ADDG01050612.1|:True:395	1	1	1		1	1	1	1	0	0	0	0	0	1	1	1	0	0	0	1	0	1	0	0	1	0	0	0	0	0	0	0	0	0	1	1	1	0	0	0	1	0	1	0	0	1	0	0
gi|283714502|gb|ADDG01050356.1|:True:628	gi|283714502|gb|ADDG01050356.1|:True:628	3	3	3		1	3	3	3	0	0	0	0	1	1	2	1	1	0	0	0	1	1	0	0	0	0	0	1	0	0	0	0	0	1	1	2	1	1	0	0	0	1	1	0	0	0	0	0
gi|283714539|gb|ADDG01050319.1|:False:1422	gi|283714539|gb|ADDG01050319.1|:False:1422	2	2	2		1	2	2	2	0	1	0	0	1	1	0	0	0	0	0	1	1	0	1	1	0	1	0	0	0	0	1	0	0	1	1	0	0	0	0	0	1	1	0	1	1	0	1	0
gi|283714927|gb|ADDG01049931.1|:True:0	gi|283714927|gb|ADDG01049931.1|:True:0	3	3	3		1	3	3	3	1	1	1	2	1	2	0	1	1	0	1	3	0	0	1	3	1	1	0	2	2	1	1	1	2	1	2	0	1	1	0	1	3	0	0	1	3	1	1	0
gi|283714996|gb|ADDG01049863.1|:False:1000	gi|283714996|gb|ADDG01049863.1|:False:1000	6	6	6		1	6	6	6	2	0	1	0	0	3	0	1	4	4	3	1	2	2	3	1	3	4	2	1	1	2	0	1	0	0	3	0	1	4	4	3	1	2	2	3	1	3	4	2
gi|283714996|gb|ADDG01049863.1|:False:1844	gi|283714996|gb|ADDG01049863.1|:False:1844	7	7	7		1	7	7	7	1	0	2	1	1	3	3	5	5	5	4	3	2	0	1	3	3	2	6	2	2	1	0	2	1	1	3	3	5	5	5	4	3	2	0	1	3	3	2	6
gi|283715075|gb|ADDG01049784.1|:True:604	gi|283715075|gb|ADDG01049784.1|:True:604	1	1	1		1	1	1	1	0	0	0	0	0	1	0	0	0	0	0	0	0	0	0	0	0	0	0	0	0	0	0	0	0	0	1	0	0	0	0	0	0	0	0	0	0	0	0	0
gi|283715105|gb|ADDG01049754.1|:False:1024	gi|283715105|gb|ADDG01049754.1|:False:1024	1	1	1		1	1	1	1	0	0	1	1	0	0	0	0	1	0	1	1	1	0	0	1	0	0	0	1	0	0	0	1	1	0	0	0	0	1	0	1	1	1	0	0	1	0	0	0
gi|283715105|gb|ADDG01049754.1|:False:1301	gi|283715105|gb|ADDG01049754.1|:False:1301	1	1	1		1	1	1	1	1	0	0	0	1	0	0	0	0	0	0	0	0	0	0	1	0	0	0	0	0	1	0	0	0	1	0	0	0	0	0	0	0	0	0	0	1	0	0	0
gi|283715194|gb|ADDG01049665.1|:False:1932	gi|283715194|gb|ADDG01049665.1|:False:1932	1	1	1		1	1	1	1	1	1	1	1	1	1	1	1	1	1	1	1	1	1	1	1	1	1	1	1	1	1	1	1	1	1	1	1	1	1	1	1	1	1	1	1	1	1	1	1
gi|283715194|gb|ADDG01049665.1|:False:323	gi|283715194|gb|ADDG01049665.1|:False:323	4	4	4		1	4	4	4	2	2	2	0	3	1	1	1	2	1	1	0	1	1	1	1	0	3	2	2	1	2	2	2	0	3	1	1	1	2	1	1	0	1	1	1	1	0	3	2
gi|283715194|gb|ADDG01049665.1|:False:950	gi|283715194|gb|ADDG01049665.1|:False:950	2	2	2		1	2	2	2	1	2	1	1	0	0	0	0	0	1	2	1	2	1	0	2	1	0	0	1	0	1	2	1	1	0	0	0	0	0	1	2	1	2	1	0	2	1	0	0
gi|283715227|gb|ADDG01049632.1|:False:1887	gi|283715227|gb|ADDG01049632.1|:False:1887	4	4	4		1	4	4	4	1	1	1	0	0	0	1	0	0	1	1	0	1	2	2	1	1	2	1	0	0	1	1	1	0	0	0	1	0	0	1	1	0	1	2	2	1	1	2	1
gi|283715254|gb|ADDG01049605.1|:True:930	gi|283715254|gb|ADDG01049605.1|:True:930	1	1	1		1	1	1	1	0	0	0	0	0	0	0	0	0	1	1	0	0	0	0	0	1	1	0	0	0	0	0	0	0	0	0	0	0	0	1	1	0	0	0	0	0	1	1	0
gi|283715313|gb|ADDG01049546.1|:False:628	gi|283715313|gb|ADDG01049546.1|:False:628	2	2	2		1	2	2	2	0	1	0	0	0	0	0	0	0	0	1	0	1	0	2	0	2	1	0	1	0	0	1	0	0	0	0	0	0	0	0	1	0	1	0	2	0	2	1	0
gi|283715416|gb|ADDG01049443.1|:True:303	gi|283715416|gb|ADDG01049443.1|:True:303	3	3	3		1	3	3	3	2	1	1	2	1	2	1	1	2	0	1	2	0	0	0	2	2	1	1	1	1	2	1	1	2	1	2	1	1	2	0	1	2	0	0	0	2	2	1	1
gi|283715522|gb|ADDG01049337.1|:False:1529	gi|283715522|gb|ADDG01049337.1|:False:1529	2	2	2		1	2	2	2	0	1	1	1	1	1	0	1	0	0	1	1	0	2	0	0	1	1	1	2	0	0	1	1	1	1	1	0	1	0	0	1	1	0	2	0	0	1	1	1
gi|283715593|gb|ADDG01049266.1|:True:1176	gi|283715593|gb|ADDG01049266.1|:True:1176	4	4	4		1	4	4	4	2	0	1	0	1	1	4	3	4	1	3	3	2	1	1	2	3	1	1	3	1	2	0	1	0	1	1	4	3	4	1	3	3	2	1	1	2	3	1	1
gi|283715632|gb|ADDG01049227.1|:True:37	gi|283715632|gb|ADDG01049227.1|:True:37	2	2	2		1	2	2	2	0	0	1	0	1	2	1	2	0	0	0	0	1	1	0	0	0	0	0	0	0	0	0	1	0	1	2	1	2	0	0	0	0	1	1	0	0	0	0	0
gi|283715643|gb|ADDG01049216.1|:True:515	gi|283715643|gb|ADDG01049216.1|:True:515	1	1	1		1	1	1	1	0	0	0	0	0	0	0	0	0	0	0	0	0	1	0	0	1	1	1	0	0	0	0	0	0	0	0	0	0	0	0	0	0	0	1	0	0	1	1	1
gi|283715715|gb|ADDG01049144.1|:True:0	gi|283715715|gb|ADDG01049144.1|:True:0	5	5	5		1	5	5	5	1	4	1	1	3	2	2	1	5	4	4	1	2	4	2	2	2	3	3	3	3	1	4	1	1	3	2	2	1	5	4	4	1	2	4	2	2	2	3	3
gi|283715715|gb|ADDG01049144.1|:True:1077	gi|283715715|gb|ADDG01049144.1|:True:1077	8	8	8		1	8	8	8	2	3	0	1	2	2	4	2	2	6	4	0	3	3	3	1	3	3	5	5	5	2	3	0	1	2	2	4	2	2	6	4	0	3	3	3	1	3	3	5
gi|283715744|gb|ADDG01049115.1|:True:1469	gi|283715744|gb|ADDG01049115.1|:True:1469	2	2	2		1	2	2	2	0	2	1	1	1	0	0	1	0	2	2	1	1	1	2	2	1	1	1	1	0	0	2	1	1	1	0	0	1	0	2	2	1	1	1	2	2	1	1	1
gi|283715747|gb|ADDG01049112.1|:False:2017	gi|283715747|gb|ADDG01049112.1|:False:2017	1	1	1		1	1	1	1	0	1	1	0	0	0	0	0	0	0	0	0	0	0	0	0	0	0	0	1	1	0	1	1	0	0	0	0	0	0	0	0	0	0	0	0	0	0	0	0
gi|283715807|gb|ADDG01049052.1|:True:1046	gi|283715807|gb|ADDG01049052.1|:True:1046	2	2	2		1	2	2	2	0	0	0	1	1	2	0	1	0	1	1	1	0	1	1	0	0	0	0	1	1	0	0	0	1	1	2	0	1	0	1	1	1	0	1	1	0	0	0	0
gi|283715847|gb|ADDG01049012.1|:False:1778	gi|283715847|gb|ADDG01049012.1|:False:1778	1	1	1		1	1	1	1	0	0	0	0	0	0	0	0	0	0	0	0	1	0	1	0	1	1	1	0	0	0	0	0	0	0	0	0	0	0	0	0	0	1	0	1	0	1	1	1
gi|283715848|gb|ADDG01049011.1|:True:1	gi|283715848|gb|ADDG01049011.1|:True:1	6	6	4		1	6	6	4	1	0	0	0	0	2	2	2	3	4	3	0	0	2	3	0	2	2	3	1	1	1	0	0	0	0	2	2	2	3	4	3	0	0	2	3	0	2	2	3
gi|283715867|gb|ADDG01048992.1|:True:419	gi|283715867|gb|ADDG01048992.1|:True:419	1	1	1		1	1	1	1	0	1	1	0	0	0	0	0	0	0	0	0	1	0	1	0	1	0	0	0	0	0	1	1	0	0	0	0	0	0	0	0	0	1	0	1	0	1	0	0
gi|283715888|gb|ADDG01048971.1|:True:387	gi|283715888|gb|ADDG01048971.1|:True:387	1	1	1		1	1	1	1	0	0	0	0	0	1	0	1	0	0	0	0	0	1	0	0	0	0	0	0	1	0	0	0	0	0	1	0	1	0	0	0	0	0	1	0	0	0	0	0
gi|283716388|gb|ADDG01048471.1|:True:951	gi|283716388|gb|ADDG01048471.1|:True:951	1	1	1		1	1	1	1	0	0	0	0	0	0	0	0	1	1	1	0	0	0	0	0	1	0	0	0	0	0	0	0	0	0	0	0	0	1	1	1	0	0	0	0	0	1	0	0
gi|283716504|gb|ADDG01048355.1|:False:883	gi|283716504|gb|ADDG01048355.1|:False:883	1	1	1		1	1	1	1	1	1	0	1	0	1	1	1	0	0	0	0	1	1	1	0	1	1	1	1	0	1	1	0	1	0	1	1	1	0	0	0	0	1	1	1	0	1	1	1
gi|283716506|gb|ADDG01048353.1|:True:2	gi|283716506|gb|ADDG01048353.1|:True:2	2	2	2		1	2	2	2	0	0	1	1	2	0	1	0	0	0	1	0	0	1	1	0	0	0	0	0	0	0	0	1	1	2	0	1	0	0	0	1	0	0	1	1	0	0	0	0
gi|283716525|gb|ADDG01048334.1|:False:1261	gi|283716525|gb|ADDG01048334.1|:False:1261	2	2	2		1	2	2	2	0	1	1	1	1	0	0	0	0	1	0	0	1	1	2	0	0	1	0	0	0	0	1	1	1	1	0	0	0	0	1	0	0	1	1	2	0	0	1	0
gi|283716693|gb|ADDG01048166.1|:False:1567	gi|283716693|gb|ADDG01048166.1|:False:1567	1	1	1		1	1	1	1	0	0	0	1	0	0	0	0	0	0	0	0	1	1	1	0	1	1	1	1	0	0	0	0	1	0	0	0	0	0	0	0	0	1	1	1	0	1	1	1
gi|283716743|gb|ADDG01048116.1|:True:1224	gi|283716743|gb|ADDG01048116.1|:True:1224	5	5	5		1	5	5	5	1	2	2	3	3	2	1	1	2	1	1	4	2	2	3	4	1	1	2	2	1	1	2	2	3	3	2	1	1	2	1	1	4	2	2	3	4	1	1	2
gi|283716743|gb|ADDG01048116.1|:True:880	gi|283716743|gb|ADDG01048116.1|:True:880	2	2	2		1	2	2	2	1	1	0	0	1	0	0	0	1	0	0	1	0	0	0	2	1	0	0	2	0	1	1	0	0	1	0	0	0	1	0	0	1	0	0	0	2	1	0	0
gi|283716767|gb|ADDG01048092.1|:False:1674	gi|283716767|gb|ADDG01048092.1|:False:1674	7	7	7		1	7	7	7	4	1	2	2	2	0	0	0	3	0	3	1	0	0	1	4	2	0	0	4	0	4	1	2	2	2	0	0	0	3	0	3	1	0	0	1	4	2	0	0
gi|283716770|gb|ADDG01048089.1|:False:1133	gi|283716770|gb|ADDG01048089.1|:False:1133	2	2	2		1	2	2	2	0	0	0	0	0	1	2	2	1	1	0	1	1	0	0	0	0	1	1	1	1	0	0	0	0	0	1	2	2	1	1	0	1	1	0	0	0	0	1	1
gi|283717267|gb|ADDG01047592.1|:True:160	gi|283717267|gb|ADDG01047592.1|:True:160	5	4	4		1	5	4	4	4	3	1	2	1	1	2	2	2	3	3	4	1	1	1	3	1	4	1	4	3	3	2	1	1	0	1	2	2	1	2	2	3	1	0	1	2	1	3	1
gi|283717462|gb|ADDG01047397.1|:False:2063	gi|283717462|gb|ADDG01047397.1|:False:2063	1	1	1		1	1	1	1	0	0	0	1	0	0	0	0	1	0	0	0	0	0	0	0	0	0	0	0	0	0	0	0	1	0	0	0	0	1	0	0	0	0	0	0	0	0	0	0
gi|283717471|gb|ADDG01047388.1|:False:1188	gi|283717471|gb|ADDG01047388.1|:False:1188	2	2	2		1	2	2	2	0	1	1	1	1	1	0	1	1	1	0	0	0	1	0	0	0	0	0	0	0	0	1	1	1	1	1	0	1	1	1	0	0	0	1	0	0	0	0	0
gi|283717488|gb|ADDG01047371.1|:False:1373	gi|283717488|gb|ADDG01047371.1|:False:1373	2	2	2		1	2	2	2	0	0	1	0	1	1	0	1	1	1	1	1	2	2	0	1	0	1	0	0	0	0	0	1	0	1	1	0	1	1	1	1	1	2	2	0	1	0	1	0
gi|283717648|gb|ADDG01047211.1|:True:501	gi|283717648|gb|ADDG01047211.1|:True:501	1	1	1		1	1	1	1	0	0	0	0	0	1	1	1	0	0	0	0	1	0	0	0	0	0	0	0	0	0	0	0	0	0	1	1	1	0	0	0	0	1	0	0	0	0	0	0
gi|283717649|gb|ADDG01047210.1|:True:447	gi|283717649|gb|ADDG01047210.1|:True:447	3	3	3		1	3	3	3	1	1	2	3	3	1	2	1	2	0	1	0	1	0	0	1	1	2	1	0	0	1	1	2	3	3	1	2	1	2	0	1	0	1	0	0	1	1	2	1
gi|283717750|gb|ADDG01047109.1|:True:0	gi|283717750|gb|ADDG01047109.1|:True:0	3	3	3		1	3	3	3	0	0	0	1	0	0	3	2	0	0	0	0	0	0	0	0	0	0	0	0	0	0	0	0	1	0	0	3	2	0	0	0	0	0	0	0	0	0	0	0
gi|283717828|gb|ADDG01047031.1|:False:1284	gi|283717828|gb|ADDG01047031.1|:False:1284	5	5	5		1	5	5	5	3	4	1	3	3	2	0	1	1	4	2	1	2	3	1	2	1	3	0	1	2	3	4	1	3	3	2	0	1	1	4	2	1	2	3	1	2	1	3	0
gi|283717828|gb|ADDG01047031.1|:False:1598	gi|283717828|gb|ADDG01047031.1|:False:1598	1	1	1		1	1	1	1	1	1	0	0	1	1	0	1	0	0	1	1	0	0	0	1	1	0	0	0	0	1	1	0	0	1	1	0	1	0	0	1	1	0	0	0	1	1	0	0
gi|283717828|gb|ADDG01047031.1|:False:610	gi|283717828|gb|ADDG01047031.1|:False:610	3	3	3		1	3	3	3	0	1	2	1	1	0	1	1	1	1	2	0	1	1	0	0	2	2	0	2	1	0	1	2	1	1	0	1	1	1	1	2	0	1	1	0	0	2	2	0
gi|283717864|gb|ADDG01046995.1|:True:1116	gi|283717864|gb|ADDG01046995.1|:True:1116	1	1	1		1	1	1	1	0	1	0	1	1	0	0	0	1	1	1	0	1	0	1	0	0	0	0	1	1	0	1	0	1	1	0	0	0	1	1	1	0	1	0	1	0	0	0	0
gi|283717931|gb|ADDG01046928.1|:True:2	gi|283717931|gb|ADDG01046928.1|:True:2	7	7	7		1	7	7	7	5	2	2	2	1	2	2	2	3	2	4	3	4	2	1	4	2	3	4	2	4	5	2	2	2	1	2	2	2	3	2	4	3	4	2	1	4	2	3	4
gi|283718095|gb|ADDG01046764.1|:False:2082	gi|283718095|gb|ADDG01046764.1|:False:2082	1	1	1		1	1	1	1	0	0	0	0	0	0	0	0	1	1	1	0	0	0	0	0	0	0	0	0	0	0	0	0	0	0	0	0	0	1	1	1	0	0	0	0	0	0	0	0
gi|283718236|gb|ADDG01046623.1|:False:1626	gi|283718236|gb|ADDG01046623.1|:False:1626	2	2	2		1	2	2	2	1	0	0	1	1	1	1	2	1	1	1	0	0	1	0	1	1	0	1	0	0	1	0	0	1	1	1	1	2	1	1	1	0	0	1	0	1	1	0	1
gi|283718425|gb|ADDG01046434.1|:True:1215	gi|283718425|gb|ADDG01046434.1|:True:1215	2	2	2		1	2	2	2	0	0	2	2	1	0	0	0	0	0	0	0	0	0	1	0	2	1	1	0	0	0	0	2	2	1	0	0	0	0	0	0	0	0	0	1	0	2	1	1
gi|283718427|gb|ADDG01046432.1|:False:1309	gi|283718427|gb|ADDG01046432.1|:False:1309	2	2	2		1	2	2	2	0	1	1	1	0	0	0	0	0	0	2	0	1	0	1	0	0	1	0	2	0	0	1	1	1	0	0	0	0	0	0	2	0	1	0	1	0	0	1	0
gi|283718537|gb|ADDG01046322.1|:True:940	gi|283718537|gb|ADDG01046322.1|:True:940	2	2	2		1	2	2	2	0	0	1	1	0	0	0	0	0	0	1	0	0	1	1	0	0	0	0	0	1	0	0	1	1	0	0	0	0	0	0	1	0	0	1	1	0	0	0	0
gi|283718598|gb|ADDG01046261.1|:True:431	gi|283718598|gb|ADDG01046261.1|:True:431	2	2	2		1	2	2	2	1	1	0	1	0	2	2	2	0	1	0	1	0	1	0	1	1	1	0	0	0	1	1	0	1	0	2	2	2	0	1	0	1	0	1	0	1	1	1	0
gi|283718773|gb|ADDG01046086.1|:True:1251	gi|283718773|gb|ADDG01046086.1|:True:1251	3	3	3		1	3	3	3	1	2	0	0	0	2	2	1	2	3	1	1	1	0	1	3	1	1	1	2	1	1	2	0	0	0	2	2	1	2	3	1	1	1	0	1	3	1	1	1
gi|283718773|gb|ADDG01046086.1|:True:378	gi|283718773|gb|ADDG01046086.1|:True:378	5	5	5		1	5	5	5	0	1	0	1	3	2	2	1	2	3	3	0	0	1	1	1	3	2	2	3	4	0	1	0	1	3	2	2	1	2	3	3	0	0	1	1	1	3	2	2
gi|283718934|gb|ADDG01045925.1|:False:1191	gi|283718934|gb|ADDG01045925.1|:False:1191	2	2	2		1	2	2	2	0	0	1	0	0	1	0	1	0	0	0	1	0	0	0	1	1	0	0	0	0	0	0	1	0	0	1	0	1	0	0	0	1	0	0	0	1	1	0	0
gi|283718934|gb|ADDG01045925.1|:False:400	gi|283718934|gb|ADDG01045925.1|:False:400	2	2	2		1	2	2	2	1	1	1	1	2	0	0	0	0	0	0	0	1	1	1	0	0	0	0	0	0	1	1	1	1	2	0	0	0	0	0	0	0	1	1	1	0	0	0	0
gi|283718971|gb|ADDG01045888.1|:True:1218	gi|283718971|gb|ADDG01045888.1|:True:1218	1	1	1		1	1	1	1	0	1	1	1	1	0	0	0	1	0	0	0	1	0	0	0	0	0	0	0	0	0	1	1	1	1	0	0	0	1	0	0	0	1	0	0	0	0	0	0
gi|283719069|gb|ADDG01045790.1|:False:744	gi|283719069|gb|ADDG01045790.1|:False:744	4	4	4		1	4	4	4	1	2	3	1	2	2	2	1	2	1	2	2	1	1	1	1	2	1	1	1	0	1	2	3	1	2	2	2	1	2	1	2	2	1	1	1	1	2	1	1
gi|283719188|gb|ADDG01045671.1|:True:1651	gi|283719188|gb|ADDG01045671.1|:True:1651	2	2	2		1	2	2	2	0	0	0	0	1	2	1	1	0	0	0	0	0	0	0	0	1	0	0	0	0	0	0	0	0	1	2	1	1	0	0	0	0	0	0	0	0	1	0	0
gi|283719223|gb|ADDG01045636.1|:True:1470	gi|283719223|gb|ADDG01045636.1|:True:1470	2	2	2		1	2	2	2	0	1	1	1	2	1	1	0	1	1	1	2	1	2	0	2	2	2	1	0	0	0	1	1	1	2	1	1	0	1	1	1	2	1	2	0	2	2	2	1
gi|283719357|gb|ADDG01045502.1|:False:1582	gi|283719357|gb|ADDG01045502.1|:False:1582	2	2	2		1	2	2	2	0	1	1	2	2	0	0	0	1	1	1	1	0	1	0	1	1	1	0	0	0	0	1	1	2	2	0	0	0	1	1	1	1	0	1	0	1	1	1	0
gi|283719364|gb|ADDG01045495.1|:True:1560	gi|283719364|gb|ADDG01045495.1|:True:1560	3	3	3		1	3	3	3	1	1	1	1	0	0	1	2	1	0	1	0	1	1	1	0	1	2	2	0	1	1	1	1	1	0	0	1	2	1	0	1	0	1	1	1	0	1	2	2
gi|283719468|gb|ADDG01045391.1|:True:376	gi|283719468|gb|ADDG01045391.1|:True:376	3	3	3		1	3	3	3	0	1	2	0	0	3	3	0	2	1	1	0	1	3	1	2	1	0	2	2	1	0	1	2	0	0	3	3	0	2	1	1	0	1	3	1	2	1	0	2
gi|283719527|gb|ADDG01045332.1|:False:1431	gi|283719527|gb|ADDG01045332.1|:False:1431	1	1	1		1	1	1	1	1	0	1	0	0	0	0	0	1	1	1	0	0	0	0	0	1	0	1	0	0	1	0	1	0	0	0	0	0	1	1	1	0	0	0	0	0	1	0	1
gi|283719601|gb|ADDG01045258.1|:False:1195	gi|283719601|gb|ADDG01045258.1|:False:1195	5	5	5		1	5	5	5	0	1	1	0	2	2	3	2	1	1	0	1	1	3	1	0	1	1	0	2	1	0	1	1	0	2	2	3	2	1	1	0	1	1	3	1	0	1	1	0
gi|283719601|gb|ADDG01045258.1|:False:1651	gi|283719601|gb|ADDG01045258.1|:False:1651	1	1	1		1	1	1	1	1	0	1	1	0	0	0	0	1	1	0	0	0	0	0	0	1	0	0	0	0	1	0	1	1	0	0	0	0	1	1	0	0	0	0	0	0	1	0	0
gi|283719796|gb|ADDG01045063.1|:True:1229	gi|283719796|gb|ADDG01045063.1|:True:1229	6	6	6		1	6	6	6	0	0	1	1	1	0	0	0	0	2	3	2	0	2	0	1	0	2	2	1	1	0	0	1	1	1	0	0	0	0	2	3	2	0	2	0	1	0	2	2
gi|283719829|gb|ADDG01045030.1|:False:1680	gi|283719829|gb|ADDG01045030.1|:False:1680	4	4	4		1	4	4	4	1	2	2	1	1	1	0	0	3	3	2	1	1	2	0	0	2	2	2	2	1	1	2	2	1	1	1	0	0	3	3	2	1	1	2	0	0	2	2	2
gi|283719849|gb|ADDG01045010.1|:False:1904	gi|283719849|gb|ADDG01045010.1|:False:1904	2	2	2		1	2	2	2	0	0	0	0	1	0	0	0	1	0	0	0	0	0	0	0	1	2	1	1	1	0	0	0	0	1	0	0	0	1	0	0	0	0	0	0	0	1	2	1
gi|283719906|gb|ADDG01044953.1|:True:1734	gi|283719906|gb|ADDG01044953.1|:True:1734	1	1	1		1	1	1	1	0	0	0	0	0	1	1	1	0	0	0	0	0	0	1	0	0	0	0	0	0	0	0	0	0	0	1	1	1	0	0	0	0	0	0	1	0	0	0	0
gi|283720079|gb|ADDG01044780.1|:False:1158	gi|283720079|gb|ADDG01044780.1|:False:1158	3	3	3		1	3	3	3	2	2	2	2	1	0	2	1	1	1	2	0	1	3	1	1	2	0	1	1	0	2	2	2	2	1	0	2	1	1	1	2	0	1	3	1	1	2	0	1
gi|283720124|gb|ADDG01044735.1|:True:124	gi|283720124|gb|ADDG01044735.1|:True:124	2	2	2		1	2	2	2	0	0	0	0	2	2	1	1	0	0	0	0	0	1	1	0	0	0	0	0	0	0	0	0	0	2	2	1	1	0	0	0	0	0	1	1	0	0	0	0
gi|283720232|gb|ADDG01044627.1|:False:1756	gi|283720232|gb|ADDG01044627.1|:False:1756	3	3	3		1	3	3	3	0	1	2	0	0	2	0	1	2	1	1	0	2	0	1	0	1	0	0	1	0	0	1	2	0	0	2	0	1	2	1	1	0	2	0	1	0	1	0	0
gi|283720254|gb|ADDG01044605.1|:False:734	gi|283720254|gb|ADDG01044605.1|:False:734	2	2	2		1	2	2	2	0	0	0	0	1	2	2	2	1	0	0	0	1	1	1	0	2	1	2	0	0	0	0	0	0	1	2	2	2	1	0	0	0	1	1	1	0	2	1	2
gi|283720302|gb|ADDG01044557.1|:True:574	gi|283720302|gb|ADDG01044557.1|:True:574	2	2	2		1	2	2	2	2	0	0	0	0	1	1	1	2	2	2	0	2	1	2	1	1	2	1	1	0	2	0	0	0	0	1	1	1	2	2	2	0	2	1	2	1	1	2	1
gi|283720535|gb|ADDG01044324.1|:False:2152	gi|283720535|gb|ADDG01044324.1|:False:2152	1	1	1		1	1	1	1	0	0	0	0	0	1	1	1	0	0	0	1	0	1	0	0	0	0	0	0	0	0	0	0	0	0	1	1	1	0	0	0	1	0	1	0	0	0	0	0
gi|283720549|gb|ADDG01044310.1|:False:829	gi|283720549|gb|ADDG01044310.1|:False:829	3	1	1		1	3	1	1	0	1	2	2	2	1	1	1	1	2	1	2	2	1	2	1	3	2	2	2	2	0	0	1	1	1	0	0	0	0	1	0	0	1	0	0	0	1	1	1
gi|283720549|gb|ADDG01044310.1|:False:990	gi|283720549|gb|ADDG01044310.1|:False:990	1	1	1		1	1	1	1	0	0	0	1	1	0	0	0	0	0	1	0	0	0	1	0	0	0	0	0	0	0	0	0	1	1	0	0	0	0	0	1	0	0	0	1	0	0	0	0
gi|283720657|gb|ADDG01044202.1|:True:1	gi|283720657|gb|ADDG01044202.1|:True:1	2	2	2		1	2	2	2	0	0	0	0	0	1	1	0	0	1	0	0	0	1	1	0	0	0	0	0	0	0	0	0	0	0	1	1	0	0	1	0	0	0	1	1	0	0	0	0
gi|283720987|gb|ADDG01043872.1|:False:1057	gi|283720987|gb|ADDG01043872.1|:False:1057	4	4	4		1	4	4	4	1	1	3	1	0	2	1	1	1	2	2	2	0	1	1	2	2	2	1	3	0	1	1	3	1	0	2	1	1	1	2	2	2	0	1	1	2	2	2	1
gi|283720993|gb|ADDG01043866.1|:False:562	gi|283720993|gb|ADDG01043866.1|:False:562	4	4	4		1	4	4	4	0	1	1	1	1	0	1	1	2	1	2	1	2	2	0	0	1	2	2	2	0	0	1	1	1	1	0	1	1	2	1	2	1	2	2	0	0	1	2	2
gi|283721244|gb|ADDG01043615.1|:True:542	gi|283721244|gb|ADDG01043615.1|:True:542	2	2	2		1	2	2	2	0	0	1	1	0	0	0	0	1	0	0	0	0	1	0	1	0	0	0	0	0	0	0	1	1	0	0	0	0	1	0	0	0	0	1	0	1	0	0	0
gi|283721255|gb|ADDG01043604.1|:False:2173	gi|283721255|gb|ADDG01043604.1|:False:2173	5	2	2		1	5	2	2	1	1	2	3	0	4	1	4	2	1	3	3	1	2	1	3	0	1	2	2	1	0	0	0	1	0	1	0	1	0	0	1	1	0	0	0	1	0	0	0
gi|283721265|gb|ADDG01043594.1|:False:2173	gi|283721265|gb|ADDG01043594.1|:False:2173	1	1	1		1	1	1	1	0	1	0	1	0	0	0	0	1	0	1	0	0	1	0	0	0	0	0	1	1	0	1	0	1	0	0	0	0	1	0	1	0	0	1	0	0	0	0	0
gi|283721278|gb|ADDG01043581.1|:True:1	gi|283721278|gb|ADDG01043581.1|:True:1	1	1	1		1	1	1	1	0	0	0	0	1	0	0	0	0	0	1	0	0	0	0	0	0	0	0	0	0	0	0	0	0	1	0	0	0	0	0	1	0	0	0	0	0	0	0	0
gi|283721350|gb|ADDG01043509.1|:False:1364	gi|283721350|gb|ADDG01043509.1|:False:1364	2	2	2		1	2	2	2	0	0	2	2	2	0	0	0	1	0	0	0	0	1	1	0	0	1	0	1	0	0	0	2	2	2	0	0	0	1	0	0	0	0	1	1	0	0	1	0
gi|283721485|gb|ADDG01043374.1|:True:1679	gi|283721485|gb|ADDG01043374.1|:True:1679	4	4	4		1	4	4	4	1	0	0	0	1	2	2	1	1	3	3	1	1	1	0	1	1	1	1	0	1	1	0	0	0	1	2	2	1	1	3	3	1	1	1	0	1	1	1	1
gi|283721575|gb|ADDG01043284.1|:True:326	gi|283721575|gb|ADDG01043284.1|:True:326	2	2	2		1	2	2	2	0	0	0	0	1	0	1	0	1	0	1	0	1	0	0	0	0	1	1	0	1	0	0	0	0	1	0	1	0	1	0	1	0	1	0	0	0	0	1	1
gi|283721575|gb|ADDG01043284.1|:True:841	gi|283721575|gb|ADDG01043284.1|:True:841	1	1	1		1	1	1	1	0	0	0	1	1	0	0	0	1	0	0	0	0	1	1	1	0	0	0	0	0	0	0	0	1	1	0	0	0	1	0	0	0	0	1	1	1	0	0	0
gi|283721819|gb|ADDG01043040.1|:True:11	gi|283721819|gb|ADDG01043040.1|:True:11	3	3	3		1	3	3	3	0	1	1	2	1	0	1	0	2	1	0	1	0	0	0	1	1	2	2	2	0	0	1	1	2	1	0	1	0	2	1	0	1	0	0	0	1	1	2	2
gi|283721823|gb|ADDG01043036.1|:True:0	gi|283721823|gb|ADDG01043036.1|:True:0	3	3	3		1	3	3	3	2	1	2	1	1	1	0	1	0	1	1	1	1	2	1	0	1	0	1	1	0	2	1	2	1	1	1	0	1	0	1	1	1	1	2	1	0	1	0	1
gi|283721852|gb|ADDG01043007.1|:True:1103	gi|283721852|gb|ADDG01043007.1|:True:1103	2	2	2		1	2	2	2	2	1	0	0	0	0	0	0	0	1	1	1	1	0	1	1	0	1	1	2	1	2	1	0	0	0	0	0	0	0	1	1	1	1	0	1	1	0	1	1
gi|283722132|gb|ADDG01042727.1|:True:1559	gi|283722132|gb|ADDG01042727.1|:True:1559	6	6	6		1	6	6	6	3	0	2	4	3	2	1	2	1	2	2	5	1	1	3	4	0	1	1	0	1	3	0	2	4	3	2	1	2	1	2	2	5	1	1	3	4	0	1	1
gi|283722132|gb|ADDG01042727.1|:True:393	gi|283722132|gb|ADDG01042727.1|:True:393	3	3	3		1	3	3	3	0	1	1	1	1	0	1	0	1	0	1	2	0	0	0	1	0	0	0	2	1	0	1	1	1	1	0	1	0	1	0	1	2	0	0	0	1	0	0	0
gi|283722322|gb|ADDG01042537.1|:False:1258	gi|283722322|gb|ADDG01042537.1|:False:1258	6	6	6		1	6	6	6	1	1	0	2	1	1	1	1	0	1	1	3	0	1	0	1	2	3	1	2	2	1	1	0	2	1	1	1	1	0	1	1	3	0	1	0	1	2	3	1
gi|283722524|gb|ADDG01042335.1|:False:2212	gi|283722524|gb|ADDG01042335.1|:False:2212	2	2	2		1	2	2	2	0	0	1	0	1	0	0	2	0	0	0	0	0	0	0	1	0	0	0	0	1	0	0	1	0	1	0	0	2	0	0	0	0	0	0	0	1	0	0	0
gi|283722571|gb|ADDG01042288.1|:True:941	gi|283722571|gb|ADDG01042288.1|:True:941	2	2	2		1	2	2	2	1	1	1	1	1	0	0	0	1	1	0	1	1	1	1	1	1	1	2	0	0	1	1	1	1	1	0	0	0	1	1	0	1	1	1	1	1	1	1	2
gi|283722597|gb|ADDG01042262.1|:True:578	gi|283722597|gb|ADDG01042262.1|:True:578	3	3	3		1	3	3	3	0	0	0	0	0	1	1	0	1	2	1	0	0	0	0	0	1	2	1	0	0	0	0	0	0	0	1	1	0	1	2	1	0	0	0	0	0	1	2	1
gi|283722727|gb|ADDG01042132.1|:False:1941	gi|283722727|gb|ADDG01042132.1|:False:1941	4	4	4		1	4	4	4	1	3	1	2	2	4	3	3	2	3	2	1	1	1	1	1	2	1	1	1	2	1	3	1	2	2	4	3	3	2	3	2	1	1	1	1	1	2	1	1
gi|283722859|gb|ADDG01042000.1|:True:1887	gi|283722859|gb|ADDG01042000.1|:True:1887	1	1	1		1	1	1	1	0	0	0	0	0	0	0	0	0	0	0	0	0	0	0	0	1	1	1	0	0	0	0	0	0	0	0	0	0	0	0	0	0	0	0	0	0	1	1	1
gi|283722863|gb|ADDG01041996.1|:False:693	gi|283722863|gb|ADDG01041996.1|:False:693	1	1	1		1	1	1	1	1	0	0	1	1	0	0	0	0	1	1	1	0	0	0	1	0	0	0	0	0	1	0	0	1	1	0	0	0	0	1	1	1	0	0	0	1	0	0	0
gi|283722910|gb|ADDG01041949.1|:False:2224	gi|283722910|gb|ADDG01041949.1|:False:2224	2	2	2		1	2	2	2	1	0	0	0	0	0	0	0	0	0	0	2	0	0	0	2	0	0	0	0	0	1	0	0	0	0	0	0	0	0	0	0	2	0	0	0	2	0	0	0
gi|283722952|gb|ADDG01041907.1|:True:1599	gi|283722952|gb|ADDG01041907.1|:True:1599	1	1	1		1	1	1	1	1	0	1	0	0	1	0	0	0	0	1	1	0	0	0	1	0	1	1	0	0	1	0	1	0	0	1	0	0	0	0	1	1	0	0	0	1	0	1	1
gi|283722965|gb|ADDG01041894.1|:False:1622	gi|283722965|gb|ADDG01041894.1|:False:1622	1	1	1		1	1	1	1	0	0	0	1	1	0	0	0	0	0	0	1	0	1	0	0	1	1	1	1	0	0	0	0	1	1	0	0	0	0	0	0	1	0	1	0	0	1	1	1
gi|283723123|gb|ADDG01041736.1|:False:2231	gi|283723123|gb|ADDG01041736.1|:False:2231	2	2	2		1	2	2	2	0	0	1	1	1	0	0	0	0	0	0	0	0	0	0	0	0	0	1	0	0	0	0	1	1	1	0	0	0	0	0	0	0	0	0	0	0	0	0	1
gi|283723304|gb|ADDG01041555.1|:True:207	gi|283723304|gb|ADDG01041555.1|:True:207	4	4	4		1	4	4	4	1	1	2	1	2	0	0	1	2	1	2	0	0	1	2	1	2	0	0	3	2	1	1	2	1	2	0	0	1	2	1	2	0	0	1	2	1	2	0	0
gi|283723304|gb|ADDG01041555.1|:True:753	gi|283723304|gb|ADDG01041555.1|:True:753	10	10	10		1	10	10	10	6	2	5	4	5	6	2	4	3	2	3	5	5	3	4	4	2	5	3	3	0	6	2	5	4	5	6	2	4	3	2	3	5	5	3	4	4	2	5	3
gi|283723361|gb|ADDG01041498.1|:False:2241	gi|283723361|gb|ADDG01041498.1|:False:2241	1	1	1		1	1	1	1	0	0	1	0	1	0	0	1	0	0	0	0	0	0	0	0	1	1	0	1	0	0	0	1	0	1	0	0	1	0	0	0	0	0	0	0	0	1	1	0
gi|283723397|gb|ADDG01041462.1|:False:1115	gi|283723397|gb|ADDG01041462.1|:False:1115	3	3	3		1	3	3	3	1	1	2	0	1	2	0	1	2	1	2	0	0	1	1	0	2	1	2	1	1	1	1	2	0	1	2	0	1	2	1	2	0	0	1	1	0	2	1	2
gi|283723544|gb|ADDG01041315.1|:False:2193	gi|283723544|gb|ADDG01041315.1|:False:2193	7	7	6		1	7	7	6	0	2	4	6	5	0	0	0	0	1	1	0	0	2	3	0	0	0	0	0	0	0	2	4	6	5	0	0	0	0	1	1	0	0	2	3	0	0	0	0
gi|283723575|gb|ADDG01041284.1|:False:1845	gi|283723575|gb|ADDG01041284.1|:False:1845	1	1	1		1	1	1	1	1	0	0	0	0	0	0	0	0	0	0	0	0	0	0	0	1	1	1	0	0	1	0	0	0	0	0	0	0	0	0	0	0	0	0	0	0	1	1	1
gi|283723710|gb|ADDG01041149.1|:True:1352	gi|283723710|gb|ADDG01041149.1|:True:1352	1	1	1		1	1	1	1	0	0	1	1	1	0	1	1	0	1	1	0	0	1	0	0	1	0	0	0	0	0	0	1	1	1	0	1	1	0	1	1	0	0	1	0	0	1	0	0
gi|283723800|gb|ADDG01041059.1|:False:2253	gi|283723800|gb|ADDG01041059.1|:False:2253	2	2	2		1	2	2	2	0	0	1	0	1	1	2	2	0	1	0	1	0	0	0	0	1	0	1	0	0	0	0	1	0	1	1	2	2	0	1	0	1	0	0	0	0	1	0	1
gi|283723817|gb|ADDG01041042.1|:True:112	gi|283723817|gb|ADDG01041042.1|:True:112	7	7	7		1	7	7	7	5	4	2	1	1	2	2	2	4	5	5	3	1	1	2	6	4	5	4	5	4	5	4	2	1	1	2	2	2	4	5	5	3	1	1	2	6	4	5	4
gi|283723817|gb|ADDG01041042.1|:True:612	gi|283723817|gb|ADDG01041042.1|:True:612	21	21	21		1	21	21	21	7	13	8	10	13	9	5	8	11	11	8	11	8	9	5	9	8	10	10	12	9	7	13	8	10	13	9	5	8	11	11	8	11	8	9	5	9	8	10	10
gi|283723897|gb|ADDG01040962.1|:True:490	gi|283723897|gb|ADDG01040962.1|:True:490	3	3	3		1	3	3	3	1	0	0	0	0	0	2	1	1	1	1	2	0	0	0	2	1	1	0	2	0	1	0	0	0	0	0	2	1	1	1	1	2	0	0	0	2	1	1	0
gi|283723897|gb|ADDG01040962.1|:True:63	gi|283723897|gb|ADDG01040962.1|:True:63	2	2	2		1	2	2	2	0	0	0	0	0	2	0	2	0	0	0	0	0	0	0	0	0	0	0	0	0	0	0	0	0	0	2	0	2	0	0	0	0	0	0	0	0	0	0	0
gi|283724139|gb|ADDG01040720.1|:False:1743	gi|283724139|gb|ADDG01040720.1|:False:1743	1	1	1		1	1	1	1	1	0	1	1	0	1	0	1	0	0	0	1	1	0	1	0	1	1	0	0	1	1	0	1	1	0	1	0	1	0	0	0	1	1	0	1	0	1	1	0
gi|283724400|gb|ADDG01040459.1|:False:1570	gi|283724400|gb|ADDG01040459.1|:False:1570	2	2	2		1	2	2	2	0	1	0	0	1	0	1	0	0	1	0	0	1	0	1	0	1	1	0	2	0	0	1	0	0	1	0	1	0	0	1	0	0	1	0	1	0	1	1	0
gi|283724460|gb|ADDG01040399.1|:False:2256	gi|283724460|gb|ADDG01040399.1|:False:2256	2	2	2		1	2	2	2	0	1	1	0	1	0	0	1	0	0	0	0	1	0	2	0	1	0	1	1	1	0	1	1	0	1	0	0	1	0	0	0	0	1	0	2	0	1	0	1
gi|283724479|gb|ADDG01040380.1|:False:1386	gi|283724479|gb|ADDG01040380.1|:False:1386	2	2	2		1	2	2	2	1	2	0	0	0	0	1	1	2	2	0	0	1	2	0	0	1	0	2	1	1	1	2	0	0	0	0	1	1	2	2	0	0	1	2	0	0	1	0	2
gi|283724479|gb|ADDG01040380.1|:False:2276	gi|283724479|gb|ADDG01040380.1|:False:2276	8	8	8		1	8	8	8	4	5	5	1	5	0	0	1	4	3	2	2	3	4	2	2	0	1	3	1	3	4	5	5	1	5	0	0	1	4	3	2	2	3	4	2	2	0	1	3
gi|283724682|gb|ADDG01040177.1|:True:1494	gi|283724682|gb|ADDG01040177.1|:True:1494	1	1	1		1	1	1	1	0	0	1	0	1	0	0	0	0	0	1	0	0	0	1	1	0	0	0	0	0	0	0	1	0	1	0	0	0	0	0	1	0	0	0	1	1	0	0	0
gi|283724780|gb|ADDG01040079.1|:True:435	gi|283724780|gb|ADDG01040079.1|:True:435	5	5	5		1	5	5	5	1	0	2	1	2	2	1	1	1	2	1	2	0	2	0	1	2	1	0	0	0	1	0	2	1	2	2	1	1	1	2	1	2	0	2	0	1	2	1	0
gi|283724915|gb|ADDG01039944.1|:True:914	gi|283724915|gb|ADDG01039944.1|:True:914	2	2	2		1	2	2	2	0	0	0	1	2	0	0	0	0	0	0	0	0	1	0	0	0	0	0	0	0	0	0	0	1	2	0	0	0	0	0	0	0	0	1	0	0	0	0	0
gi|283725071|gb|ADDG01039788.1|:False:2052	gi|283725071|gb|ADDG01039788.1|:False:2052	6	6	6		1	6	6	6	2	2	2	2	3	2	2	2	3	2	1	2	3	3	3	1	2	1	1	3	2	2	2	2	2	3	2	2	2	3	2	1	2	3	3	3	1	2	1	1
gi|283725145|gb|ADDG01039714.1|:False:1811	gi|283725145|gb|ADDG01039714.1|:False:1811	1	1	1		1	1	1	1	1	0	1	1	0	1	0	1	0	0	0	0	0	0	0	0	0	0	0	1	0	1	0	1	1	0	1	0	1	0	0	0	0	0	0	0	0	0	0	0
gi|283725162|gb|ADDG01039697.1|:False:2060	gi|283725162|gb|ADDG01039697.1|:False:2060	1	1	1		1	1	1	1	0	0	0	0	0	0	0	0	0	0	0	1	0	0	0	1	1	0	0	0	0	0	0	0	0	0	0	0	0	0	0	0	1	0	0	0	1	1	0	0
gi|283725173|gb|ADDG01039686.1|:True:1239	gi|283725173|gb|ADDG01039686.1|:True:1239	6	6	6		1	6	6	6	0	1	1	0	1	3	2	3	2	2	4	0	3	1	4	0	1	2	2	2	2	0	1	1	0	1	3	2	3	2	2	4	0	3	1	4	0	1	2	2
gi|283725173|gb|ADDG01039686.1|:True:525	gi|283725173|gb|ADDG01039686.1|:True:525	2	2	2		1	2	2	2	1	2	1	1	1	2	1	0	1	1	0	1	0	1	1	0	0	1	2	1	2	1	2	1	1	1	2	1	0	1	1	0	1	0	1	1	0	0	1	2
gi|283725254|gb|ADDG01039605.1|:True:738	gi|283725254|gb|ADDG01039605.1|:True:738	2	2	2		1	2	2	2	0	0	0	0	0	2	2	2	0	0	0	0	0	0	0	1	1	0	0	0	0	0	0	0	0	0	2	2	2	0	0	0	0	0	0	0	1	1	0	0
gi|283725491|gb|ADDG01039368.1|:False:1973	gi|283725491|gb|ADDG01039368.1|:False:1973	1	1	1		1	1	1	1	1	1	0	0	0	1	0	0	0	1	0	0	0	1	0	1	1	0	0	0	0	1	1	0	0	0	1	0	0	0	1	0	0	0	1	0	1	1	0	0
gi|283725493|gb|ADDG01039366.1|:False:1723	gi|283725493|gb|ADDG01039366.1|:False:1723	4	4	4		1	4	4	4	1	2	1	0	0	1	1	1	2	1	1	1	1	0	1	1	2	1	1	1	0	1	2	1	0	0	1	1	1	2	1	1	1	1	0	1	1	2	1	1
gi|283725549|gb|ADDG01039310.1|:True:1694	gi|283725549|gb|ADDG01039310.1|:True:1694	4	4	4		1	4	4	4	2	2	2	0	2	1	1	1	1	2	1	2	1	1	2	3	3	3	1	1	2	2	2	2	0	2	1	1	1	1	2	1	2	1	1	2	3	3	3	1
gi|283725549|gb|ADDG01039310.1|:True:744	gi|283725549|gb|ADDG01039310.1|:True:744	12	12	12		1	12	12	12	4	4	5	5	3	6	4	2	6	5	6	2	1	3	5	2	3	5	6	3	6	4	4	5	5	3	6	4	2	6	5	6	2	1	3	5	2	3	5	6
gi|283725560|gb|ADDG01039299.1|:False:1887	gi|283725560|gb|ADDG01039299.1|:False:1887	6	6	6		1	6	6	6	4	4	2	4	1	2	3	1	3	0	1	4	2	1	1	0	1	4	2	4	2	4	4	2	4	1	2	3	1	3	0	1	4	2	1	1	0	1	4	2
gi|283725566|gb|ADDG01039293.1|:True:610	gi|283725566|gb|ADDG01039293.1|:True:610	3	3	3		1	3	3	3	0	1	1	2	2	3	2	3	0	0	1	1	0	2	1	2	2	1	1	2	0	0	1	1	2	2	3	2	3	0	0	1	1	0	2	1	2	2	1	1
gi|283725652|gb|ADDG01039207.1|:False:692	gi|283725652|gb|ADDG01039207.1|:False:692	1	1	1		1	1	1	1	1	0	0	0	0	0	0	0	0	0	0	0	0	0	0	0	0	0	0	0	1	1	0	0	0	0	0	0	0	0	0	0	0	0	0	0	0	0	0	0
gi|283725779|gb|ADDG01039080.1|:True:1508	gi|283725779|gb|ADDG01039080.1|:True:1508	1	1	1		1	1	1	1	0	0	0	0	0	0	0	1	1	0	0	0	1	0	0	0	1	0	1	1	0	0	0	0	0	0	0	0	1	1	0	0	0	1	0	0	0	1	0	1
gi|283725781|gb|ADDG01039078.1|:False:696	gi|283725781|gb|ADDG01039078.1|:False:696	1	1	1		1	1	1	1	1	1	1	0	0	0	0	0	1	1	0	1	0	1	1	0	1	0	1	0	1	1	1	1	0	0	0	0	0	1	1	0	1	0	1	1	0	1	0	1
gi|283725787|gb|ADDG01039072.1|:True:414	gi|283725787|gb|ADDG01039072.1|:True:414	3	3	3		1	3	3	3	0	1	0	0	0	0	0	0	2	2	1	1	2	1	1	0	0	1	1	0	1	0	1	0	0	0	0	0	0	2	2	1	1	2	1	1	0	0	1	1
gi|283725879|gb|ADDG01038980.1|:False:1817	gi|283725879|gb|ADDG01038980.1|:False:1817	2	2	2		1	2	2	2	1	1	2	1	1	0	0	0	1	2	2	0	2	0	1	1	2	1	1	1	1	1	1	2	1	1	0	0	0	1	2	2	0	2	0	1	1	2	1	1
gi|283725921|gb|ADDG01038938.1|:False:2324	gi|283725921|gb|ADDG01038938.1|:False:2324	10	10	10		1	10	10	10	4	5	4	4	4	5	3	4	4	8	6	3	4	2	4	5	6	5	5	1	3	4	5	4	4	4	5	3	4	4	8	6	3	4	2	4	5	6	5	5
gi|283725921|gb|ADDG01038938.1|:False:542	gi|283725921|gb|ADDG01038938.1|:False:542	4	4	4		1	4	4	4	1	1	1	2	0	1	2	2	4	2	2	1	2	0	1	3	3	1	0	1	0	1	1	1	2	0	1	2	2	4	2	2	1	2	0	1	3	3	1	0
gi|283725921|gb|ADDG01038938.1|:False:991	gi|283725921|gb|ADDG01038938.1|:False:991	5	5	5		1	5	5	5	3	1	3	1	1	0	3	3	2	4	2	3	2	2	1	1	1	2	1	2	2	3	1	3	1	1	0	3	3	2	4	2	3	2	2	1	1	1	2	1
gi|283725934|gb|ADDG01038925.1|:False:346	gi|283725934|gb|ADDG01038925.1|:False:346	2	2	2		1	2	2	2	1	2	2	1	1	1	1	2	2	2	1	1	2	2	1	1	1	0	1	1	0	1	2	2	1	1	1	1	2	2	2	1	1	2	2	1	1	1	0	1
gi|283726008|gb|ADDG01038851.1|:False:2186	gi|283726008|gb|ADDG01038851.1|:False:2186	4	4	4		1	4	4	4	0	0	1	0	1	4	4	2	0	0	1	0	0	0	0	0	0	0	0	1	2	0	0	1	0	1	4	4	2	0	0	1	0	0	0	0	0	0	0	0
gi|283726144|gb|ADDG01038715.1|:False:564	gi|283726144|gb|ADDG01038715.1|:False:564	5	5	5		1	5	5	5	2	1	2	2	2	0	1	1	4	4	3	0	4	3	2	1	2	1	2	1	2	2	1	2	2	2	0	1	1	4	4	3	0	4	3	2	1	2	1	2
gi|283726288|gb|ADDG01038571.1|:False:2339	gi|283726288|gb|ADDG01038571.1|:False:2339	1	1	1		1	1	1	1	0	0	0	1	0	0	0	0	1	1	1	1	0	0	0	1	0	1	0	0	0	0	0	0	1	0	0	0	0	1	1	1	1	0	0	0	1	0	1	0
gi|283726403|gb|ADDG01038456.1|:False:2294	gi|283726403|gb|ADDG01038456.1|:False:2294	1	1	1		1	1	1	1	1	0	0	0	0	0	0	0	0	0	0	0	0	0	0	0	0	1	1	0	1	1	0	0	0	0	0	0	0	0	0	0	0	0	0	0	0	0	1	1
gi|283726405|gb|ADDG01038454.1|:True:1358	gi|283726405|gb|ADDG01038454.1|:True:1358	1	1	1		1	1	1	1	0	0	0	0	0	0	0	0	0	0	0	1	0	0	0	1	0	0	0	0	0	0	0	0	0	0	0	0	0	0	0	0	1	0	0	0	1	0	0	0
gi|283726448|gb|ADDG01038411.1|:True:165	gi|283726448|gb|ADDG01038411.1|:True:165	15	15	15		1	15	15	15	7	6	7	6	6	10	7	5	9	11	9	7	6	7	7	7	7	8	4	11	5	7	6	7	6	6	10	7	5	9	11	9	7	6	7	7	7	7	8	4
gi|283726448|gb|ADDG01038411.1|:True:946	gi|283726448|gb|ADDG01038411.1|:True:946	13	13	13		1	13	13	13	6	8	4	4	5	8	8	6	6	9	7	7	4	6	8	5	9	4	7	7	7	6	8	4	4	5	8	8	6	6	9	7	7	4	6	8	5	9	4	7
gi|283726521|gb|ADDG01038338.1|:True:911	gi|283726521|gb|ADDG01038338.1|:True:911	2	2	2		1	2	2	2	1	0	0	1	0	0	0	0	2	0	0	1	0	0	0	0	1	0	1	1	0	1	0	0	1	0	0	0	0	2	0	0	1	0	0	0	0	1	0	1
gi|283726536|gb|ADDG01038323.1|:True:1384	gi|283726536|gb|ADDG01038323.1|:True:1384	3	3	3		1	3	3	3	1	1	2	1	0	0	0	0	2	3	3	2	1	0	1	1	1	2	1	1	1	1	1	2	1	0	0	0	0	2	3	3	2	1	0	1	1	1	2	1
gi|283726536|gb|ADDG01038323.1|:True:594	gi|283726536|gb|ADDG01038323.1|:True:594	4	4	4		1	4	4	4	3	0	0	1	1	0	1	0	1	1	1	1	0	1	1	3	2	1	1	1	0	3	0	0	1	1	0	1	0	1	1	1	1	0	1	1	3	2	1	1
gi|283726568|gb|ADDG01038291.1|:False:1614	gi|283726568|gb|ADDG01038291.1|:False:1614	3	3	3		1	3	3	3	0	2	2	2	3	2	1	1	3	0	2	0	2	2	2	0	2	2	1	2	1	0	2	2	2	3	2	1	1	3	0	2	0	2	2	2	0	2	2	1
gi|283726603|gb|ADDG01038256.1|:True:1576	gi|283726603|gb|ADDG01038256.1|:True:1576	1	1	1		1	1	1	1	0	1	1	1	0	0	0	0	0	1	1	0	1	0	0	1	0	0	0	1	0	0	1	1	1	0	0	0	0	0	1	1	0	1	0	0	1	0	0	0
gi|283726604|gb|ADDG01038255.1|:False:363	gi|283726604|gb|ADDG01038255.1|:False:363	1	1	1		1	1	1	1	0	0	0	0	0	1	1	1	0	0	1	1	0	0	0	0	0	0	1	0	0	0	0	0	0	0	1	1	1	0	0	1	1	0	0	0	0	0	0	1
gi|283726617|gb|ADDG01038242.1|:True:658	gi|283726617|gb|ADDG01038242.1|:True:658	3	3	3		1	3	3	3	0	0	0	0	1	1	2	2	0	1	1	0	1	1	0	0	1	0	1	0	0	0	0	0	0	1	1	2	2	0	1	1	0	1	1	0	0	1	0	1
gi|283726628|gb|ADDG01038231.1|:True:624	gi|283726628|gb|ADDG01038231.1|:True:624	2	2	2		1	2	2	2	2	1	2	2	2	1	0	0	0	1	1	1	0	1	1	1	2	2	2	2	1	2	1	2	2	2	1	0	0	0	1	1	1	0	1	1	1	2	2	2
gi|283726630|gb|ADDG01038229.1|:False:790	gi|283726630|gb|ADDG01038229.1|:False:790	2	2	2		1	2	2	2	0	0	1	1	2	0	1	0	0	0	0	0	0	0	1	0	0	0	0	0	0	0	0	1	1	2	0	1	0	0	0	0	0	0	0	1	0	0	0	0
gi|283726646|gb|ADDG01038213.1|:False:1586	gi|283726646|gb|ADDG01038213.1|:False:1586	7	7	7		1	7	7	7	1	1	2	0	1	2	1	1	2	3	3	0	3	3	5	0	3	1	1	0	1	1	1	2	0	1	2	1	1	2	3	3	0	3	3	5	0	3	1	1
gi|283726698|gb|ADDG01038161.1|:True:1063	gi|283726698|gb|ADDG01038161.1|:True:1063	1	1	1		1	1	1	1	0	0	1	1	1	1	0	0	0	0	0	0	0	1	1	0	0	0	0	0	0	0	0	1	1	1	1	0	0	0	0	0	0	0	1	1	0	0	0	0
gi|283726698|gb|ADDG01038161.1|:True:1913	gi|283726698|gb|ADDG01038161.1|:True:1913	2	2	2		1	2	2	2	0	0	2	2	2	1	1	2	1	0	1	0	0	1	1	0	0	0	0	0	0	0	0	2	2	2	1	1	2	1	0	1	0	0	1	1	0	0	0	0
gi|283726700|gb|ADDG01038159.1|:True:770	gi|283726700|gb|ADDG01038159.1|:True:770	2	2	2		1	2	2	2	0	0	0	0	0	1	1	2	0	0	0	0	0	0	0	0	0	0	0	0	0	0	0	0	0	0	1	1	2	0	0	0	0	0	0	0	0	0	0	0
gi|283726757|gb|ADDG01038102.1|:False:1075	gi|283726757|gb|ADDG01038102.1|:False:1075	6	5	5		1	6	5	5	1	4	1	1	3	3	3	3	1	1	2	1	3	2	2	3	2	1	3	3	1	0	3	1	1	3	3	2	2	0	1	1	1	3	2	2	2	1	1	2
gi|283726830|gb|ADDG01038029.1|:False:2158	gi|283726830|gb|ADDG01038029.1|:False:2158	2	2	2		1	2	2	2	0	1	0	0	0	0	1	1	0	1	1	0	0	1	0	0	1	0	0	0	0	0	1	0	0	0	0	1	1	0	1	1	0	0	1	0	0	1	0	0
gi|283726834|gb|ADDG01038025.1|:False:1211	gi|283726834|gb|ADDG01038025.1|:False:1211	1	1	1		1	1	1	1	0	1	0	0	0	0	1	1	0	1	0	0	1	0	0	0	0	0	0	0	1	0	1	0	0	0	0	1	1	0	1	0	0	1	0	0	0	0	0	0
gi|283726867|gb|ADDG01037992.1|:True:1344	gi|283726867|gb|ADDG01037992.1|:True:1344	1	1	1		1	1	1	1	0	0	1	1	0	0	0	0	0	1	1	0	1	0	0	0	0	1	0	0	0	0	0	1	1	0	0	0	0	0	1	1	0	1	0	0	0	0	1	0
gi|283726998|gb|ADDG01037861.1|:True:2	gi|283726998|gb|ADDG01037861.1|:True:2	1	1	1		1	1	1	1	0	1	0	0	0	1	1	1	0	0	0	0	0	0	0	0	0	0	1	0	0	0	1	0	0	0	1	1	1	0	0	0	0	0	0	0	0	0	0	1
gi|283727170|gb|ADDG01037689.1|:False:1133	gi|283727170|gb|ADDG01037689.1|:False:1133	2	2	2		1	2	2	2	1	1	1	1	1	0	0	0	2	1	1	1	1	2	1	1	1	1	1	1	0	1	1	1	1	1	0	0	0	2	1	1	1	1	2	1	1	1	1	1
gi|283727245|gb|ADDG01037614.1|:True:1989	gi|283727245|gb|ADDG01037614.1|:True:1989	1	1	1		1	1	1	1	0	1	1	1	1	0	0	0	1	1	1	0	0	0	1	0	0	1	1	1	1	0	1	1	1	1	0	0	0	1	1	1	0	0	0	1	0	0	1	1
gi|283727262|gb|ADDG01037597.1|:True:1905	gi|283727262|gb|ADDG01037597.1|:True:1905	1	1	1		1	1	1	1	1	0	0	1	0	0	0	1	1	0	0	0	0	1	0	1	1	1	0	1	0	1	0	0	1	0	0	0	1	1	0	0	0	0	1	0	1	1	1	0
gi|283727303|gb|ADDG01037556.1|:True:1388	gi|283727303|gb|ADDG01037556.1|:True:1388	17	17	17		1	17	17	17	13	9	9	8	9	6	9	7	9	10	10	14	7	6	7	15	12	13	14	13	8	13	9	9	8	9	6	9	7	9	10	10	14	7	6	7	15	12	13	14
gi|283727320|gb|ADDG01037539.1|:True:1	gi|283727320|gb|ADDG01037539.1|:True:1	2	2	2		1	2	2	2	0	1	2	1	2	0	0	0	1	0	1	1	1	0	0	1	1	0	1	0	0	0	1	2	1	2	0	0	0	1	0	1	1	1	0	0	1	1	0	1
gi|283727529|gb|ADDG01037330.1|:False:1487	gi|283727529|gb|ADDG01037330.1|:False:1487	4	4	4		1	4	4	4	0	1	1	2	1	0	0	1	2	2	2	3	0	0	1	2	0	1	0	1	1	0	1	1	2	1	0	0	1	2	2	2	3	0	0	1	2	0	1	0
gi|283727529|gb|ADDG01037330.1|:False:319	gi|283727529|gb|ADDG01037330.1|:False:319	4	4	4		1	4	4	4	1	2	0	1	2	1	2	1	2	2	1	1	1	3	1	0	4	2	1	1	0	1	2	0	1	2	1	2	1	2	2	1	1	1	3	1	0	4	2	1
gi|283727532|gb|ADDG01037327.1|:True:672	gi|283727532|gb|ADDG01037327.1|:True:672	3	2	2		1	3	2	2	0	0	1	2	2	2	2	1	1	0	0	0	0	3	2	1	0	2	0	2	1	0	0	1	1	1	2	1	1	1	0	0	0	0	2	1	1	0	1	0
gi|283727580|gb|ADDG01037279.1|:True:445	gi|283727580|gb|ADDG01037279.1|:True:445	4	4	4		1	4	4	4	1	1	1	0	0	2	2	2	1	2	1	2	1	2	2	1	1	1	0	1	1	1	1	1	0	0	2	2	2	1	2	1	2	1	2	2	1	1	1	0
gi|283727613|gb|ADDG01037246.1|:True:325	gi|283727613|gb|ADDG01037246.1|:True:325	1	1	1		1	1	1	1	0	0	1	1	1	0	0	0	0	0	0	0	0	0	0	0	0	0	0	0	0	0	0	1	1	1	0	0	0	0	0	0	0	0	0	0	0	0	0	0
gi|283727688|gb|ADDG01037171.1|:True:1122	gi|283727688|gb|ADDG01037171.1|:True:1122	4	4	4		1	4	4	4	3	1	2	1	1	0	0	2	1	1	1	3	2	0	1	3	0	3	1	1	2	3	1	2	1	1	0	0	2	1	1	1	3	2	0	1	3	0	3	1
gi|283727688|gb|ADDG01037171.1|:True:125	gi|283727688|gb|ADDG01037171.1|:True:125	1	1	1		1	1	1	1	0	0	0	0	0	1	1	1	1	1	1	1	0	0	1	0	1	0	0	1	1	0	0	0	0	0	1	1	1	1	1	1	1	0	0	1	0	1	0	0
gi|283727731|gb|ADDG01037128.1|:False:1459	gi|283727731|gb|ADDG01037128.1|:False:1459	2	2	2		1	2	2	2	0	0	0	0	0	1	0	0	2	1	2	0	0	0	0	1	1	0	1	1	1	0	0	0	0	0	1	0	0	2	1	2	0	0	0	0	1	1	0	1
gi|283727804|gb|ADDG01037055.1|:False:1251	gi|283727804|gb|ADDG01037055.1|:False:1251	2	2	2		1	2	2	2	0	1	0	0	1	0	0	0	1	1	1	0	0	1	0	0	0	1	0	2	0	0	1	0	0	1	0	0	0	1	1	1	0	0	1	0	0	0	1	0
gi|283727806|gb|ADDG01037053.1|:True:1213	gi|283727806|gb|ADDG01037053.1|:True:1213	1	1	1		1	1	1	1	0	0	0	1	0	0	1	1	1	1	1	0	1	1	1	1	1	1	1	0	1	0	0	0	1	0	0	1	1	1	1	1	0	1	1	1	1	1	1	1
gi|283727806|gb|ADDG01037053.1|:True:1889	gi|283727806|gb|ADDG01037053.1|:True:1889	3	3	3		1	3	3	3	1	2	1	0	0	1	1	2	1	1	1	0	0	0	0	0	0	0	0	0	1	1	2	1	0	0	1	1	2	1	1	1	0	0	0	0	0	0	0	0
gi|283727979|gb|ADDG01036880.1|:False:1047	gi|283727979|gb|ADDG01036880.1|:False:1047	1	1	1		1	1	1	1	0	0	1	1	1	0	0	0	0	0	0	0	0	0	0	0	0	0	0	0	0	0	0	1	1	1	0	0	0	0	0	0	0	0	0	0	0	0	0	0
gi|283727990|gb|ADDG01036869.1|:False:1852	gi|283727990|gb|ADDG01036869.1|:False:1852	1	1	1		1	1	1	1	0	0	0	1	0	0	0	0	0	0	0	0	0	0	0	0	0	0	0	0	0	0	0	0	1	0	0	0	0	0	0	0	0	0	0	0	0	0	0	0
gi|283727996|gb|ADDG01036863.1|:False:2150	gi|283727996|gb|ADDG01036863.1|:False:2150	1	1	1		1	1	1	1	0	0	0	0	0	1	0	1	1	0	1	1	1	1	0	0	0	0	1	0	0	0	0	0	0	0	1	0	1	1	0	1	1	1	1	0	0	0	0	1
gi|283728001|gb|ADDG01036858.1|:True:75	gi|283728001|gb|ADDG01036858.1|:True:75	3	3	3		1	3	3	3	1	1	2	1	2	0	1	1	2	1	2	2	1	1	2	2	1	1	1	1	1	1	1	2	1	2	0	1	1	2	1	2	2	1	1	2	2	1	1	1
gi|283728024|gb|ADDG01036835.1|:True:158	gi|283728024|gb|ADDG01036835.1|:True:158	3	3	3		1	3	3	3	0	0	2	1	0	1	1	1	1	0	0	1	0	1	0	0	1	0	0	1	0	0	0	2	1	0	1	1	1	1	0	0	1	0	1	0	0	1	0	0
gi|283728024|gb|ADDG01036835.1|:True:862	gi|283728024|gb|ADDG01036835.1|:True:862	3	3	3		1	3	3	3	1	0	0	0	0	2	3	3	2	0	1	2	2	0	2	0	1	2	1	2	1	1	0	0	0	0	2	3	3	2	0	1	2	2	0	2	0	1	2	1
gi|283728195|gb|ADDG01036664.1|:False:1709	gi|283728195|gb|ADDG01036664.1|:False:1709	4	4	4		1	4	4	4	1	0	1	1	2	2	3	2	1	0	0	0	1	1	0	0	2	0	0	0	0	1	0	1	1	2	2	3	2	1	0	0	0	1	1	0	0	2	0	0
gi|283728195|gb|ADDG01036664.1|:False:684	gi|283728195|gb|ADDG01036664.1|:False:684	2	2	2		1	2	2	2	0	1	0	0	0	0	1	1	0	0	0	0	0	0	0	0	0	0	0	0	0	0	1	0	0	0	0	1	1	0	0	0	0	0	0	0	0	0	0	0
gi|283728211|gb|ADDG01036648.1|:False:2405	gi|283728211|gb|ADDG01036648.1|:False:2405	2	2	2		1	2	2	2	0	1	1	1	1	0	0	0	0	0	0	1	0	0	0	0	1	1	0	0	1	0	1	1	1	1	0	0	0	0	0	0	1	0	0	0	0	1	1	0
gi|283728230|gb|ADDG01036629.1|:False:1871	gi|283728230|gb|ADDG01036629.1|:False:1871	1	1	1		1	1	1	1	0	0	1	0	0	1	1	1	1	0	0	0	1	1	1	0	0	0	1	0	0	0	0	1	0	0	1	1	1	1	0	0	0	1	1	1	0	0	0	1
gi|283728265|gb|ADDG01036594.1|:True:1586	gi|283728265|gb|ADDG01036594.1|:True:1586	2	2	2		1	2	2	2	1	0	1	1	2	2	2	2	1	0	0	1	2	1	1	1	0	0	0	2	0	1	0	1	1	2	2	2	2	1	0	0	1	2	1	1	1	0	0	0
gi|283728295|gb|ADDG01036564.1|:True:976	gi|283728295|gb|ADDG01036564.1|:True:976	1	1	1		1	1	1	1	0	0	0	0	0	0	0	0	0	0	0	0	0	0	0	0	1	1	1	1	0	0	0	0	0	0	0	0	0	0	0	0	0	0	0	0	0	1	1	1
gi|283728730|gb|ADDG01036129.1|:False:1260	gi|283728730|gb|ADDG01036129.1|:False:1260	2	2	2		1	2	2	2	0	1	2	0	1	2	1	2	0	0	0	0	1	0	1	0	0	0	0	0	1	0	1	2	0	1	2	1	2	0	0	0	0	1	0	1	0	0	0	0
gi|283728862|gb|ADDG01035997.1|:True:1535	gi|283728862|gb|ADDG01035997.1|:True:1535	2	2	2		1	2	2	2	0	0	0	0	0	1	0	0	1	1	1	0	0	1	1	0	2	1	2	0	0	0	0	0	0	0	1	0	0	1	1	1	0	0	1	1	0	2	1	2
gi|283728862|gb|ADDG01035997.1|:True:2124	gi|283728862|gb|ADDG01035997.1|:True:2124	3	3	3		1	3	3	3	0	0	0	0	0	1	1	1	1	1	2	0	0	0	0	0	2	1	2	1	1	0	0	0	0	0	1	1	1	1	1	2	0	0	0	0	0	2	1	2
gi|283728950|gb|ADDG01035909.1|:False:981	gi|283728950|gb|ADDG01035909.1|:False:981	4	4	4		1	4	4	4	1	0	0	2	2	3	1	1	4	3	2	1	1	2	1	1	1	2	1	1	1	1	0	0	2	2	3	1	1	4	3	2	1	1	2	1	1	1	2	1
gi|283728962|gb|ADDG01035897.1|:True:1367;gi|283759485|gb|ADDG01005374.1|:False:490;gi|283742685|gb|ADDG01022174.1|:True:924	gi|283728962|gb|ADDG01035897.1|:True:1367	11;1;1	11;1;1	11;1;1		3	11	11	11	1	5	1	1	1	0	0	0	8	4	9	2	0	2	2	1	2	2	2	4	4	1	5	1	1	1	0	0	0	8	4	9	2	0	2	2	1	2	2	2
gi|283729134|gb|ADDG01035725.1|:True:132	gi|283729134|gb|ADDG01035725.1|:True:132	15	15	15		1	15	15	15	4	4	8	4	5	5	9	6	4	8	7	4	3	4	4	4	6	4	5	3	3	4	4	8	4	5	5	9	6	4	8	7	4	3	4	4	4	6	4	5
gi|283729311|gb|ADDG01035548.1|:False:1214	gi|283729311|gb|ADDG01035548.1|:False:1214	3	3	3		1	3	3	3	1	0	0	1	1	0	0	1	0	0	0	0	1	1	1	0	1	0	1	1	1	1	0	0	1	1	0	0	1	0	0	0	0	1	1	1	0	1	0	1
gi|283729341|gb|ADDG01035518.1|:True:1186	gi|283729341|gb|ADDG01035518.1|:True:1186	2	2	2		1	2	2	2	2	0	0	0	0	0	0	0	0	0	1	1	0	0	0	1	0	0	0	0	0	2	0	0	0	0	0	0	0	0	0	1	1	0	0	0	1	0	0	0
gi|283729358|gb|ADDG01035501.1|:True:1529	gi|283729358|gb|ADDG01035501.1|:True:1529	3	3	3		1	3	3	3	0	1	2	1	0	2	2	1	1	1	2	1	0	0	0	0	1	1	2	2	1	0	1	2	1	0	2	2	1	1	1	2	1	0	0	0	0	1	1	2
gi|283729358|gb|ADDG01035501.1|:True:241	gi|283729358|gb|ADDG01035501.1|:True:241	16	16	16		1	16	16	16	2	3	5	6	5	8	9	9	4	7	6	3	8	7	8	3	7	5	3	6	4	2	3	5	6	5	8	9	9	4	7	6	3	8	7	8	3	7	5	3
gi|283729375|gb|ADDG01035484.1|:False:507	gi|283729375|gb|ADDG01035484.1|:False:507	6	6	6		1	6	6	6	0	0	0	0	0	4	4	3	1	3	3	0	3	1	0	1	1	1	1	0	0	0	0	0	0	0	4	4	3	1	3	3	0	3	1	0	1	1	1	1
gi|283729455|gb|ADDG01035404.1|:False:947	gi|283729455|gb|ADDG01035404.1|:False:947	4	4	4		1	4	4	4	1	1	2	2	1	1	0	1	2	3	3	2	2	2	1	2	1	1	2	3	2	1	1	2	2	1	1	0	1	2	3	3	2	2	2	1	2	1	1	2
gi|283729499|gb|ADDG01035360.1|:True:1578	gi|283729499|gb|ADDG01035360.1|:True:1578	2	2	2		1	2	2	2	1	2	2	1	1	2	1	2	1	2	2	1	0	1	1	1	2	1	1	2	2	1	2	2	1	1	2	1	2	1	2	2	1	0	1	1	1	2	1	1
gi|283729531|gb|ADDG01035328.1|:False:2007	gi|283729531|gb|ADDG01035328.1|:False:2007	1	1	1		1	1	1	1	0	0	0	0	0	0	0	0	0	0	0	0	0	0	0	0	0	1	1	0	0	0	0	0	0	0	0	0	0	0	0	0	0	0	0	0	0	0	1	1
gi|283729639|gb|ADDG01035220.1|:True:1888	gi|283729639|gb|ADDG01035220.1|:True:1888	1	1	1		1	1	1	1	0	0	0	0	0	1	1	1	0	0	0	0	0	0	0	0	0	0	0	0	0	0	0	0	0	0	1	1	1	0	0	0	0	0	0	0	0	0	0	0
gi|283729639|gb|ADDG01035220.1|:True:410;gi|283652912|gb|ADDG01111939.1|:True:137	gi|283729639|gb|ADDG01035220.1|:True:410;gi|283652912|gb|ADDG01111939.1|:True:137	2;1	2;1	2;1	;	2	2	2	2	0	0	0	0	0	2	0	0	0	1	0	0	1	0	0	0	0	1	0	1	0	0	0	0	0	0	2	0	0	0	1	0	0	1	0	0	0	0	1	0
gi|283729647|gb|ADDG01035212.1|:True:502	gi|283729647|gb|ADDG01035212.1|:True:502	2	2	2		1	2	2	2	1	2	1	2	1	1	0	1	1	1	2	1	2	1	1	0	0	2	1	2	1	1	2	1	2	1	1	0	1	1	1	2	1	2	1	1	0	0	2	1
gi|283729680|gb|ADDG01035179.1|:False:1970	gi|283729680|gb|ADDG01035179.1|:False:1970	1	1	1		1	1	1	1	1	0	0	0	0	0	1	0	0	0	1	0	0	0	0	1	0	1	0	1	0	1	0	0	0	0	0	1	0	0	0	1	0	0	0	0	1	0	1	0
gi|283729688|gb|ADDG01035171.1|:True:1655	gi|283729688|gb|ADDG01035171.1|:True:1655	1	1	1		1	1	1	1	1	1	1	0	0	1	1	1	0	0	1	0	0	1	0	1	1	1	1	0	0	1	1	1	0	0	1	1	1	0	0	1	0	0	1	0	1	1	1	1
gi|283729807|gb|ADDG01035052.1|:False:977	gi|283729807|gb|ADDG01035052.1|:False:977	1	1	1		1	1	1	1	1	0	1	0	1	0	0	0	1	1	1	0	0	0	1	1	1	1	1	1	0	1	0	1	0	1	0	0	0	1	1	1	0	0	0	1	1	1	1	1
gi|283729867|gb|ADDG01034992.1|:True:312	gi|283729867|gb|ADDG01034992.1|:True:312	1	1	1		1	1	1	1	0	0	1	1	1	0	0	0	0	0	0	0	0	0	1	0	0	0	0	0	0	0	0	1	1	1	0	0	0	0	0	0	0	0	0	1	0	0	0	0
gi|283729867|gb|ADDG01034992.1|:True:956	gi|283729867|gb|ADDG01034992.1|:True:956	3	3	3		1	3	3	3	0	0	3	1	2	1	0	1	2	1	1	0	2	0	3	0	2	2	2	1	0	0	0	3	1	2	1	0	1	2	1	1	0	2	0	3	0	2	2	2
gi|283729939|gb|ADDG01034920.1|:True:1810	gi|283729939|gb|ADDG01034920.1|:True:1810	2	2	2		1	2	2	2	1	2	0	0	0	2	1	2	1	2	2	1	0	0	0	1	2	2	0	2	2	1	2	0	0	0	2	1	2	1	2	2	1	0	0	0	1	2	2	0
gi|283729957|gb|ADDG01034902.1|:True:1869	gi|283729957|gb|ADDG01034902.1|:True:1869	2	2	2		1	2	2	2	1	1	0	0	0	1	1	1	0	1	0	1	0	0	1	1	1	2	0	0	0	1	1	0	0	0	1	1	1	0	1	0	1	0	0	1	1	1	2	0
gi|283730072|gb|ADDG01034787.1|:False:1811	gi|283730072|gb|ADDG01034787.1|:False:1811	6	4	4		1	6	4	4	0	1	3	4	2	3	1	2	1	2	2	0	3	3	5	0	2	1	0	2	1	0	0	2	3	1	2	1	1	1	1	1	0	1	1	3	0	1	0	0
gi|283730259|gb|ADDG01034600.1|:True:762	gi|283730259|gb|ADDG01034600.1|:True:762	2	2	2		1	2	2	2	0	1	1	1	1	1	0	1	0	1	1	0	1	0	1	1	1	1	1	1	1	0	1	1	1	1	1	0	1	0	1	1	0	1	0	1	1	1	1	1
gi|283730367|gb|ADDG01034492.1|:False:1195	gi|283730367|gb|ADDG01034492.1|:False:1195	3	3	3		1	3	3	3	2	1	1	3	2	2	3	0	1	1	1	2	1	2	1	2	2	3	1	2	0	2	1	1	3	2	2	3	0	1	1	1	2	1	2	1	2	2	3	1
gi|283730367|gb|ADDG01034492.1|:False:1747	gi|283730367|gb|ADDG01034492.1|:False:1747	5	5	5		1	5	5	5	4	3	2	2	3	1	2	2	3	3	4	3	0	2	3	2	1	1	1	1	3	4	3	2	2	3	1	2	2	3	3	4	3	0	2	3	2	1	1	1
gi|283730628|gb|ADDG01034231.1|:False:1626	gi|283730628|gb|ADDG01034231.1|:False:1626	1	1	1		1	1	1	1	0	0	0	0	0	1	1	0	1	1	1	0	0	0	1	0	0	0	0	0	0	0	0	0	0	0	1	1	0	1	1	1	0	0	0	1	0	0	0	0
gi|283730699|gb|ADDG01034160.1|:False:1285	gi|283730699|gb|ADDG01034160.1|:False:1285	1	1	1		1	1	1	1	0	0	0	1	1	0	0	1	0	0	0	0	0	1	1	0	0	0	0	0	0	0	0	0	1	1	0	0	1	0	0	0	0	0	1	1	0	0	0	0
gi|283730722|gb|ADDG01034137.1|:True:1085	gi|283730722|gb|ADDG01034137.1|:True:1085	7	7	7		1	7	7	7	0	3	2	4	3	2	3	3	5	3	5	3	4	3	4	4	4	2	2	3	3	0	3	2	4	3	2	3	3	5	3	5	3	4	3	4	4	4	2	2
gi|283730815|gb|ADDG01034044.1|:True:294	gi|283730815|gb|ADDG01034044.1|:True:294	10	10	10		1	10	10	10	2	4	7	3	3	3	3	2	3	4	4	3	1	1	1	4	3	2	2	5	2	2	4	7	3	3	3	3	2	3	4	4	3	1	1	1	4	3	2	2
gi|283730821|gb|ADDG01034038.1|:False:2446	gi|283730821|gb|ADDG01034038.1|:False:2446	4	4	4		1	4	4	4	0	1	1	0	0	0	0	0	1	2	1	1	1	0	0	0	1	1	1	4	1	0	1	1	0	0	0	0	0	1	2	1	1	1	0	0	0	1	1	1
gi|283730872|gb|ADDG01033987.1|:True:117	gi|283730872|gb|ADDG01033987.1|:True:117	1	1	1		1	1	1	1	0	1	0	0	1	0	0	0	0	0	0	1	1	0	0	0	0	0	1	0	1	0	1	0	0	1	0	0	0	0	0	0	1	1	0	0	0	0	0	1
gi|283730992|gb|ADDG01033867.1|:False:1903	gi|283730992|gb|ADDG01033867.1|:False:1903	6	6	6		1	6	6	6	1	1	3	1	0	3	2	2	2	1	0	1	0	2	1	1	2	2	1	1	2	1	1	3	1	0	3	2	2	2	1	0	1	0	2	1	1	2	2	1
gi|283730992|gb|ADDG01033867.1|:False:412	gi|283730992|gb|ADDG01033867.1|:False:412	2	2	2		1	2	2	2	0	0	1	1	0	1	2	1	0	0	0	1	0	0	0	0	1	0	1	1	0	0	0	1	1	0	1	2	1	0	0	0	1	0	0	0	0	1	0	1
gi|283731025|gb|ADDG01033834.1|:False:1129	gi|283731025|gb|ADDG01033834.1|:False:1129	2	2	2		1	2	2	2	0	0	2	1	2	0	0	0	0	0	0	0	0	0	0	0	0	0	0	0	0	0	0	2	1	2	0	0	0	0	0	0	0	0	0	0	0	0	0	0
gi|283731064|gb|ADDG01033795.1|:False:1360	gi|283731064|gb|ADDG01033795.1|:False:1360	2	2	2		1	2	2	2	1	2	1	0	1	1	2	2	0	1	2	2	1	0	1	2	2	1	1	1	1	1	2	1	0	1	1	2	2	0	1	2	2	1	0	1	2	2	1	1
gi|283731141|gb|ADDG01033718.1|:True:1203	gi|283731141|gb|ADDG01033718.1|:True:1203	6	6	6		1	6	6	6	0	2	2	2	0	0	0	0	2	2	3	0	0	0	1	0	0	4	0	4	2	0	2	2	2	0	0	0	0	2	2	3	0	0	0	1	0	0	4	0
gi|283731200|gb|ADDG01033659.1|:False:1723;gi|283622699|gb|ADDG01142151.1|:True:1	gi|283731200|gb|ADDG01033659.1|:False:1723	24;3	24;3	17;0		2	24	24	17	14	9	8	9	10	15	13	14	15	11	17	14	9	8	10	14	17	14	14	11	8	14	9	8	9	10	15	13	14	15	11	17	14	9	8	10	14	17	14	14
gi|283731506|gb|ADDG01033353.1|:True:730	gi|283731506|gb|ADDG01033353.1|:True:730	4	4	4		1	4	4	4	0	0	1	1	1	2	3	3	1	0	1	0	3	2	2	1	0	1	1	1	0	0	0	1	1	1	2	3	3	1	0	1	0	3	2	2	1	0	1	1
gi|283731507|gb|ADDG01033352.1|:True:1943	gi|283731507|gb|ADDG01033352.1|:True:1943	4	4	4		1	4	4	4	0	0	3	3	1	0	0	0	0	1	0	0	0	0	1	0	0	1	0	0	0	0	0	3	3	1	0	0	0	0	1	0	0	0	0	1	0	0	1	0
gi|283731536|gb|ADDG01033323.1|:False:1355	gi|283731536|gb|ADDG01033323.1|:False:1355	2	2	2		1	2	2	2	0	0	0	0	0	0	0	0	1	0	2	0	1	0	1	0	1	0	1	0	0	0	0	0	0	0	0	0	0	1	0	2	0	1	0	1	0	1	0	1
gi|283731542|gb|ADDG01033317.1|:False:541	gi|283731542|gb|ADDG01033317.1|:False:541	2	2	2		1	2	2	2	0	0	0	0	0	0	0	1	0	0	1	1	0	0	0	0	0	0	0	0	0	0	0	0	0	0	0	0	1	0	0	1	1	0	0	0	0	0	0	0
gi|283731665|gb|ADDG01033194.1|:True:144	gi|283731665|gb|ADDG01033194.1|:True:144	1	1	1		1	1	1	1	0	0	0	1	1	0	0	0	0	0	0	0	0	0	0	0	0	0	0	0	0	0	0	0	1	1	0	0	0	0	0	0	0	0	0	0	0	0	0	0
gi|283731771|gb|ADDG01033088.1|:False:1136	gi|283731771|gb|ADDG01033088.1|:False:1136	2	2	2		1	2	2	2	0	0	0	0	1	0	0	1	0	0	1	0	1	1	2	0	0	1	0	0	0	0	0	0	0	1	0	0	1	0	0	1	0	1	1	2	0	0	1	0
gi|283731779|gb|ADDG01033080.1|:False:1749	gi|283731779|gb|ADDG01033080.1|:False:1749	5	5	5		1	5	5	5	2	3	0	1	1	2	2	2	1	3	4	3	0	1	1	2	2	4	3	2	2	2	3	0	1	1	2	2	2	1	3	4	3	0	1	1	2	2	4	3
gi|283731815|gb|ADDG01033044.1|:True:0	gi|283731815|gb|ADDG01033044.1|:True:0	1	1	1		1	1	1	1	0	0	0	0	0	1	1	1	0	0	0	0	0	0	0	0	0	0	0	0	0	0	0	0	0	0	1	1	1	0	0	0	0	0	0	0	0	0	0	0
gi|283731879|gb|ADDG01032980.1|:True:1093	gi|283731879|gb|ADDG01032980.1|:True:1093	4	4	4		1	4	4	4	2	1	2	3	3	0	0	1	3	1	2	1	0	1	1	1	1	2	0	1	1	2	1	2	3	3	0	0	1	3	1	2	1	0	1	1	1	1	2	0
gi|283731942|gb|ADDG01032917.1|:False:1778	gi|283731942|gb|ADDG01032917.1|:False:1778	2	2	2		1	2	2	2	2	0	1	0	0	1	1	1	1	1	2	1	0	1	2	2	2	2	1	1	0	2	0	1	0	0	1	1	1	1	1	2	1	0	1	2	2	2	2	1
gi|283731942|gb|ADDG01032917.1|:False:2549	gi|283731942|gb|ADDG01032917.1|:False:2549	5	5	5		1	5	5	5	4	2	2	3	2	3	1	1	1	1	3	4	1	0	2	2	3	4	4	3	3	4	2	2	3	2	3	1	1	1	1	3	4	1	0	2	2	3	4	4
gi|283731949|gb|ADDG01032910.1|:True:1530	gi|283731949|gb|ADDG01032910.1|:True:1530	3	3	3		1	3	3	3	0	1	0	0	2	1	1	2	2	2	2	1	0	1	1	1	1	0	0	1	0	0	1	0	0	2	1	1	2	2	2	2	1	0	1	1	1	1	0	0
gi|283731996|gb|ADDG01032863.1|:True:1815	gi|283731996|gb|ADDG01032863.1|:True:1815	1	1	1		1	1	1	1	0	0	0	0	0	0	0	0	0	0	1	0	0	0	0	0	0	0	1	0	1	0	0	0	0	0	0	0	0	0	0	1	0	0	0	0	0	0	0	1
gi|283732007|gb|ADDG01032852.1|:False:446	gi|283732007|gb|ADDG01032852.1|:False:446	1	1	1		1	1	1	1	0	0	1	0	1	0	0	0	0	0	0	0	1	0	1	0	0	1	0	0	0	0	0	1	0	1	0	0	0	0	0	0	0	1	0	1	0	0	1	0
gi|283732030|gb|ADDG01032829.1|:False:370	gi|283732030|gb|ADDG01032829.1|:False:370	1	1	1		1	1	1	1	0	0	1	1	1	0	0	0	0	0	0	0	0	0	0	0	0	0	0	0	0	0	0	1	1	1	0	0	0	0	0	0	0	0	0	0	0	0	0	0
gi|283732044|gb|ADDG01032815.1|:True:587	gi|283732044|gb|ADDG01032815.1|:True:587	2	2	2		1	2	2	2	1	0	0	0	0	0	0	0	0	0	0	1	0	0	0	1	0	0	0	0	0	1	0	0	0	0	0	0	0	0	0	0	1	0	0	0	1	0	0	0
gi|283732079|gb|ADDG01032780.1|:False:2555	gi|283732079|gb|ADDG01032780.1|:False:2555	1	1	1		1	1	1	1	0	0	0	1	1	0	0	0	0	1	0	0	0	0	0	0	0	0	0	1	0	0	0	0	1	1	0	0	0	0	1	0	0	0	0	0	0	0	0	0
gi|283732129|gb|ADDG01032730.1|:True:1543	gi|283732129|gb|ADDG01032730.1|:True:1543	2	2	2		1	2	2	2	1	1	2	1	1	0	0	0	2	1	2	1	1	1	1	1	1	0	1	2	1	1	1	2	1	1	0	0	0	2	1	2	1	1	1	1	1	1	0	1
gi|283732184|gb|ADDG01032675.1|:False:1597	gi|283732184|gb|ADDG01032675.1|:False:1597	2	2	2		1	2	2	2	0	0	0	0	0	1	0	0	1	0	0	0	0	1	0	0	0	1	1	0	0	0	0	0	0	0	1	0	0	1	0	0	0	0	1	0	0	0	1	1
gi|283732184|gb|ADDG01032675.1|:False:2064	gi|283732184|gb|ADDG01032675.1|:False:2064	4	4	4		1	4	4	4	2	1	1	3	2	1	3	2	1	2	3	0	2	0	1	1	1	2	2	3	1	2	1	1	3	2	1	3	2	1	2	3	0	2	0	1	1	1	2	2
gi|283732234|gb|ADDG01032625.1|:True:604	gi|283732234|gb|ADDG01032625.1|:True:604	1	1	1		1	1	1	1	0	1	1	1	1	0	1	0	1	0	1	0	1	0	0	0	1	1	0	0	0	0	1	1	1	1	0	1	0	1	0	1	0	1	0	0	0	1	1	0
gi|283732307|gb|ADDG01032552.1|:False:2171	gi|283732307|gb|ADDG01032552.1|:False:2171	9	9	9		1	9	9	9	2	3	5	2	3	2	3	2	4	1	2	1	3	2	3	1	2	4	2	2	3	2	3	5	2	3	2	3	2	4	1	2	1	3	2	3	1	2	4	2
gi|283732468|gb|ADDG01032391.1|:True:2186	gi|283732468|gb|ADDG01032391.1|:True:2186	2	2	2		1	2	2	2	0	1	2	1	0	0	0	1	0	0	1	1	1	1	0	1	1	0	0	1	1	0	1	2	1	0	0	0	1	0	0	1	1	1	1	0	1	1	0	0
gi|283732526|gb|ADDG01032333.1|:False:1089	gi|283732526|gb|ADDG01032333.1|:False:1089	1	1	1		1	1	1	1	1	0	1	1	1	0	0	1	1	1	1	0	0	1	0	1	0	1	0	0	0	1	0	1	1	1	0	0	1	1	1	1	0	0	1	0	1	0	1	0
gi|283732761|gb|ADDG01032098.1|:False:1363	gi|283732761|gb|ADDG01032098.1|:False:1363	4	4	4		1	4	4	4	0	2	1	0	1	2	1	2	3	2	1	2	1	1	0	3	1	2	2	2	1	0	2	1	0	1	2	1	2	3	2	1	2	1	1	0	3	1	2	2
gi|283732813|gb|ADDG01032046.1|:False:1690	gi|283732813|gb|ADDG01032046.1|:False:1690	4	4	4		1	4	4	4	2	0	0	1	1	1	2	1	3	3	3	2	2	0	1	3	1	0	2	0	1	2	0	0	1	1	1	2	1	3	3	3	2	2	0	1	3	1	0	2
gi|283732827|gb|ADDG01032032.1|:True:1153	gi|283732827|gb|ADDG01032032.1|:True:1153	2	2	2		1	2	2	2	1	1	2	1	2	2	1	2	2	1	2	1	2	1	2	0	2	2	2	2	1	1	1	2	1	2	2	1	2	2	1	2	1	2	1	2	0	2	2	2
gi|283732827|gb|ADDG01032032.1|:True:1476	gi|283732827|gb|ADDG01032032.1|:True:1476	15	15	15		1	15	15	15	3	7	5	6	4	5	7	6	7	8	9	9	6	5	6	4	4	3	5	6	4	3	7	5	6	4	5	7	6	7	8	9	9	6	5	6	4	4	3	5
gi|283732833|gb|ADDG01032026.1|:False:963	gi|283732833|gb|ADDG01032026.1|:False:963	1	1	1		1	1	1	1	0	0	0	0	0	1	1	1	0	0	0	0	0	0	0	0	0	0	0	0	0	0	0	0	0	0	1	1	1	0	0	0	0	0	0	0	0	0	0	0
gi|283732891|gb|ADDG01031968.1|:True:0	gi|283732891|gb|ADDG01031968.1|:True:0	1	1	1		1	1	1	1	0	0	0	0	0	0	1	0	0	0	0	0	0	0	0	0	0	0	0	0	0	0	0	0	0	0	0	1	0	0	0	0	0	0	0	0	0	0	0	0
gi|283732903|gb|ADDG01031956.1|:True:419	gi|283732903|gb|ADDG01031956.1|:True:419	1	1	1		1	1	1	1	0	0	0	0	0	0	1	0	1	1	1	0	1	0	1	0	1	1	1	1	0	0	0	0	0	0	0	1	0	1	1	1	0	1	0	1	0	1	1	1
gi|283733000|gb|ADDG01031859.1|:False:1452	gi|283733000|gb|ADDG01031859.1|:False:1452	2	2	2		1	2	2	2	2	1	1	1	0	1	0	0	0	1	0	1	0	0	0	1	2	0	2	1	0	2	1	1	1	0	1	0	0	0	1	0	1	0	0	0	1	2	0	2
gi|283733051|gb|ADDG01031808.1|:True:723	gi|283733051|gb|ADDG01031808.1|:True:723	1	1	1		1	1	1	1	0	0	1	0	1	0	0	0	0	0	1	0	0	0	1	0	0	0	0	0	0	0	0	1	0	1	0	0	0	0	0	1	0	0	0	1	0	0	0	0
gi|283733061|gb|ADDG01031798.1|:False:2597	gi|283733061|gb|ADDG01031798.1|:False:2597	1	1	1		1	1	1	1	0	0	1	1	1	1	1	0	0	0	1	0	1	1	1	0	1	0	0	1	0	0	0	1	1	1	1	1	0	0	0	1	0	1	1	1	0	1	0	0
gi|283733061|gb|ADDG01031798.1|:False:930	gi|283733061|gb|ADDG01031798.1|:False:930	3	3	3		1	3	3	3	1	1	1	0	1	0	0	0	0	0	0	0	1	0	1	1	0	1	0	1	0	1	1	1	0	1	0	0	0	0	0	0	0	1	0	1	1	0	1	0
gi|283733097|gb|ADDG01031762.1|:True:2185	gi|283733097|gb|ADDG01031762.1|:True:2185	2	2	2		1	2	2	2	0	0	0	1	1	2	1	1	0	0	1	0	2	1	1	0	0	0	0	0	0	0	0	0	1	1	2	1	1	0	0	1	0	2	1	1	0	0	0	0
gi|283733097|gb|ADDG01031762.1|:True:785	gi|283733097|gb|ADDG01031762.1|:True:785	3	3	3		1	3	3	3	0	0	0	1	1	2	2	2	0	0	0	1	1	0	0	0	1	1	0	0	0	0	0	0	1	1	2	2	2	0	0	0	1	1	0	0	0	1	1	0
gi|283733244|gb|ADDG01031615.1|:True:163	gi|283733244|gb|ADDG01031615.1|:True:163	3	3	3		1	3	3	3	0	2	3	2	0	1	1	1	2	0	2	1	1	0	2	1	2	1	2	1	0	0	2	3	2	0	1	1	1	2	0	2	1	1	0	2	1	2	1	2
gi|283733245|gb|ADDG01031614.1|:False:1351	gi|283733245|gb|ADDG01031614.1|:False:1351	1	1	1		1	1	1	1	0	0	0	0	0	0	0	0	0	0	0	0	0	0	1	0	0	1	0	0	0	0	0	0	0	0	0	0	0	0	0	0	0	0	0	1	0	0	1	0
gi|283733343|gb|ADDG01031516.1|:False:1673	gi|283733343|gb|ADDG01031516.1|:False:1673	6	6	6		1	6	6	6	1	4	2	2	2	1	3	1	2	5	2	1	3	2	1	0	4	3	2	2	3	1	4	2	2	2	1	3	1	2	5	2	1	3	2	1	0	4	3	2
gi|283733343|gb|ADDG01031516.1|:False:479	gi|283733343|gb|ADDG01031516.1|:False:479	2	2	2		1	2	2	2	2	2	1	1	1	0	0	0	0	1	1	2	0	0	1	2	1	2	2	1	0	2	2	1	1	1	0	0	0	0	1	1	2	0	0	1	2	1	2	2
gi|283733343|gb|ADDG01031516.1|:False:984	gi|283733343|gb|ADDG01031516.1|:False:984	2	2	2		1	2	2	2	0	0	1	1	1	1	1	1	1	1	0	0	1	1	1	0	1	2	1	0	1	0	0	1	1	1	1	1	1	1	1	0	0	1	1	1	0	1	2	1
gi|283733387|gb|ADDG01031472.1|:False:2424	gi|283733387|gb|ADDG01031472.1|:False:2424	15	6	6		1	15	6	6	1	3	7	3	6	5	3	6	3	7	8	2	5	2	6	2	6	4	6	6	2	1	1	3	0	2	2	1	3	2	4	4	1	2	2	3	0	3	1	4
gi|283733429|gb|ADDG01031430.1|:True:917	gi|283733429|gb|ADDG01031430.1|:True:917	1	1	1		1	1	1	1	0	0	0	0	0	0	1	0	0	0	0	0	0	0	0	0	0	0	0	0	0	0	0	0	0	0	0	1	0	0	0	0	0	0	0	0	0	0	0	0
gi|283733465|gb|ADDG01031394.1|:True:752	gi|283733465|gb|ADDG01031394.1|:True:752	3	3	3		1	3	3	3	1	1	1	1	1	1	0	0	1	1	2	1	1	1	0	2	0	1	1	1	1	1	1	1	1	1	1	0	0	1	1	2	1	1	1	0	2	0	1	1
gi|283733607|gb|ADDG01031252.1|:False:2214	gi|283733607|gb|ADDG01031252.1|:False:2214	1	1	1		1	1	1	1	1	0	0	0	0	0	1	0	0	1	1	0	1	0	1	1	1	1	1	1	0	1	0	0	0	0	0	1	0	0	1	1	0	1	0	1	1	1	1	1
gi|283733689|gb|ADDG01031170.1|:False:1407	gi|283733689|gb|ADDG01031170.1|:False:1407	2	2	2		1	2	2	2	1	0	2	1	2	0	0	0	2	1	1	0	0	0	1	0	1	0	1	1	1	1	0	2	1	2	0	0	0	2	1	1	0	0	0	1	0	1	0	1
gi|283733728|gb|ADDG01031131.1|:False:2570	gi|283733728|gb|ADDG01031131.1|:False:2570	8	8	8		1	8	8	8	5	4	2	1	0	2	4	3	2	2	1	6	2	2	1	7	3	1	3	2	3	5	4	2	1	0	2	4	3	2	2	1	6	2	2	1	7	3	1	3
gi|283733753|gb|ADDG01031106.1|:False:2193	gi|283733753|gb|ADDG01031106.1|:False:2193	2	2	2		1	2	2	2	1	1	0	2	2	0	0	0	1	1	1	1	0	1	0	1	0	0	1	0	1	1	1	0	2	2	0	0	0	1	1	1	1	0	1	0	1	0	0	1
gi|283733865|gb|ADDG01030994.1|:True:1430	gi|283733865|gb|ADDG01030994.1|:True:1430	2	2	2		1	2	2	2	1	0	0	0	1	2	1	1	0	0	0	0	1	1	1	0	1	0	0	1	1	1	0	0	0	1	2	1	1	0	0	0	0	1	1	1	0	1	0	0
gi|283734002|gb|ADDG01030857.1|:False:2635	gi|283734002|gb|ADDG01030857.1|:False:2635	16	16	16		1	16	16	16	4	4	8	8	6	5	6	4	7	1	5	5	3	1	2	6	1	4	4	6	5	4	4	8	8	6	5	6	4	7	1	5	5	3	1	2	6	1	4	4
gi|283734067|gb|ADDG01030792.1|:True:884	gi|283734067|gb|ADDG01030792.1|:True:884	15	15	15		1	15	15	15	6	7	6	5	2	5	5	6	6	8	7	5	5	2	6	3	6	5	3	6	7	6	7	6	5	2	5	5	6	6	8	7	5	5	2	6	3	6	5	3
gi|283734216|gb|ADDG01030643.1|:True:184	gi|283734216|gb|ADDG01030643.1|:True:184	1	1	1		1	1	1	1	1	0	0	1	0	1	1	0	0	0	0	1	0	0	0	0	0	0	1	0	0	1	0	0	1	0	1	1	0	0	0	0	1	0	0	0	0	0	0	1
gi|283734227|gb|ADDG01030632.1|:True:1352	gi|283734227|gb|ADDG01030632.1|:True:1352	7	7	7		1	7	7	7	0	0	4	5	4	0	0	0	0	2	1	0	1	1	1	0	1	3	2	0	0	0	0	4	5	4	0	0	0	0	2	1	0	1	1	1	0	1	3	2
gi|283734275|gb|ADDG01030584.1|:True:1761	gi|283734275|gb|ADDG01030584.1|:True:1761	3	3	3		1	3	3	3	0	1	1	1	0	0	0	0	1	0	0	1	0	0	1	0	1	1	0	1	0	0	1	1	1	0	0	0	0	1	0	0	1	0	0	1	0	1	1	0
gi|283734276|gb|ADDG01030583.1|:False:1181	gi|283734276|gb|ADDG01030583.1|:False:1181	4	4	4		1	4	4	4	3	2	3	2	2	3	3	2	2	2	3	2	2	1	4	3	2	1	1	1	1	3	2	3	2	2	3	3	2	2	2	3	2	2	1	4	3	2	1	1
gi|283734276|gb|ADDG01030583.1|:False:1578	gi|283734276|gb|ADDG01030583.1|:False:1578	2	2	2		1	2	2	2	0	0	0	1	0	2	0	1	1	1	1	0	1	0	1	0	1	1	1	0	0	0	0	0	1	0	2	0	1	1	1	1	0	1	0	1	0	1	1	1
gi|283734276|gb|ADDG01030583.1|:False:879	gi|283734276|gb|ADDG01030583.1|:False:879	6	6	6		1	6	6	6	2	2	3	3	5	1	1	1	4	3	4	4	2	3	1	4	4	4	5	2	3	2	2	3	3	5	1	1	1	4	3	4	4	2	3	1	4	4	4	5
gi|283734287|gb|ADDG01030572.1|:False:725	gi|283734287|gb|ADDG01030572.1|:False:725	1	1	1		1	1	1	1	0	0	0	0	0	0	0	0	0	0	1	0	0	0	1	0	0	0	0	0	1	0	0	0	0	0	0	0	0	0	0	1	0	0	0	1	0	0	0	0
gi|283734340|gb|ADDG01030519.1|:True:2266	gi|283734340|gb|ADDG01030519.1|:True:2266	5	5	5		1	5	5	5	5	2	1	0	1	0	1	0	3	2	1	3	1	0	3	3	1	1	1	3	2	5	2	1	0	1	0	1	0	3	2	1	3	1	0	3	3	1	1	1
gi|283734382|gb|ADDG01030477.1|:False:2651	gi|283734382|gb|ADDG01030477.1|:False:2651	5	5	5		1	5	5	5	2	3	2	2	2	0	1	1	1	3	3	0	1	1	2	1	0	1	0	1	3	2	3	2	2	2	0	1	1	1	3	3	0	1	1	2	1	0	1	0
gi|283734406|gb|ADDG01030453.1|:True:1223	gi|283734406|gb|ADDG01030453.1|:True:1223	5	5	5		1	5	5	5	2	2	2	1	2	2	0	1	3	1	1	1	1	4	1	1	1	1	1	1	1	2	2	2	1	2	2	0	1	3	1	1	1	1	4	1	1	1	1	1
gi|283734571|gb|ADDG01030288.1|:False:979	gi|283734571|gb|ADDG01030288.1|:False:979	2	2	2		1	2	2	2	0	0	0	0	0	0	0	0	0	0	0	1	0	0	0	0	0	0	1	0	0	0	0	0	0	0	0	0	0	0	0	0	1	0	0	0	0	0	0	1
gi|283734595|gb|ADDG01030264.1|:True:2235	gi|283734595|gb|ADDG01030264.1|:True:2235	7	7	7		1	7	7	7	2	5	2	5	3	2	2	6	3	5	6	4	2	4	2	3	3	2	5	3	4	2	5	2	5	3	2	2	6	3	5	6	4	2	4	2	3	3	2	5
gi|283734625|gb|ADDG01030234.1|:False:1244	gi|283734625|gb|ADDG01030234.1|:False:1244	1	1	1		1	1	1	1	1	1	1	1	1	0	0	0	0	0	0	1	1	1	1	0	1	1	1	1	1	1	1	1	1	1	0	0	0	0	0	0	1	1	1	1	0	1	1	1
gi|283734625|gb|ADDG01030234.1|:False:1414	gi|283734625|gb|ADDG01030234.1|:False:1414	2	2	2		1	2	2	2	1	0	1	0	1	1	2	0	1	1	2	0	0	1	1	1	0	1	1	1	1	1	0	1	0	1	1	2	0	1	1	2	0	0	1	1	1	0	1	1
gi|283734625|gb|ADDG01030234.1|:False:1883	gi|283734625|gb|ADDG01030234.1|:False:1883	2	2	2		1	2	2	2	0	0	1	1	1	0	0	0	2	0	1	1	0	0	0	0	0	0	0	1	0	0	0	1	1	1	0	0	0	2	0	1	1	0	0	0	0	0	0	0
gi|283734631|gb|ADDG01030228.1|:False:1241	gi|283734631|gb|ADDG01030228.1|:False:1241	8	8	8		1	8	8	8	2	4	1	3	5	2	2	0	4	2	3	2	2	1	3	3	1	2	3	3	2	2	4	1	3	5	2	2	0	4	2	3	2	2	1	3	3	1	2	3
gi|283734631|gb|ADDG01030228.1|:False:1579	gi|283734631|gb|ADDG01030228.1|:False:1579	1	1	1		1	1	1	1	1	0	1	1	0	1	1	1	1	0	1	1	1	0	1	0	1	0	1	1	1	1	0	1	1	0	1	1	1	1	0	1	1	1	0	1	0	1	0	1
gi|283734631|gb|ADDG01030228.1|:False:2664	gi|283734631|gb|ADDG01030228.1|:False:2664	2	2	2		1	2	2	2	1	0	0	1	0	1	0	1	0	0	0	0	0	0	0	0	1	0	0	0	1	1	0	0	1	0	1	0	1	0	0	0	0	0	0	0	0	1	0	0
gi|283734786|gb|ADDG01030073.1|:True:894	gi|283734786|gb|ADDG01030073.1|:True:894	3	3	3		1	3	3	3	0	1	1	1	1	1	0	1	1	1	1	0	0	0	0	0	0	0	0	1	0	0	1	1	1	1	1	0	1	1	1	1	0	0	0	0	0	0	0	0
gi|283734967|gb|ADDG01029892.1|:False:1825	gi|283734967|gb|ADDG01029892.1|:False:1825	5	5	5		1	5	5	5	0	2	1	1	3	1	0	0	0	1	2	0	1	0	1	0	1	1	1	2	0	0	2	1	1	3	1	0	0	0	1	2	0	1	0	1	0	1	1	1
gi|283734992|gb|ADDG01029867.1|:False:2049	gi|283734992|gb|ADDG01029867.1|:False:2049	1	1	1		1	1	1	1	1	0	1	1	0	1	1	0	1	0	0	1	0	1	1	1	0	0	1	1	1	1	0	1	1	0	1	1	0	1	0	0	1	0	1	1	1	0	0	1
gi|283735174|gb|ADDG01029685.1|:False:2686	gi|283735174|gb|ADDG01029685.1|:False:2686	1	1	1		1	1	1	1	0	0	0	1	0	1	0	0	0	0	0	0	1	1	1	0	0	0	0	0	0	0	0	0	1	0	1	0	0	0	0	0	0	1	1	1	0	0	0	0
gi|283735181|gb|ADDG01029678.1|:True:2289	gi|283735181|gb|ADDG01029678.1|:True:2289	1	1	1		1	1	1	1	0	0	0	0	0	0	0	0	0	0	0	0	0	0	0	0	1	0	0	0	0	0	0	0	0	0	0	0	0	0	0	0	0	0	0	0	0	1	0	0
gi|283735403|gb|ADDG01029456.1|:False:2010	gi|283735403|gb|ADDG01029456.1|:False:2010	2	2	2		1	2	2	2	0	1	0	0	0	0	1	0	0	0	0	0	0	0	0	0	0	1	1	0	0	0	1	0	0	0	0	1	0	0	0	0	0	0	0	0	0	0	1	1
gi|283735466|gb|ADDG01029393.1|:False:2282	gi|283735466|gb|ADDG01029393.1|:False:2282	12	12	12		1	12	12	12	9	5	3	4	5	8	6	6	3	5	5	8	5	8	7	6	6	5	5	5	6	9	5	3	4	5	8	6	6	3	5	5	8	5	8	7	6	6	5	5
gi|283735699|gb|ADDG01029160.1|:False:1513	gi|283735699|gb|ADDG01029160.1|:False:1513	2	2	2		1	2	2	2	0	0	1	2	1	0	0	0	1	2	0	0	0	0	0	1	0	0	0	0	0	0	0	1	2	1	0	0	0	1	2	0	0	0	0	0	1	0	0	0
gi|283735900|gb|ADDG01028959.1|:True:1377	gi|283735900|gb|ADDG01028959.1|:True:1377	3	3	3		1	3	3	3	1	0	0	1	1	1	0	0	1	0	0	0	0	2	0	0	0	0	0	0	0	1	0	0	1	1	1	0	0	1	0	0	0	0	2	0	0	0	0	0
gi|283735910|gb|ADDG01028949.1|:False:2557	gi|283735910|gb|ADDG01028949.1|:False:2557	6	6	6		1	6	6	6	2	2	3	4	3	1	2	2	4	4	5	3	3	0	2	3	4	3	2	4	3	2	2	3	4	3	1	2	2	4	4	5	3	3	0	2	3	4	3	2
gi|283736040|gb|ADDG01028819.1|:False:1481	gi|283736040|gb|ADDG01028819.1|:False:1481	1	1	1		1	1	1	1	0	0	0	0	0	1	0	0	0	0	0	0	0	0	0	0	0	0	0	0	0	0	0	0	0	0	1	0	0	0	0	0	0	0	0	0	0	0	0	0
gi|283736320|gb|ADDG01028539.1|:False:2738	gi|283736320|gb|ADDG01028539.1|:False:2738	1	1	1		1	1	1	1	0	0	1	1	1	0	0	0	0	0	1	0	0	0	0	1	0	0	0	0	0	0	0	1	1	1	0	0	0	0	0	1	0	0	0	0	1	0	0	0
gi|283736352|gb|ADDG01028507.1|:True:1	gi|283736352|gb|ADDG01028507.1|:True:1	5	5	5		1	5	5	5	0	0	0	0	0	1	1	1	2	1	2	0	0	1	1	0	2	1	2	0	1	0	0	0	0	0	1	1	1	2	1	2	0	0	1	1	0	2	1	2
gi|283736352|gb|ADDG01028507.1|:True:1979	gi|283736352|gb|ADDG01028507.1|:True:1979	2	2	2		1	2	2	2	0	0	0	0	0	0	2	2	0	1	1	0	0	0	0	0	1	2	0	1	1	0	0	0	0	0	0	2	2	0	1	1	0	0	0	0	0	1	2	0
gi|283736383|gb|ADDG01028476.1|:False:1061	gi|283736383|gb|ADDG01028476.1|:False:1061	3	3	3		1	3	3	3	2	1	2	1	2	0	1	0	2	2	2	2	3	1	1	0	1	2	0	1	2	2	1	2	1	2	0	1	0	2	2	2	2	3	1	1	0	1	2	0
gi|283736395|gb|ADDG01028464.1|:False:2319	gi|283736395|gb|ADDG01028464.1|:False:2319	9	9	9		1	9	9	9	5	7	4	3	2	1	3	3	5	5	7	4	3	0	3	5	7	5	6	3	5	5	7	4	3	2	1	3	3	5	5	7	4	3	0	3	5	7	5	6
gi|283736395|gb|ADDG01028464.1|:False:946	gi|283736395|gb|ADDG01028464.1|:False:946	2	2	2		1	2	2	2	1	0	1	1	2	1	0	0	1	1	1	1	1	0	0	2	2	1	1	0	1	1	0	1	1	2	1	0	0	1	1	1	1	1	0	0	2	2	1	1
gi|283736411|gb|ADDG01028448.1|:True:1730	gi|283736411|gb|ADDG01028448.1|:True:1730	9	9	9		1	9	9	9	5	5	3	6	5	5	5	5	4	2	3	5	5	6	2	5	4	5	5	1	5	5	5	3	6	5	5	5	5	4	2	3	5	5	6	2	5	4	5	5
gi|283736470|gb|ADDG01028389.1|:False:1881	gi|283736470|gb|ADDG01028389.1|:False:1881	4	4	4		1	4	4	4	0	0	0	0	0	3	1	2	2	0	1	0	0	1	0	0	0	1	1	0	1	0	0	0	0	0	3	1	2	2	0	1	0	0	1	0	0	0	1	1
gi|283736470|gb|ADDG01028389.1|:False:625	gi|283736470|gb|ADDG01028389.1|:False:625	2	2	2		1	2	2	2	0	0	1	1	2	0	0	1	1	0	0	0	0	1	0	0	1	1	1	0	0	0	0	1	1	2	0	0	1	1	0	0	0	0	1	0	0	1	1	1
gi|283736534|gb|ADDG01028325.1|:True:1	gi|283736534|gb|ADDG01028325.1|:True:1	1	1	1		1	1	1	1	0	0	1	0	0	0	0	1	0	0	0	0	0	0	0	0	0	0	0	0	0	0	0	1	0	0	0	0	1	0	0	0	0	0	0	0	0	0	0	0
gi|283736611|gb|ADDG01028248.1|:False:1365	gi|283736611|gb|ADDG01028248.1|:False:1365	1	1	1		1	1	1	1	0	0	0	0	0	0	1	1	0	0	0	0	0	0	0	0	1	0	0	1	0	0	0	0	0	0	0	1	1	0	0	0	0	0	0	0	0	1	0	0
gi|283736623|gb|ADDG01028236.1|:True:1611	gi|283736623|gb|ADDG01028236.1|:True:1611	14	14	14		1	14	14	14	3	8	5	7	4	5	4	7	7	9	8	3	3	4	4	4	4	2	5	3	5	3	8	5	7	4	5	4	7	7	9	8	3	3	4	4	4	4	2	5
gi|283736636|gb|ADDG01028223.1|:True:1	gi|283736636|gb|ADDG01028223.1|:True:1	6	6	6		1	6	6	6	1	4	0	4	3	2	4	3	4	3	3	2	3	0	1	1	2	3	4	0	2	1	4	0	4	3	2	4	3	4	3	3	2	3	0	1	1	2	3	4
gi|283736666|gb|ADDG01028193.1|:True:0	gi|283736666|gb|ADDG01028193.1|:True:0	9	9	7		1	9	9	7	5	5	2	5	4	4	5	3	3	5	4	3	2	3	4	4	3	2	3	3	5	5	5	2	5	4	4	5	3	3	5	4	3	2	3	4	4	3	2	3
gi|283736692|gb|ADDG01028167.1|:False:677	gi|283736692|gb|ADDG01028167.1|:False:677	4	4	4		1	4	4	4	0	3	0	1	1	0	0	1	0	1	2	1	1	1	1	0	1	1	1	2	4	0	3	0	1	1	0	0	1	0	1	2	1	1	1	1	0	1	1	1
gi|283736701|gb|ADDG01028158.1|:False:940	gi|283736701|gb|ADDG01028158.1|:False:940	2	2	2		1	2	2	2	0	2	1	1	1	1	1	1	1	1	0	1	2	1	2	0	1	0	1	0	0	0	2	1	1	1	1	1	1	1	1	0	1	2	1	2	0	1	0	1
gi|283736854|gb|ADDG01028005.1|:True:1157	gi|283736854|gb|ADDG01028005.1|:True:1157	1	1	1		1	1	1	1	1	1	1	1	1	1	0	0	0	1	1	1	0	0	0	1	0	1	1	1	1	1	1	1	1	1	1	0	0	0	1	1	1	0	0	0	1	0	1	1
gi|283736984|gb|ADDG01027875.1|:True:1607	gi|283736984|gb|ADDG01027875.1|:True:1607	4	4	4		1	4	4	4	2	1	1	3	3	1	1	0	1	1	1	1	2	0	2	2	1	1	0	0	2	2	1	1	3	3	1	1	0	1	1	1	1	2	0	2	2	1	1	0
gi|283736989|gb|ADDG01027870.1|:True:251;gi|283726616|gb|ADDG01038243.1|:True:15	gi|283736989|gb|ADDG01027870.1|:True:251;gi|283726616|gb|ADDG01038243.1|:True:15	2;1	2;1	2;1	;	2	2	2	2	0	0	2	1	1	1	1	1	0	0	0	0	0	0	0	0	0	0	0	1	0	0	0	2	1	1	1	1	1	0	0	0	0	0	0	0	0	0	0	0
gi|283737004|gb|ADDG01027855.1|:False:879	gi|283737004|gb|ADDG01027855.1|:False:879	4	4	4		1	4	4	4	0	1	2	2	2	2	1	2	3	1	0	0	0	1	2	0	2	0	1	2	0	0	1	2	2	2	2	1	2	3	1	0	0	0	1	2	0	2	0	1
gi|283737162|gb|ADDG01027697.1|:True:1636	gi|283737162|gb|ADDG01027697.1|:True:1636	12	12	12		1	12	12	12	1	3	6	5	6	5	2	4	5	5	6	1	6	4	6	3	5	4	4	4	3	1	3	6	5	6	5	2	4	5	5	6	1	6	4	6	3	5	4	4
gi|283737162|gb|ADDG01027697.1|:True:641	gi|283737162|gb|ADDG01027697.1|:True:641	9	9	9		1	9	9	9	1	2	4	5	3	3	5	4	3	2	4	1	5	3	4	1	2	1	4	2	1	1	2	4	5	3	3	5	4	3	2	4	1	5	3	4	1	2	1	4
gi|283737162|gb|ADDG01027697.1|:True:81	gi|283737162|gb|ADDG01027697.1|:True:81	4	4	4		1	4	4	4	0	1	4	2	4	2	2	2	0	1	2	0	2	1	1	1	3	2	2	1	1	0	1	4	2	4	2	2	2	0	1	2	0	2	1	1	1	3	2	2
gi|283737389|gb|ADDG01027470.1|:False:1644	gi|283737389|gb|ADDG01027470.1|:False:1644	9	9	9		1	9	9	9	2	1	2	0	1	3	4	4	3	3	2	4	2	2	2	4	1	1	0	3	1	2	1	2	0	1	3	4	4	3	3	2	4	2	2	2	4	1	1	0
gi|283737418|gb|ADDG01027441.1|:False:572	gi|283737418|gb|ADDG01027441.1|:False:572	4	4	4		1	4	4	4	1	3	1	1	0	1	1	2	1	0	3	2	1	0	2	2	2	1	3	1	0	1	3	1	1	0	1	1	2	1	0	3	2	1	0	2	2	2	1	3
gi|283737418|gb|ADDG01027441.1|:False:970	gi|283737418|gb|ADDG01027441.1|:False:970	1	1	1		1	1	1	1	1	1	0	1	0	1	1	1	0	0	0	1	0	0	0	1	1	0	0	0	0	1	1	0	1	0	1	1	1	0	0	0	1	0	0	0	1	1	0	0
gi|283737479|gb|ADDG01027380.1|:True:347;gi|283593179|gb|ADDG01171671.1|:False:397	gi|283737479|gb|ADDG01027380.1|:True:347	12;1	12;1	12;1		2	12	12	12	5	1	5	5	3	6	5	5	6	5	3	7	4	3	2	6	4	4	4	2	5	5	1	5	5	3	6	5	5	6	5	3	7	4	3	2	6	4	4	4
gi|283737522|gb|ADDG01027337.1|:True:1222	gi|283737522|gb|ADDG01027337.1|:True:1222	4	4	4		1	4	4	4	1	1	0	2	0	4	3	3	3	1	1	1	0	1	2	0	1	2	1	1	1	1	1	0	2	0	4	3	3	3	1	1	1	0	1	2	0	1	2	1
gi|283737522|gb|ADDG01027337.1|:True:2300	gi|283737522|gb|ADDG01027337.1|:True:2300	3	3	3		1	3	3	3	0	0	1	0	1	1	2	2	0	2	1	0	1	1	2	1	1	0	0	1	0	0	0	1	0	1	1	2	2	0	2	1	0	1	1	2	1	1	0	0
gi|283737522|gb|ADDG01027337.1|:True:269	gi|283737522|gb|ADDG01027337.1|:True:269	3	3	3		1	3	3	3	1	0	1	0	1	2	2	2	0	0	1	1	1	0	0	0	1	1	0	1	1	1	0	1	0	1	2	2	2	0	0	1	1	1	0	0	0	1	1	0
gi|283737526|gb|ADDG01027333.1|:True:1864	gi|283737526|gb|ADDG01027333.1|:True:1864	6	6	6		1	6	6	6	0	2	0	0	0	3	3	2	3	3	3	0	0	3	0	0	2	3	2	1	1	0	2	0	0	0	3	3	2	3	3	3	0	0	3	0	0	2	3	2
gi|283737637|gb|ADDG01027222.1|:True:1140	gi|283737637|gb|ADDG01027222.1|:True:1140	3	3	3		1	3	3	3	0	1	1	0	0	2	2	2	1	0	1	0	0	0	2	0	0	0	1	1	1	0	1	1	0	0	2	2	2	1	0	1	0	0	0	2	0	0	0	1
gi|283737683|gb|ADDG01027176.1|:False:1517	gi|283737683|gb|ADDG01027176.1|:False:1517	4	4	4		1	4	4	4	0	1	1	1	2	2	0	0	0	0	1	0	0	1	1	0	2	1	2	1	0	0	1	1	1	2	2	0	0	0	0	1	0	0	1	1	0	2	1	2
gi|283737714|gb|ADDG01027145.1|:True:1457	gi|283737714|gb|ADDG01027145.1|:True:1457	9	9	9		1	9	9	9	1	4	5	4	7	6	4	5	5	3	4	2	2	4	3	3	2	4	3	1	1	1	4	5	4	7	6	4	5	5	3	4	2	2	4	3	3	2	4	3
gi|283737909|gb|ADDG01026950.1|:False:2766	gi|283737909|gb|ADDG01026950.1|:False:2766	3	3	3		1	3	3	3	3	2	0	2	2	3	2	0	2	2	2	2	2	1	2	3	2	2	2	1	1	3	2	0	2	2	3	2	0	2	2	2	2	2	1	2	3	2	2	2
gi|283737934|gb|ADDG01026925.1|:True:1441	gi|283737934|gb|ADDG01026925.1|:True:1441	1	1	1		1	1	1	1	0	0	1	1	0	0	0	0	0	0	1	1	0	0	0	0	0	0	0	0	0	0	0	1	1	0	0	0	0	0	0	1	1	0	0	0	0	0	0	0
gi|283737948|gb|ADDG01026911.1|:True:1875	gi|283737948|gb|ADDG01026911.1|:True:1875	6	6	4		1	6	6	4	0	1	3	2	2	5	3	5	4	5	3	3	4	2	3	3	3	5	3	3	3	0	1	3	2	2	5	3	5	4	5	3	3	4	2	3	3	3	5	3
gi|283737960|gb|ADDG01026899.1|:True:459	gi|283737960|gb|ADDG01026899.1|:True:459	1	1	1		1	1	1	1	0	0	0	0	1	1	0	0	0	0	0	0	0	0	0	0	0	0	0	1	1	0	0	0	0	1	1	0	0	0	0	0	0	0	0	0	0	0	0	0
gi|283737961|gb|ADDG01026898.1|:False:2748	gi|283737961|gb|ADDG01026898.1|:False:2748	3	3	3		1	3	3	3	1	0	0	0	0	2	2	1	0	2	2	1	0	2	0	0	2	1	1	0	1	1	0	0	0	0	2	2	1	0	2	2	1	0	2	0	0	2	1	1
gi|283737981|gb|ADDG01026878.1|:False:2133	gi|283737981|gb|ADDG01026878.1|:False:2133	2	2	2		1	2	2	2	0	0	0	1	1	2	2	2	0	1	1	0	1	0	0	0	0	1	1	1	0	0	0	0	1	1	2	2	2	0	1	1	0	1	0	0	0	0	1	1
gi|283738007|gb|ADDG01026852.1|:False:478	gi|283738007|gb|ADDG01026852.1|:False:478	2	2	2		1	2	2	2	1	0	2	1	2	1	1	1	1	2	2	2	1	1	1	2	1	2	1	1	0	1	0	2	1	2	1	1	1	1	2	2	2	1	1	1	2	1	2	1
gi|283738051|gb|ADDG01026808.1|:False:2227	gi|283738051|gb|ADDG01026808.1|:False:2227	1	1	1		1	1	1	1	0	0	1	1	1	0	0	0	0	1	1	0	0	0	0	0	0	1	0	1	0	0	0	1	1	1	0	0	0	0	1	1	0	0	0	0	0	0	1	0
gi|283738073|gb|ADDG01026786.1|:False:2396	gi|283738073|gb|ADDG01026786.1|:False:2396	5	5	5		1	5	5	5	2	2	4	4	4	1	2	1	1	2	3	2	1	3	3	2	2	2	2	4	1	2	2	4	4	4	1	2	1	1	2	3	2	1	3	3	2	2	2	2
gi|283738093|gb|ADDG01026766.1|:True:133	gi|283738093|gb|ADDG01026766.1|:True:133	4	4	4		1	4	4	4	1	2	0	1	0	1	3	2	0	2	0	0	0	1	1	1	1	2	2	1	2	1	2	0	1	0	1	3	2	0	2	0	0	0	1	1	1	1	2	2
gi|283738204|gb|ADDG01026655.1|:True:58	gi|283738204|gb|ADDG01026655.1|:True:58	3	3	3		1	3	3	3	0	1	0	2	1	1	2	1	0	0	2	0	1	2	0	0	1	1	1	1	0	0	1	0	2	1	1	2	1	0	0	2	0	1	2	0	0	1	1	1
gi|283738230|gb|ADDG01026629.1|:True:921	gi|283738230|gb|ADDG01026629.1|:True:921	3	3	3		1	3	3	3	2	1	0	1	0	1	2	1	0	0	1	2	0	0	0	2	3	3	1	3	0	2	1	0	1	0	1	2	1	0	0	1	2	0	0	0	2	3	3	1
gi|283738250|gb|ADDG01026609.1|:False:2833	gi|283738250|gb|ADDG01026609.1|:False:2833	1	1	1		1	1	1	1	1	0	1	1	0	0	0	0	0	0	0	0	0	0	0	0	1	1	0	0	1	1	0	1	1	0	0	0	0	0	0	0	0	0	0	0	0	1	1	0
gi|283738313|gb|ADDG01026546.1|:False:2472	gi|283738313|gb|ADDG01026546.1|:False:2472	1	1	1		1	1	1	1	1	0	0	1	0	0	0	0	0	0	0	0	0	0	0	1	0	0	0	0	0	1	0	0	1	0	0	0	0	0	0	0	0	0	0	0	1	0	0	0
gi|283738323|gb|ADDG01026536.1|:True:1102	gi|283738323|gb|ADDG01026536.1|:True:1102	3	3	3		1	3	3	3	0	0	1	0	1	0	0	0	0	1	1	0	0	0	0	0	1	1	1	0	0	0	0	1	0	1	0	0	0	0	1	1	0	0	0	0	0	1	1	1
gi|283738323|gb|ADDG01026536.1|:True:1443	gi|283738323|gb|ADDG01026536.1|:True:1443	10	10	10		1	10	10	10	4	3	2	4	5	0	0	1	4	1	4	8	3	1	2	5	4	5	3	2	2	4	3	2	4	5	0	0	1	4	1	4	8	3	1	2	5	4	5	3
gi|283738323|gb|ADDG01026536.1|:True:695	gi|283738323|gb|ADDG01026536.1|:True:695	4	4	4		1	4	4	4	1	0	2	3	3	0	0	0	0	2	2	2	0	2	0	1	1	2	2	1	0	1	0	2	3	3	0	0	0	0	2	2	2	0	2	0	1	1	2	2
gi|283738469|gb|ADDG01026390.1|:True:2180	gi|283738469|gb|ADDG01026390.1|:True:2180	2	2	2		1	2	2	2	1	0	0	0	0	1	1	2	1	1	1	1	1	0	0	1	0	0	2	0	0	1	0	0	0	0	1	1	2	1	1	1	1	1	0	0	1	0	0	2
gi|283738476|gb|ADDG01026383.1|:False:431	gi|283738476|gb|ADDG01026383.1|:False:431	1	1	1		1	1	1	1	0	0	0	0	0	0	0	0	0	1	1	0	0	0	0	0	0	0	0	1	0	0	0	0	0	0	0	0	0	0	1	1	0	0	0	0	0	0	0	0
gi|283738610|gb|ADDG01026249.1|:False:2065	gi|283738610|gb|ADDG01026249.1|:False:2065	1	1	1		1	1	1	1	0	0	1	0	0	1	1	0	0	0	0	0	0	0	1	0	1	0	0	1	0	0	0	1	0	0	1	1	0	0	0	0	0	0	0	1	0	1	0	0
gi|283738610|gb|ADDG01026249.1|:False:825	gi|283738610|gb|ADDG01026249.1|:False:825	3	3	3		1	3	3	3	2	3	1	2	1	1	2	1	1	1	1	0	2	2	1	0	1	1	0	1	0	2	3	1	2	1	1	2	1	1	1	1	0	2	2	1	0	1	1	0
gi|283738617|gb|ADDG01026242.1|:True:632	gi|283738617|gb|ADDG01026242.1|:True:632	1	1	1		1	1	1	1	1	1	1	0	1	1	1	0	0	1	0	1	0	0	1	1	1	0	1	1	0	1	1	1	0	1	1	1	0	0	1	0	1	0	0	1	1	1	0	1
gi|283738675|gb|ADDG01026184.1|:False:1955	gi|283738675|gb|ADDG01026184.1|:False:1955	4	1	1		1	4	1	1	2	2	0	1	2	2	1	1	2	2	1	2	3	0	3	1	2	1	0	2	1	1	1	0	1	1	1	1	0	1	1	1	1	0	0	1	1	1	1	0
gi|283738703|gb|ADDG01026156.1|:False:2523	gi|283738703|gb|ADDG01026156.1|:False:2523	2	2	2		1	2	2	2	0	1	1	1	1	2	1	1	0	1	0	0	0	0	0	0	0	1	1	1	0	0	1	1	1	1	2	1	1	0	1	0	0	0	0	0	0	0	1	1
gi|283738732|gb|ADDG01026127.1|:False:1054	gi|283738732|gb|ADDG01026127.1|:False:1054	1	1	1		1	1	1	1	0	0	0	0	0	1	1	1	0	0	0	0	0	0	0	0	0	0	0	0	0	0	0	0	0	0	1	1	1	0	0	0	0	0	0	0	0	0	0	0
gi|283738773|gb|ADDG01026086.1|:False:712	gi|283738773|gb|ADDG01026086.1|:False:712	2	2	2		1	2	2	2	0	0	2	1	0	0	0	0	1	0	0	1	0	0	0	0	1	1	1	0	0	0	0	2	1	0	0	0	0	1	0	0	1	0	0	0	0	1	1	1
gi|283738776|gb|ADDG01026083.1|:True:1713	gi|283738776|gb|ADDG01026083.1|:True:1713	1	1	1		1	1	1	1	0	0	0	1	1	1	1	0	1	0	1	0	1	1	0	0	0	1	0	1	0	0	0	0	1	1	1	1	0	1	0	1	0	1	1	0	0	0	1	0
gi|283738904|gb|ADDG01025955.1|:True:813	gi|283738904|gb|ADDG01025955.1|:True:813	1	1	1		1	1	1	1	0	0	1	1	1	0	0	0	0	0	0	0	0	0	0	0	0	0	0	0	0	0	0	1	1	1	0	0	0	0	0	0	0	0	0	0	0	0	0	0
gi|283738976|gb|ADDG01025883.1|:True:566	gi|283738976|gb|ADDG01025883.1|:True:566	11	11	11		1	11	11	11	7	4	6	4	4	3	3	2	5	3	6	7	4	3	2	9	6	5	6	5	4	7	4	6	4	4	3	3	2	5	3	6	7	4	3	2	9	6	5	6
gi|283738996|gb|ADDG01025863.1|:False:2349	gi|283738996|gb|ADDG01025863.1|:False:2349	2	2	2		1	2	2	2	1	0	1	0	0	0	0	0	1	0	0	0	0	0	0	1	0	0	0	0	0	1	0	1	0	0	0	0	0	1	0	0	0	0	0	0	1	0	0	0
gi|283739060|gb|ADDG01025799.1|:False:2874	gi|283739060|gb|ADDG01025799.1|:False:2874	2	2	2		1	2	2	2	0	0	0	0	0	1	2	1	0	0	0	0	0	0	0	0	0	0	0	0	0	0	0	0	0	0	1	2	1	0	0	0	0	0	0	0	0	0	0	0
gi|283739067|gb|ADDG01025792.1|:False:1470	gi|283739067|gb|ADDG01025792.1|:False:1470	1	1	1		1	1	1	1	0	0	0	0	0	1	1	1	0	0	0	0	0	0	0	0	0	0	0	0	0	0	0	0	0	0	1	1	1	0	0	0	0	0	0	0	0	0	0	0
gi|283739105|gb|ADDG01025754.1|:False:2874	gi|283739105|gb|ADDG01025754.1|:False:2874	3	3	3		1	3	3	3	1	1	0	0	1	1	0	1	1	1	2	1	0	0	0	2	1	1	0	0	0	1	1	0	0	1	1	0	1	1	1	2	1	0	0	0	2	1	1	0
gi|283739132|gb|ADDG01025727.1|:True:0	gi|283739132|gb|ADDG01025727.1|:True:0	2	2	2		1	2	2	2	0	0	0	0	0	2	1	1	1	1	0	0	0	1	0	0	1	0	1	0	1	0	0	0	0	0	2	1	1	1	1	0	0	0	1	0	0	1	0	1
gi|283739154|gb|ADDG01025705.1|:False:1034	gi|283739154|gb|ADDG01025705.1|:False:1034	4	4	4		1	4	4	4	0	0	0	0	1	1	1	1	2	0	0	1	0	0	1	1	1	1	1	1	0	0	0	0	0	1	1	1	1	2	0	0	1	0	0	1	1	1	1	1
gi|283739186|gb|ADDG01025673.1|:False:1336	gi|283739186|gb|ADDG01025673.1|:False:1336	2	2	2		1	2	2	2	0	0	2	1	0	0	1	1	0	1	1	0	1	0	0	0	2	1	1	2	0	0	0	2	1	0	0	1	1	0	1	1	0	1	0	0	0	2	1	1
gi|283739186|gb|ADDG01025673.1|:False:535	gi|283739186|gb|ADDG01025673.1|:False:535	3	3	3		1	3	3	3	0	0	0	0	0	1	1	2	0	1	0	0	0	0	1	0	0	0	1	0	0	0	0	0	0	0	1	1	2	0	1	0	0	0	0	1	0	0	0	1
gi|283739435|gb|ADDG01025424.1|:True:136	gi|283739435|gb|ADDG01025424.1|:True:136	2	2	2		1	2	2	2	0	0	1	0	1	2	1	2	0	0	1	0	0	0	1	0	0	0	0	1	0	0	0	1	0	1	2	1	2	0	0	1	0	0	0	1	0	0	0	0
gi|283739435|gb|ADDG01025424.1|:True:2565	gi|283739435|gb|ADDG01025424.1|:True:2565	1	1	1		1	1	1	1	0	0	0	1	1	1	1	1	0	0	0	0	0	0	0	0	1	1	0	1	0	0	0	0	1	1	1	1	1	0	0	0	0	0	0	0	0	1	1	0
gi|283739435|gb|ADDG01025424.1|:True:841	gi|283739435|gb|ADDG01025424.1|:True:841	1	1	1		1	1	1	1	0	0	0	0	0	1	1	0	0	0	0	0	0	0	0	1	1	1	1	0	0	0	0	0	0	0	1	1	0	0	0	0	0	0	0	0	1	1	1	1
gi|283739494|gb|ADDG01025365.1|:False:1555	gi|283739494|gb|ADDG01025365.1|:False:1555	6	1	1		1	6	1	1	1	1	3	4	1	1	2	5	2	3	2	3	2	2	2	3	5	2	4	2	2	0	0	1	1	0	0	0	1	0	0	0	0	0	0	0	0	0	0	0
gi|283739494|gb|ADDG01025365.1|:False:2345	gi|283739494|gb|ADDG01025365.1|:False:2345	4	3	3		1	4	3	3	0	0	3	2	2	0	0	0	0	1	1	0	2	1	2	0	1	1	1	0	0	0	0	3	2	2	0	0	0	0	0	0	0	1	1	1	0	1	1	1
gi|283739494|gb|ADDG01025365.1|:False:705	gi|283739494|gb|ADDG01025365.1|:False:705	1	1	1		1	1	1	1	0	0	1	0	0	0	0	0	0	0	0	0	0	0	0	0	1	1	1	0	0	0	0	1	0	0	0	0	0	0	0	0	0	0	0	0	0	1	1	1
gi|283739494|gb|ADDG01025365.1|:False:998	gi|283739494|gb|ADDG01025365.1|:False:998	2	2	2		1	2	2	2	0	0	1	2	1	0	0	0	0	0	0	0	0	0	0	0	0	1	0	0	0	0	0	1	2	1	0	0	0	0	0	0	0	0	0	0	0	0	1	0
gi|283739779|gb|ADDG01025080.1|:True:1220	gi|283739779|gb|ADDG01025080.1|:True:1220	1	1	1		1	1	1	1	0	0	1	1	1	0	0	0	0	1	1	1	0	0	0	0	0	1	0	0	0	0	0	1	1	1	0	0	0	0	1	1	1	0	0	0	0	0	1	0
gi|283739813|gb|ADDG01025046.1|:False:782	gi|283739813|gb|ADDG01025046.1|:False:782	3	3	3		1	3	3	3	0	0	2	3	1	0	0	0	0	0	0	0	0	0	0	0	0	0	0	0	0	0	0	2	3	1	0	0	0	0	0	0	0	0	0	0	0	0	0	0
gi|283739837|gb|ADDG01025022.1|:False:1273	gi|283739837|gb|ADDG01025022.1|:False:1273	2	2	2		1	2	2	2	0	0	1	1	2	0	0	0	1	0	0	0	0	0	0	0	0	2	0	0	0	0	0	1	1	2	0	0	0	1	0	0	0	0	0	0	0	0	2	0
gi|283739864|gb|ADDG01024995.1|:False:1152	gi|283739864|gb|ADDG01024995.1|:False:1152	5	5	5		1	5	5	5	1	1	2	1	2	1	0	0	1	0	1	2	2	0	2	1	0	3	1	2	0	1	1	2	1	2	1	0	0	1	0	1	2	2	0	2	1	0	3	1
gi|283739874|gb|ADDG01024985.1|:False:1760	gi|283739874|gb|ADDG01024985.1|:False:1760	1	1	1		1	1	1	1	0	0	1	1	0	0	0	0	0	0	0	0	0	0	0	0	0	0	0	0	0	0	0	1	1	0	0	0	0	0	0	0	0	0	0	0	0	0	0	0
gi|283739911|gb|ADDG01024948.1|:True:1322	gi|283739911|gb|ADDG01024948.1|:True:1322	5	5	5		1	5	5	5	3	1	0	1	2	1	2	2	4	2	3	3	1	0	1	1	0	2	1	1	2	3	1	0	1	2	1	2	2	4	2	3	3	1	0	1	1	0	2	1
gi|283739937|gb|ADDG01024922.1|:False:2918	gi|283739937|gb|ADDG01024922.1|:False:2918	5	5	5		1	5	5	5	3	2	3	2	1	2	3	2	0	1	1	0	0	1	0	2	2	3	1	1	2	3	2	3	2	1	2	3	2	0	1	1	0	0	1	0	2	2	3	1
gi|283739964|gb|ADDG01024895.1|:True:206	gi|283739964|gb|ADDG01024895.1|:True:206	6	6	6		1	6	6	6	2	2	2	2	2	3	4	5	2	3	3	2	2	1	2	4	3	3	1	1	3	2	2	2	2	2	3	4	5	2	3	3	2	2	1	2	4	3	3	1
gi|283740151|gb|ADDG01024708.1|:True:1471	gi|283740151|gb|ADDG01024708.1|:True:1471	1	1	1		1	1	1	1	1	0	1	1	1	1	1	1	0	0	0	0	1	1	1	1	0	0	0	0	0	1	0	1	1	1	1	1	1	0	0	0	0	1	1	1	1	0	0	0
gi|283740286|gb|ADDG01024573.1|:True:1671	gi|283740286|gb|ADDG01024573.1|:True:1671	21	14	9		1	21	14	9	11	5	6	7	7	12	13	13	12	8	12	11	8	5	8	14	11	14	14	8	7	7	3	4	4	3	8	7	9	6	4	6	7	5	2	5	9	6	9	8
gi|283740287|gb|ADDG01024572.1|:False:2375	gi|283740287|gb|ADDG01024572.1|:False:2375	6	6	6		1	6	6	6	0	0	4	5	3	0	0	0	0	1	0	0	0	0	0	0	0	2	2	0	0	0	0	4	5	3	0	0	0	0	1	0	0	0	0	0	0	0	2	2
gi|283740321|gb|ADDG01024538.1|:True:2270	gi|283740321|gb|ADDG01024538.1|:True:2270	3	3	3		1	3	3	3	0	1	1	1	1	0	1	1	1	0	0	0	1	2	1	0	1	0	2	2	1	0	1	1	1	1	0	1	1	1	0	0	0	1	2	1	0	1	0	2
gi|283740341|gb|ADDG01024518.1|:True:966	gi|283740341|gb|ADDG01024518.1|:True:966	2	2	2		1	2	2	2	0	0	0	1	2	0	0	0	0	1	0	0	0	0	0	0	0	0	0	0	0	0	0	0	1	2	0	0	0	0	1	0	0	0	0	0	0	0	0	0
gi|283740448|gb|ADDG01024411.1|:False:1526	gi|283740448|gb|ADDG01024411.1|:False:1526	8	6	6		1	8	6	6	2	3	3	3	4	3	4	3	3	3	1	0	4	4	3	2	2	2	1	3	1	2	3	2	2	2	3	2	2	2	2	0	0	3	3	2	2	2	2	0
gi|283740448|gb|ADDG01024411.1|:False:2333	gi|283740448|gb|ADDG01024411.1|:False:2333	2	2	2		1	2	2	2	0	1	1	1	0	1	1	1	0	0	0	0	1	0	0	0	1	0	1	1	1	0	1	1	1	0	1	1	1	0	0	0	0	1	0	0	0	1	0	1
gi|283740449|gb|ADDG01024410.1|:True:1121	gi|283740449|gb|ADDG01024410.1|:True:1121	19	19	19		1	19	19	19	10	7	5	6	7	9	10	9	9	9	11	8	8	4	12	10	8	9	12	10	8	10	7	5	6	7	9	10	9	9	9	11	8	8	4	12	10	8	9	12
gi|283740475|gb|ADDG01024384.1|:False:1302	gi|283740475|gb|ADDG01024384.1|:False:1302	3	3	3		1	3	3	3	1	1	1	0	1	2	2	3	2	2	0	1	2	1	1	1	2	1	2	1	1	1	1	1	0	1	2	2	3	2	2	0	1	2	1	1	1	2	1	2
gi|283740475|gb|ADDG01024384.1|:False:435	gi|283740475|gb|ADDG01024384.1|:False:435	4	4	4		1	4	4	4	1	2	2	1	2	2	2	2	2	3	2	2	1	1	1	2	2	1	1	1	1	1	2	2	1	2	2	2	2	2	3	2	2	1	1	1	2	2	1	1
gi|283740526|gb|ADDG01024333.1|:False:2559	gi|283740526|gb|ADDG01024333.1|:False:2559	1	1	1		1	1	1	1	1	1	0	0	0	1	1	0	1	1	1	1	0	0	0	1	0	1	0	1	1	1	1	0	0	0	1	1	0	1	1	1	1	0	0	0	1	0	1	0
gi|283740527|gb|ADDG01024332.1|:True:2198	gi|283740527|gb|ADDG01024332.1|:True:2198	1	1	1		1	1	1	1	0	1	0	0	0	1	0	1	0	1	1	0	1	0	1	0	1	1	0	1	0	0	1	0	0	0	1	0	1	0	1	1	0	1	0	1	0	1	1	0
gi|283740602|gb|ADDG01024257.1|:True:512	gi|283740602|gb|ADDG01024257.1|:True:512	2	2	2		1	2	2	2	0	0	0	0	0	1	1	0	0	0	0	0	0	0	0	0	0	0	0	0	1	0	0	0	0	0	1	1	0	0	0	0	0	0	0	0	0	0	0	0
gi|283740618|gb|ADDG01024241.1|:False:571	gi|283740618|gb|ADDG01024241.1|:False:571	2	2	2		1	2	2	2	1	2	1	1	1	1	1	1	0	1	1	2	0	1	1	1	2	0	0	0	1	1	2	1	1	1	1	1	1	0	1	1	2	0	1	1	1	2	0	0
gi|283740669|gb|ADDG01024190.1|:True:1698	gi|283740669|gb|ADDG01024190.1|:True:1698	3	3	3		1	3	3	3	1	2	1	0	0	0	0	2	1	0	0	0	0	1	1	0	0	0	0	2	1	1	2	1	0	0	0	0	2	1	0	0	0	0	1	1	0	0	0	0
gi|283740718|gb|ADDG01024141.1|:True:2507	gi|283740718|gb|ADDG01024141.1|:True:2507	1	1	1		1	1	1	1	0	1	0	1	1	0	0	0	0	1	0	0	0	0	0	0	0	0	0	0	0	0	1	0	1	1	0	0	0	0	1	0	0	0	0	0	0	0	0	0
gi|283740718|gb|ADDG01024141.1|:True:667	gi|283740718|gb|ADDG01024141.1|:True:667	10	5	5		1	10	5	5	4	3	9	6	7	2	4	3	3	7	4	5	5	4	3	5	2	2	3	5	4	2	2	4	2	3	1	1	1	1	3	0	3	2	1	2	3	1	1	1
gi|283740784|gb|ADDG01024075.1|:True:1634	gi|283740784|gb|ADDG01024075.1|:True:1634	2	2	2		1	2	2	2	1	2	2	2	2	1	2	0	2	2	2	1	1	0	2	1	2	2	2	2	0	1	2	2	2	2	1	2	0	2	2	2	1	1	0	2	1	2	2	2
gi|283740832|gb|ADDG01024027.1|:False:2370;gi|283753870|gb|ADDG01010989.1|:False:334	gi|283740832|gb|ADDG01024027.1|:False:2370	12;1	12;1	5;0		2	12	12	5	5	6	6	5	5	5	4	5	5	5	8	4	6	3	5	4	6	7	5	5	4	5	6	6	5	5	5	4	5	5	5	8	4	6	3	5	4	6	7	5
gi|283740832|gb|ADDG01024027.1|:False:2806	gi|283740832|gb|ADDG01024027.1|:False:2806	2	1	1		1	2	1	1	0	1	0	0	0	1	1	1	1	1	0	1	1	1	0	0	0	0	1	1	0	0	0	0	0	0	0	0	0	0	1	0	1	0	0	0	0	0	0	0
gi|283740850|gb|ADDG01024009.1|:False:2435	gi|283740850|gb|ADDG01024009.1|:False:2435	6	6	6		1	6	6	6	0	1	1	1	1	3	3	1	2	0	1	2	2	2	1	1	1	0	1	1	2	0	1	1	1	1	3	3	1	2	0	1	2	2	2	1	1	1	0	1
gi|283740881|gb|ADDG01023978.1|:False:1110	gi|283740881|gb|ADDG01023978.1|:False:1110	2	2	2		1	2	2	2	0	0	0	0	0	0	0	1	0	0	1	0	0	0	0	0	2	1	0	1	0	0	0	0	0	0	0	0	1	0	0	1	0	0	0	0	0	2	1	0
gi|283740881|gb|ADDG01023978.1|:False:716	gi|283740881|gb|ADDG01023978.1|:False:716	1	1	1		1	1	1	1	0	0	0	0	0	0	0	0	0	0	0	1	0	0	0	1	0	0	0	0	0	0	0	0	0	0	0	0	0	0	0	0	1	0	0	0	1	0	0	0
gi|283740894|gb|ADDG01023965.1|:False:952	gi|283740894|gb|ADDG01023965.1|:False:952	2	2	2		1	2	2	2	1	1	1	0	1	1	1	1	1	0	0	1	0	0	1	1	0	0	0	0	1	1	1	1	0	1	1	1	1	1	0	0	1	0	0	1	1	0	0	0
gi|283740896|gb|ADDG01023963.1|:True:1207	gi|283740896|gb|ADDG01023963.1|:True:1207	3	3	3		1	3	3	3	0	0	0	1	0	0	0	0	0	0	0	0	1	0	0	0	0	2	2	0	0	0	0	0	1	0	0	0	0	0	0	0	0	1	0	0	0	0	2	2
gi|283740931|gb|ADDG01023928.1|:True:634	gi|283740931|gb|ADDG01023928.1|:True:634	1	1	1		1	1	1	1	0	0	0	0	0	1	0	0	1	1	1	0	1	1	1	0	1	0	1	0	1	0	0	0	0	0	1	0	0	1	1	1	0	1	1	1	0	1	0	1
gi|283740971|gb|ADDG01023888.1|:False:400	gi|283740971|gb|ADDG01023888.1|:False:400	1	1	1		1	1	1	1	0	0	0	0	0	1	1	0	1	1	1	0	0	0	0	0	0	0	0	0	0	0	0	0	0	0	1	1	0	1	1	1	0	0	0	0	0	0	0	0
gi|283741047|gb|ADDG01023812.1|:True:1196	gi|283741047|gb|ADDG01023812.1|:True:1196	1	1	1		1	1	1	1	1	1	0	0	0	0	0	0	0	1	1	0	0	0	0	0	1	1	1	0	0	1	1	0	0	0	0	0	0	0	1	1	0	0	0	0	0	1	1	1
gi|283741064|gb|ADDG01023795.1|:False:504	gi|283741064|gb|ADDG01023795.1|:False:504	3	1	1		1	3	1	1	0	1	2	2	2	1	0	2	2	2	0	2	2	1	1	1	2	2	2	1	1	0	1	1	1	1	0	0	0	0	0	0	0	1	1	1	0	1	1	1
gi|283741121|gb|ADDG01023738.1|:False:2723	gi|283741121|gb|ADDG01023738.1|:False:2723	8	7	3		1	8	7	3	4	4	4	4	5	4	6	5	5	5	8	5	4	6	3	2	3	5	4	5	5	4	3	4	4	4	4	5	4	5	4	7	4	4	5	3	2	3	5	3
gi|283741121|gb|ADDG01023738.1|:False:695	gi|283741121|gb|ADDG01023738.1|:False:695	3	2	2		1	3	2	2	1	2	0	0	2	1	1	1	3	3	2	1	1	0	1	2	0	2	2	0	0	1	2	0	0	1	0	0	0	2	2	2	1	1	0	0	2	0	1	2
gi|283741150|gb|ADDG01023709.1|:False:1949	gi|283741150|gb|ADDG01023709.1|:False:1949	3	3	3		1	3	3	3	1	1	2	1	2	2	2	2	1	2	3	0	3	0	2	2	1	0	1	1	1	1	1	2	1	2	2	2	2	1	2	3	0	3	0	2	2	1	0	1
gi|283741150|gb|ADDG01023709.1|:False:2083	gi|283741150|gb|ADDG01023709.1|:False:2083	2	2	2		1	2	2	2	1	2	1	1	2	2	2	2	1	2	2	0	2	2	2	0	2	1	2	0	2	1	2	1	1	2	2	2	2	1	2	2	0	2	2	2	0	2	1	2
gi|283741153|gb|ADDG01023706.1|:False:1706	gi|283741153|gb|ADDG01023706.1|:False:1706	3	3	3		1	3	3	3	2	2	1	1	1	2	2	3	0	3	2	1	2	2	2	2	1	2	2	1	1	2	2	1	1	1	2	2	3	0	3	2	1	2	2	2	2	1	2	2
gi|283741153|gb|ADDG01023706.1|:False:2751	gi|283741153|gb|ADDG01023706.1|:False:2751	2	2	2		1	2	2	2	2	2	1	2	2	1	1	1	2	1	2	2	1	1	1	2	2	2	0	1	1	2	2	1	2	2	1	1	1	2	1	2	2	1	1	1	2	2	2	0
gi|283741240|gb|ADDG01023619.1|:True:205	gi|283741240|gb|ADDG01023619.1|:True:205	5	5	5		1	5	5	5	1	0	0	0	0	0	0	0	2	2	2	0	2	1	2	0	1	1	0	1	1	1	0	0	0	0	0	0	0	2	2	2	0	2	1	2	0	1	1	0
gi|283741257|gb|ADDG01023602.1|:True:2225	gi|283741257|gb|ADDG01023602.1|:True:2225	4	4	4		1	4	4	4	3	2	3	2	1	0	0	0	1	3	0	2	1	0	0	1	1	2	3	1	2	3	2	3	2	1	0	0	0	1	3	0	2	1	0	0	1	1	2	3
gi|283741312|gb|ADDG01023547.1|:False:991	gi|283741312|gb|ADDG01023547.1|:False:991	1	1	1		1	1	1	1	0	0	0	0	0	1	1	0	1	0	0	0	0	1	0	0	0	0	0	0	1	0	0	0	0	0	1	1	0	1	0	0	0	0	1	0	0	0	0	0
gi|283741371|gb|ADDG01023488.1|:True:273	gi|283741371|gb|ADDG01023488.1|:True:273	3	3	3		1	3	3	3	0	0	1	0	1	1	2	1	2	0	0	0	2	0	0	0	0	0	0	0	0	0	0	1	0	1	1	2	1	2	0	0	0	2	0	0	0	0	0	0
gi|283741455|gb|ADDG01023404.1|:False:1244	gi|283741455|gb|ADDG01023404.1|:False:1244	2	2	2		1	2	2	2	1	1	1	2	1	1	0	1	1	2	1	2	1	1	1	0	1	2	2	2	1	1	1	1	2	1	1	0	1	1	2	1	2	1	1	1	0	1	2	2
gi|283741455|gb|ADDG01023404.1|:False:1605	gi|283741455|gb|ADDG01023404.1|:False:1605	2	2	2		1	2	2	2	0	1	0	0	0	1	0	0	1	2	1	0	0	2	1	1	1	0	2	0	1	0	1	0	0	0	1	0	0	1	2	1	0	0	2	1	1	1	0	2
gi|283741529|gb|ADDG01023330.1|:True:1358	gi|283741529|gb|ADDG01023330.1|:True:1358	4	4	4		1	4	4	4	1	0	2	3	3	0	0	0	0	0	0	1	0	0	0	1	0	1	2	0	0	1	0	2	3	3	0	0	0	0	0	0	1	0	0	0	1	0	1	2
gi|283741653|gb|ADDG01023206.1|:True:182	gi|283741653|gb|ADDG01023206.1|:True:182	1	1	1		1	1	1	1	0	0	1	0	0	0	0	0	0	0	0	0	0	1	0	1	0	0	0	0	0	0	0	1	0	0	0	0	0	0	0	0	0	0	1	0	1	0	0	0
gi|283741697|gb|ADDG01023162.1|:True:1830	gi|283741697|gb|ADDG01023162.1|:True:1830	5	5	5		1	5	5	5	0	1	4	0	4	1	3	3	2	2	1	0	3	1	2	0	1	2	2	1	0	0	1	4	0	4	1	3	3	2	2	1	0	3	1	2	0	1	2	2
gi|283741697|gb|ADDG01023162.1|:True:23	gi|283741697|gb|ADDG01023162.1|:True:23	11	11	11		1	11	11	11	0	1	4	5	6	9	7	6	3	1	3	1	0	3	2	1	5	5	4	2	2	0	1	4	5	6	9	7	6	3	1	3	1	0	3	2	1	5	5	4
gi|283741713|gb|ADDG01023146.1|:False:2272	gi|283741713|gb|ADDG01023146.1|:False:2272	1	1	1		1	1	1	1	0	0	1	1	1	1	1	1	0	0	0	0	0	0	0	0	0	0	0	1	0	0	0	1	1	1	1	1	1	0	0	0	0	0	0	0	0	0	0	0
gi|283741734|gb|ADDG01023125.1|:False:468	gi|283741734|gb|ADDG01023125.1|:False:468	5	5	5		1	5	5	5	0	2	4	2	1	1	2	1	2	3	4	0	4	0	3	1	3	2	3	2	2	0	2	4	2	1	1	2	1	2	3	4	0	4	0	3	1	3	2	3
gi|283741813|gb|ADDG01023046.1|:True:668	gi|283741813|gb|ADDG01023046.1|:True:668	2	2	2		1	2	2	2	0	1	1	0	1	1	2	0	1	2	1	1	1	0	0	0	2	1	0	0	0	0	1	1	0	1	1	2	0	1	2	1	1	1	0	0	0	2	1	0
gi|283741871|gb|ADDG01022988.1|:True:1687	gi|283741871|gb|ADDG01022988.1|:True:1687	2	2	2		1	2	2	2	0	0	1	2	0	1	1	1	1	1	1	1	0	1	0	0	1	1	0	0	0	0	0	1	2	0	1	1	1	1	1	1	1	0	1	0	0	1	1	0
gi|283741871|gb|ADDG01022988.1|:True:2614	gi|283741871|gb|ADDG01022988.1|:True:2614	2	2	2		1	2	2	2	0	0	2	2	1	2	1	1	1	1	0	1	2	2	2	1	1	0	2	1	1	0	0	2	2	1	2	1	1	1	1	0	1	2	2	2	1	1	0	2
gi|283741883|gb|ADDG01022976.1|:False:2534	gi|283741883|gb|ADDG01022976.1|:False:2534	1	1	1		1	1	1	1	1	1	0	0	0	0	1	1	1	0	1	1	0	1	1	1	0	0	0	1	1	1	1	0	0	0	0	1	1	1	0	1	1	0	1	1	1	0	0	0
gi|283741966|gb|ADDG01022893.1|:False:1584	gi|283741966|gb|ADDG01022893.1|:False:1584	2	2	2		1	2	2	2	2	1	1	1	1	0	0	0	1	0	1	0	0	0	1	0	0	2	2	1	2	2	1	1	1	1	0	0	0	1	0	1	0	0	0	1	0	0	2	2
gi|283742018|gb|ADDG01022841.1|:True:2564	gi|283742018|gb|ADDG01022841.1|:True:2564	1	1	1		1	1	1	1	0	0	0	0	0	0	1	1	0	0	0	0	1	1	0	1	1	0	0	0	0	0	0	0	0	0	0	1	1	0	0	0	0	1	1	0	1	1	0	0
gi|283742034|gb|ADDG01022825.1|:True:1	gi|283742034|gb|ADDG01022825.1|:True:1	4	4	4		1	4	4	4	1	0	2	1	2	3	2	1	1	2	3	1	0	2	1	1	4	3	1	2	2	1	0	2	1	2	3	2	1	1	2	3	1	0	2	1	1	4	3	1
gi|283742167|gb|ADDG01022692.1|:False:1843	gi|283742167|gb|ADDG01022692.1|:False:1843	1	1	1		1	1	1	1	0	0	0	1	0	1	1	0	1	0	0	0	0	0	1	0	0	0	0	0	0	0	0	0	1	0	1	1	0	1	0	0	0	0	0	1	0	0	0	0
gi|283742248|gb|ADDG01022611.1|:False:554	gi|283742248|gb|ADDG01022611.1|:False:554	2	2	2		1	2	2	2	0	0	1	0	1	0	0	0	0	0	1	1	1	0	1	1	2	0	1	1	1	0	0	1	0	1	0	0	0	0	0	1	1	1	0	1	1	2	0	1
gi|283742336|gb|ADDG01022523.1|:True:1995	gi|283742336|gb|ADDG01022523.1|:True:1995	2	2	2		1	2	2	2	0	0	0	0	0	2	1	1	0	0	0	0	0	0	1	0	0	0	0	1	0	0	0	0	0	0	2	1	1	0	0	0	0	0	0	1	0	0	0	0
gi|283742352|gb|ADDG01022507.1|:False:2024	gi|283742352|gb|ADDG01022507.1|:False:2024	1	1	1		1	1	1	1	0	1	0	0	0	1	0	1	0	1	1	0	0	0	0	0	0	1	0	1	1	0	1	0	0	0	1	0	1	0	1	1	0	0	0	0	0	0	1	0
gi|283742354|gb|ADDG01022505.1|:False:2557	gi|283742354|gb|ADDG01022505.1|:False:2557	3	3	3		1	3	3	3	0	1	0	0	0	2	2	3	0	1	0	0	0	0	0	0	0	1	1	1	0	0	1	0	0	0	2	2	3	0	1	0	0	0	0	0	0	0	1	1
gi|283742394|gb|ADDG01022465.1|:False:1294	gi|283742394|gb|ADDG01022465.1|:False:1294	4	4	4		1	4	4	4	2	0	0	1	1	1	1	0	2	3	2	1	1	1	1	3	1	2	2	0	1	2	0	0	1	1	1	1	0	2	3	2	1	1	1	1	3	1	2	2
gi|283742441|gb|ADDG01022418.1|:False:1265	gi|283742441|gb|ADDG01022418.1|:False:1265	1	1	1		1	1	1	1	0	1	0	0	1	1	1	1	1	1	1	1	1	0	0	0	1	0	0	0	1	0	1	0	0	1	1	1	1	1	1	1	1	1	0	0	0	1	0	0
gi|283742441|gb|ADDG01022418.1|:False:2226	gi|283742441|gb|ADDG01022418.1|:False:2226	3	3	3		1	3	3	3	1	2	2	2	3	1	1	2	0	1	2	0	1	1	2	1	1	1	1	1	1	1	2	2	2	3	1	1	2	0	1	2	0	1	1	2	1	1	1	1
gi|283742441|gb|ADDG01022418.1|:False:746	gi|283742441|gb|ADDG01022418.1|:False:746	2	2	2		1	2	2	2	0	0	0	0	0	0	0	1	0	0	0	0	0	0	0	0	0	1	2	0	0	0	0	0	0	0	0	0	1	0	0	0	0	0	0	0	0	0	1	2
gi|283742471|gb|ADDG01022388.1|:True:1673	gi|283742471|gb|ADDG01022388.1|:True:1673	1	1	1		1	1	1	1	0	1	1	0	0	1	0	0	0	0	1	0	1	1	1	0	0	0	0	1	1	0	1	1	0	0	1	0	0	0	0	1	0	1	1	1	0	0	0	0
gi|283742471|gb|ADDG01022388.1|:True:2299	gi|283742471|gb|ADDG01022388.1|:True:2299	2	2	2		1	2	2	2	0	0	0	0	1	1	1	1	2	1	0	0	1	0	1	0	0	0	0	0	1	0	0	0	0	1	1	1	1	2	1	0	0	1	0	1	0	0	0	0
gi|283742497|gb|ADDG01022362.1|:False:2571	gi|283742497|gb|ADDG01022362.1|:False:2571	2	2	2		1	2	2	2	0	0	0	0	0	0	1	1	1	0	0	0	0	0	0	0	0	0	0	0	1	0	0	0	0	0	0	1	1	1	0	0	0	0	0	0	0	0	0	0
gi|283742538|gb|ADDG01022321.1|:True:1581	gi|283742538|gb|ADDG01022321.1|:True:1581	2	2	2		1	2	2	2	0	1	1	1	1	0	0	0	0	0	2	0	0	0	0	0	1	2	1	0	1	0	1	1	1	1	0	0	0	0	0	2	0	0	0	0	0	1	2	1
gi|283742583|gb|ADDG01022276.1|:False:1558	gi|283742583|gb|ADDG01022276.1|:False:1558	1	1	1		1	1	1	1	0	0	1	1	1	0	0	0	0	0	0	0	0	0	0	0	1	0	0	0	0	0	0	1	1	1	0	0	0	0	0	0	0	0	0	0	0	1	0	0
gi|283742650|gb|ADDG01022209.1|:False:1183	gi|283742650|gb|ADDG01022209.1|:False:1183	1	1	1		1	1	1	1	1	0	1	1	0	0	0	0	1	1	1	0	0	1	0	1	1	1	0	0	0	1	0	1	1	0	0	0	0	1	1	1	0	0	1	0	1	1	1	0
gi|283742657|gb|ADDG01022202.1|:False:2529	gi|283742657|gb|ADDG01022202.1|:False:2529	2	2	2		1	2	2	2	0	1	2	0	2	0	0	0	1	1	1	0	1	1	1	0	0	0	0	1	1	0	1	2	0	2	0	0	0	1	1	1	0	1	1	1	0	0	0	0
gi|283742681|gb|ADDG01022178.1|:False:2484	gi|283742681|gb|ADDG01022178.1|:False:2484	6	6	6		1	6	6	6	0	1	3	3	2	0	0	0	1	1	2	4	0	0	1	2	0	2	1	2	0	0	1	3	3	2	0	0	0	1	1	2	4	0	0	1	2	0	2	1
gi|283742682|gb|ADDG01022177.1|:False:1204	gi|283742682|gb|ADDG01022177.1|:False:1204	5	5	5		1	5	5	5	1	1	2	1	2	1	0	2	1	0	0	2	2	1	2	1	0	1	2	0	1	1	1	2	1	2	1	0	2	1	0	0	2	2	1	2	1	0	1	2
gi|283742682|gb|ADDG01022177.1|:False:2380	gi|283742682|gb|ADDG01022177.1|:False:2380	4	4	4		1	4	4	4	1	2	2	2	2	4	2	1	2	1	0	1	2	2	1	2	1	2	0	1	1	1	2	2	2	2	4	2	1	2	1	0	1	2	2	1	2	1	2	0
gi|283742682|gb|ADDG01022177.1|:False:3045	gi|283742682|gb|ADDG01022177.1|:False:3045	3	3	3		1	3	3	3	1	1	0	1	2	0	0	0	1	1	0	1	1	2	2	0	0	0	0	1	0	1	1	0	1	2	0	0	0	1	1	0	1	1	2	2	0	0	0	0
gi|283742705|gb|ADDG01022154.1|:False:655	gi|283742705|gb|ADDG01022154.1|:False:655	3	3	3		1	3	3	3	0	0	1	2	0	1	2	0	2	1	1	1	1	3	3	1	1	1	1	1	0	0	0	1	2	0	1	2	0	2	1	1	1	1	3	3	1	1	1	1
gi|283742719|gb|ADDG01022140.1|:True:1680	gi|283742719|gb|ADDG01022140.1|:True:1680	2	2	2		1	2	2	2	0	0	1	0	0	2	2	1	0	0	0	0	0	1	1	0	0	0	0	1	0	0	0	1	0	0	2	2	1	0	0	0	0	0	1	1	0	0	0	0
gi|283742855|gb|ADDG01022004.1|:False:2009	gi|283742855|gb|ADDG01022004.1|:False:2009	3	3	3		1	3	3	3	0	0	2	3	2	0	0	0	0	0	0	0	0	0	0	0	1	2	1	0	0	0	0	2	3	2	0	0	0	0	0	0	0	0	0	0	0	1	2	1
gi|283742881|gb|ADDG01021978.1|:True:127	gi|283742881|gb|ADDG01021978.1|:True:127	2	2	2		1	2	2	2	0	1	0	1	0	1	0	0	0	0	1	0	0	1	0	0	0	1	1	1	0	0	1	0	1	0	1	0	0	0	0	1	0	0	1	0	0	0	1	1
gi|283742933|gb|ADDG01021926.1|:False:1966	gi|283742933|gb|ADDG01021926.1|:False:1966	5	5	5		1	5	5	5	2	1	4	2	3	4	2	4	2	1	3	2	2	1	0	2	4	3	2	5	0	2	1	4	2	3	4	2	4	2	1	3	2	2	1	0	2	4	3	2
gi|283742940|gb|ADDG01021919.1|:True:99	gi|283742940|gb|ADDG01021919.1|:True:99	1	1	1		1	1	1	1	1	0	1	0	0	0	0	0	0	1	1	1	0	0	0	1	1	0	1	0	1	1	0	1	0	0	0	0	0	0	1	1	1	0	0	0	1	1	0	1
gi|283742974|gb|ADDG01021885.1|:False:1777	gi|283742974|gb|ADDG01021885.1|:False:1777	1	1	1		1	1	1	1	0	1	0	0	0	0	1	0	0	0	1	0	0	1	0	1	1	1	1	1	1	0	1	0	0	0	0	1	0	0	0	1	0	0	1	0	1	1	1	1
gi|283743042|gb|ADDG01021817.1|:False:3088	gi|283743042|gb|ADDG01021817.1|:False:3088	3	3	3		1	3	3	3	0	1	1	1	2	1	1	0	1	0	0	1	0	1	1	0	1	0	1	0	1	0	1	1	1	2	1	1	0	1	0	0	1	0	1	1	0	1	0	1
gi|283743069|gb|ADDG01021790.1|:False:1135;gi|283707920|gb|ADDG01056938.1|:True:1064;gi|283609939|gb|ADDG01154911.1|:False:501;gi|283707737|gb|ADDG01057121.1|:False:558;gi|283653337|gb|ADDG01111514.1|:True:616;gi|283738675|gb|ADDG01026184.1|:False:1249	gi|283743069|gb|ADDG01021790.1|:False:1135;gi|283707920|gb|ADDG01056938.1|:True:1064	21;11;10;5;4;2	21;11;10;5;4;2	2;2;0;2;1;0	;	6	21	21	2	6	8	11	7	9	9	7	6	6	7	6	7	9	6	7	9	8	9	9	9	8	6	8	11	7	9	9	7	6	6	7	6	7	9	6	7	9	8	9	9
gi|283743071|gb|ADDG01021788.1|:False:2183	gi|283743071|gb|ADDG01021788.1|:False:2183	1	1	1		1	1	1	1	0	0	1	1	1	0	0	0	0	0	0	0	0	0	0	0	1	0	1	0	0	0	0	1	1	1	0	0	0	0	0	0	0	0	0	0	0	1	0	1
gi|283743228|gb|ADDG01021631.1|:True:186	gi|283743228|gb|ADDG01021631.1|:True:186	1	1	1		1	1	1	1	1	1	0	1	1	1	0	1	1	1	0	1	1	1	1	0	0	0	0	0	1	1	1	0	1	1	1	0	1	1	1	0	1	1	1	1	0	0	0	0
gi|283743228|gb|ADDG01021631.1|:True:825	gi|283743228|gb|ADDG01021631.1|:True:825	5	1	1		1	5	1	1	2	1	3	2	3	2	4	2	2	2	4	2	2	3	0	0	1	3	2	2	3	0	0	0	0	0	0	1	0	0	0	0	0	0	0	0	0	0	0	1
gi|283743304|gb|ADDG01021555.1|:True:2333	gi|283743304|gb|ADDG01021555.1|:True:2333	1	1	1		1	1	1	1	0	0	0	1	1	1	1	1	1	1	0	0	1	1	0	0	1	0	0	1	0	0	0	0	1	1	1	1	1	1	1	0	0	1	1	0	0	1	0	0
gi|283743400|gb|ADDG01021459.1|:False:1731	gi|283743400|gb|ADDG01021459.1|:False:1731	4	4	4		1	4	4	4	0	2	2	1	1	2	2	1	3	1	2	0	1	2	2	0	2	2	0	1	1	0	2	2	1	1	2	2	1	3	1	2	0	1	2	2	0	2	2	0
gi|283743528|gb|ADDG01021331.1|:True:2503	gi|283743528|gb|ADDG01021331.1|:True:2503	1	1	1		1	1	1	1	1	0	0	0	0	0	1	0	1	1	0	0	0	0	0	1	0	0	1	1	1	1	0	0	0	0	0	1	0	1	1	0	0	0	0	0	1	0	0	1
gi|283743539|gb|ADDG01021320.1|:True:975	gi|283743539|gb|ADDG01021320.1|:True:975	2	2	2		1	2	2	2	0	0	0	0	0	0	2	1	0	0	0	0	0	0	0	0	0	0	0	0	0	0	0	0	0	0	0	2	1	0	0	0	0	0	0	0	0	0	0	0
gi|283743551|gb|ADDG01021308.1|:False:2521	gi|283743551|gb|ADDG01021308.1|:False:2521	3	3	3		1	3	3	3	1	0	0	0	0	0	0	0	0	1	1	0	0	0	0	0	2	1	1	1	0	1	0	0	0	0	0	0	0	0	1	1	0	0	0	0	0	2	1	1
gi|283743585|gb|ADDG01021274.1|:False:1566	gi|283743585|gb|ADDG01021274.1|:False:1566	4	4	4		1	4	4	4	0	1	3	0	0	2	1	0	4	2	3	2	0	1	3	2	0	2	1	4	2	0	1	3	0	0	2	1	0	4	2	3	2	0	1	3	2	0	2	1
gi|283743585|gb|ADDG01021274.1|:False:2642	gi|283743585|gb|ADDG01021274.1|:False:2642	2	2	2		1	2	2	2	1	0	0	0	0	0	0	0	0	0	2	1	1	1	0	1	1	1	1	1	0	1	0	0	0	0	0	0	0	0	0	2	1	1	1	0	1	1	1	1
gi|283743585|gb|ADDG01021274.1|:False:3047	gi|283743585|gb|ADDG01021274.1|:False:3047	2	2	2		1	2	2	2	1	1	1	1	1	0	1	0	2	0	2	1	1	2	1	1	2	2	2	1	0	1	1	1	1	1	0	1	0	2	0	2	1	1	2	1	1	2	2	2
gi|283743625|gb|ADDG01021234.1|:False:3125	gi|283743625|gb|ADDG01021234.1|:False:3125	2	2	2		1	2	2	2	0	0	0	0	0	0	0	1	1	2	1	0	0	0	0	0	0	0	0	0	0	0	0	0	0	0	0	0	1	1	2	1	0	0	0	0	0	0	0	0
gi|283743642|gb|ADDG01021217.1|:False:730	gi|283743642|gb|ADDG01021217.1|:False:730	2	2	2		1	2	2	2	1	1	2	1	1	0	0	0	0	1	1	2	1	0	0	1	1	2	1	1	0	1	1	2	1	1	0	0	0	0	1	1	2	1	0	0	1	1	2	1
gi|283743697|gb|ADDG01021162.1|:False:2985	gi|283743697|gb|ADDG01021162.1|:False:2985	2	2	2		1	2	2	2	1	0	0	0	0	0	0	0	0	2	2	0	0	0	0	0	0	0	0	1	0	1	0	0	0	0	0	0	0	0	2	2	0	0	0	0	0	0	0	0
gi|283743701|gb|ADDG01021158.1|:True:2	gi|283743701|gb|ADDG01021158.1|:True:2	5	5	5		1	5	5	5	3	1	3	2	3	1	1	0	1	1	4	1	1	1	0	0	1	2	3	2	2	3	1	3	2	3	1	1	0	1	1	4	1	1	1	0	0	1	2	3
gi|283743718|gb|ADDG01021141.1|:True:392	gi|283743718|gb|ADDG01021141.1|:True:392	14	14	14		1	14	14	14	6	4	7	6	4	7	6	9	7	10	6	4	4	5	9	4	5	5	6	8	6	6	4	7	6	4	7	6	9	7	10	6	4	4	5	9	4	5	5	6
gi|283743759|gb|ADDG01021100.1|:True:1337	gi|283743759|gb|ADDG01021100.1|:True:1337	2	2	2		1	2	2	2	0	1	2	1	1	1	1	1	1	0	0	1	1	0	0	1	0	0	0	2	0	0	1	2	1	1	1	1	1	1	0	0	1	1	0	0	1	0	0	0
gi|283743837|gb|ADDG01021022.1|:True:963	gi|283743837|gb|ADDG01021022.1|:True:963	24	24	24		1	24	24	24	5	10	13	10	13	11	11	11	13	6	8	5	7	11	12	8	11	10	10	12	7	5	10	13	10	13	11	11	11	13	6	8	5	7	11	12	8	11	10	10
gi|283743876|gb|ADDG01020983.1|:True:658	gi|283743876|gb|ADDG01020983.1|:True:658	4	4	4		1	4	4	4	1	0	1	1	1	3	0	2	1	2	1	1	1	1	0	1	3	2	2	0	1	1	0	1	1	1	3	0	2	1	2	1	1	1	1	0	1	3	2	2
gi|283743960|gb|ADDG01020899.1|:False:2058	gi|283743960|gb|ADDG01020899.1|:False:2058	1	1	1		1	1	1	1	0	1	0	0	0	1	1	1	0	0	1	0	0	0	0	0	1	0	1	0	1	0	1	0	0	0	1	1	1	0	0	1	0	0	0	0	0	1	0	1
gi|283744089|gb|ADDG01020770.1|:True:798	gi|283744089|gb|ADDG01020770.1|:True:798	3	3	2		1	3	3	2	0	1	0	0	0	1	1	1	3	2	3	1	1	0	1	0	1	0	0	2	2	0	1	0	0	0	1	1	1	3	2	3	1	1	0	1	0	1	0	0
gi|283744317|gb|ADDG01020542.1|:False:2123	gi|283744317|gb|ADDG01020542.1|:False:2123	6	6	6		1	6	6	6	0	1	2	2	2	0	1	0	2	2	2	1	4	2	3	2	3	1	1	0	0	0	1	2	2	2	0	1	0	2	2	2	1	4	2	3	2	3	1	1
gi|283744374|gb|ADDG01020485.1|:True:1998	gi|283744374|gb|ADDG01020485.1|:True:1998	1	1	1		1	1	1	1	0	0	1	1	1	0	1	0	0	0	0	0	1	1	0	0	0	0	0	0	0	0	0	1	1	1	0	1	0	0	0	0	0	1	1	0	0	0	0	0
gi|283744406|gb|ADDG01020453.1|:True:2808	gi|283744406|gb|ADDG01020453.1|:True:2808	2	2	2		1	2	2	2	1	0	0	1	1	0	1	1	0	1	2	1	1	0	1	1	1	1	1	0	1	1	0	0	1	1	0	1	1	0	1	2	1	1	0	1	1	1	1	1
gi|283744425|gb|ADDG01020434.1|:False:2314	gi|283744425|gb|ADDG01020434.1|:False:2314	5	5	5		1	5	5	5	2	2	2	0	3	2	4	2	3	2	2	1	2	3	2	2	2	2	3	1	1	2	2	2	0	3	2	4	2	3	2	2	1	2	3	2	2	2	2	3
gi|283744484|gb|ADDG01020375.1|:False:2542	gi|283744484|gb|ADDG01020375.1|:False:2542	1	1	1		1	1	1	1	0	0	0	1	0	0	0	0	0	1	0	0	0	0	0	0	0	0	0	0	0	0	0	0	1	0	0	0	0	0	1	0	0	0	0	0	0	0	0	0
gi|283744484|gb|ADDG01020375.1|:False:704	gi|283744484|gb|ADDG01020375.1|:False:704	10	10	10		1	10	10	10	5	8	5	4	7	6	5	5	6	8	8	8	5	8	8	5	9	5	6	6	7	5	8	5	4	7	6	5	5	6	8	8	8	5	8	8	5	9	5	6
gi|283744503|gb|ADDG01020356.1|:True:2359	gi|283744503|gb|ADDG01020356.1|:True:2359	2	2	2		1	2	2	2	1	0	2	1	1	1	1	1	0	1	1	1	0	1	0	2	2	1	2	1	1	1	0	2	1	1	1	1	1	0	1	1	1	0	1	0	2	2	1	2
gi|283744551|gb|ADDG01020308.1|:False:1442	gi|283744551|gb|ADDG01020308.1|:False:1442	3	3	3		1	3	3	3	1	0	0	1	2	2	2	2	0	0	0	1	2	1	0	2	2	1	1	0	1	1	0	0	1	2	2	2	2	0	0	0	1	2	1	0	2	2	1	1
gi|283744585|gb|ADDG01020274.1|:True:0	gi|283744585|gb|ADDG01020274.1|:True:0	3	3	3		1	3	3	3	1	2	2	0	0	2	1	2	1	1	2	2	1	2	1	2	1	1	1	0	1	1	2	2	0	0	2	1	2	1	1	2	2	1	2	1	2	1	1	1
gi|283744686|gb|ADDG01020173.1|:False:3050	gi|283744686|gb|ADDG01020173.1|:False:3050	4	4	4		1	4	4	4	1	0	0	2	0	1	2	1	2	0	0	0	0	0	1	0	0	0	0	0	0	1	0	0	2	0	1	2	1	2	0	0	0	0	0	1	0	0	0	0
gi|283744825|gb|ADDG01020034.1|:False:2278	gi|283744825|gb|ADDG01020034.1|:False:2278	1	1	1		1	1	1	1	0	0	0	0	0	0	1	1	0	0	0	0	0	0	0	0	1	1	0	1	0	0	0	0	0	0	0	1	1	0	0	0	0	0	0	0	0	1	1	0
gi|283744825|gb|ADDG01020034.1|:False:2971	gi|283744825|gb|ADDG01020034.1|:False:2971	2	2	2		1	2	2	2	0	0	2	0	1	1	1	0	0	0	0	0	0	0	1	0	2	1	1	1	1	0	0	2	0	1	1	1	0	0	0	0	0	0	0	1	0	2	1	1
gi|283744926|gb|ADDG01019933.1|:True:0	gi|283744926|gb|ADDG01019933.1|:True:0	1	1	1		1	1	1	1	0	0	1	0	0	1	1	1	1	1	1	0	1	1	1	1	0	1	0	0	1	0	0	1	0	0	1	1	1	1	1	1	0	1	1	1	1	0	1	0
gi|283745000|gb|ADDG01019859.1|:False:3212	gi|283745000|gb|ADDG01019859.1|:False:3212	7	7	7		1	7	7	7	0	0	0	0	0	5	0	2	4	5	4	0	0	5	6	0	4	5	3	1	0	0	0	0	0	0	5	0	2	4	5	4	0	0	5	6	0	4	5	3
gi|283745005|gb|ADDG01019854.1|:True:138	gi|283745005|gb|ADDG01019854.1|:True:138	1	1	1		1	1	1	1	0	0	0	0	0	1	1	1	0	0	0	0	0	1	0	0	0	0	0	0	0	0	0	0	0	0	1	1	1	0	0	0	0	0	1	0	0	0	0	0
gi|283745021|gb|ADDG01019838.1|:True:2382	gi|283745021|gb|ADDG01019838.1|:True:2382	3	3	3		1	3	3	3	0	1	3	2	2	0	1	1	3	3	1	0	1	2	0	0	0	1	0	0	1	0	1	3	2	2	0	1	1	3	3	1	0	1	2	0	0	0	1	0
gi|283745031|gb|ADDG01019828.1|:True:372	gi|283745031|gb|ADDG01019828.1|:True:372	1	1	1		1	1	1	1	1	1	0	0	0	0	0	0	1	1	0	1	0	0	0	0	0	0	0	0	1	1	1	0	0	0	0	0	0	1	1	0	1	0	0	0	0	0	0	0
gi|283745035|gb|ADDG01019824.1|:False:2934	gi|283745035|gb|ADDG01019824.1|:False:2934	7	7	7		1	7	7	7	2	2	1	2	3	2	2	3	1	4	4	3	4	4	5	4	4	5	4	5	4	2	2	1	2	3	2	2	3	1	4	4	3	4	4	5	4	4	5	4
gi|283745292|gb|ADDG01019567.1|:True:2091	gi|283745292|gb|ADDG01019567.1|:True:2091	2	2	2		1	2	2	2	0	0	0	0	0	2	1	2	0	0	0	0	0	0	1	0	0	0	0	0	0	0	0	0	0	0	2	1	2	0	0	0	0	0	0	1	0	0	0	0
gi|283745292|gb|ADDG01019567.1|:True:754	gi|283745292|gb|ADDG01019567.1|:True:754	2	2	2		1	2	2	2	0	1	0	1	1	1	1	0	0	1	1	0	0	0	0	0	1	1	0	0	1	0	1	0	1	1	1	1	0	0	1	1	0	0	0	0	0	1	1	0
gi|283745301|gb|ADDG01019558.1|:True:49	gi|283745301|gb|ADDG01019558.1|:True:49	1	1	1		1	1	1	1	0	0	0	1	1	1	0	0	1	1	1	0	1	1	1	0	0	0	0	0	0	0	0	0	1	1	1	0	0	1	1	1	0	1	1	1	0	0	0	0
gi|283745324|gb|ADDG01019535.1|:False:2376	gi|283745324|gb|ADDG01019535.1|:False:2376	3	3	3		1	3	3	3	0	0	1	0	1	1	1	0	0	0	0	0	1	0	0	0	2	0	0	1	0	0	0	1	0	1	1	1	0	0	0	0	0	1	0	0	0	2	0	0
gi|283745364|gb|ADDG01019495.1|:False:889	gi|283745364|gb|ADDG01019495.1|:False:889	2	2	2		1	2	2	2	0	0	0	0	0	0	0	0	2	1	1	0	0	2	0	0	1	0	1	0	0	0	0	0	0	0	0	0	0	2	1	1	0	0	2	0	0	1	0	1
gi|283745395|gb|ADDG01019464.1|:True:307	gi|283745395|gb|ADDG01019464.1|:True:307	3	3	3		1	3	3	3	0	2	2	1	0	0	0	0	1	1	2	0	0	1	0	0	1	1	1	1	0	0	2	2	1	0	0	0	0	1	1	2	0	0	1	0	0	1	1	1
gi|283745395|gb|ADDG01019464.1|:True:797	gi|283745395|gb|ADDG01019464.1|:True:797	1	1	1		1	1	1	1	0	0	1	0	1	1	0	0	1	0	1	0	1	1	0	0	1	0	0	1	1	0	0	1	0	1	1	0	0	1	0	1	0	1	1	0	0	1	0	0
gi|283745407|gb|ADDG01019452.1|:True:1767	gi|283745407|gb|ADDG01019452.1|:True:1767	2	2	2		1	2	2	2	1	0	0	0	0	2	2	1	0	0	0	0	0	0	0	1	1	1	0	0	0	1	0	0	0	0	2	2	1	0	0	0	0	0	0	0	1	1	1	0
gi|283745430|gb|ADDG01019429.1|:True:698	gi|283745430|gb|ADDG01019429.1|:True:698	1	1	1		1	1	1	1	0	0	0	1	0	0	0	0	0	0	0	0	0	0	0	0	0	0	0	0	0	0	0	0	1	0	0	0	0	0	0	0	0	0	0	0	0	0	0	0
gi|283745442|gb|ADDG01019417.1|:False:1903	gi|283745442|gb|ADDG01019417.1|:False:1903	1	1	1		1	1	1	1	0	0	0	0	0	0	0	1	0	0	0	0	0	0	0	0	1	0	0	0	0	0	0	0	0	0	0	0	1	0	0	0	0	0	0	0	0	1	0	0
gi|283745442|gb|ADDG01019417.1|:False:855	gi|283745442|gb|ADDG01019417.1|:False:855	4	4	4		1	4	4	4	2	0	1	0	0	1	1	0	1	0	1	2	1	0	0	1	2	2	1	2	1	2	0	1	0	0	1	1	0	1	0	1	2	1	0	0	1	2	2	1
gi|283745467|gb|ADDG01019392.1|:True:1662	gi|283745467|gb|ADDG01019392.1|:True:1662	1	1	1		1	1	1	1	0	1	0	0	1	1	0	0	1	0	1	0	0	1	1	1	1	0	1	0	1	0	1	0	0	1	1	0	0	1	0	1	0	0	1	1	1	1	0	1
gi|283745609|gb|ADDG01019250.1|:False:2051	gi|283745609|gb|ADDG01019250.1|:False:2051	16	16	15		1	16	16	15	4	5	2	2	4	1	2	0	3	7	8	1	4	2	3	1	2	5	3	10	6	4	5	2	2	4	1	2	0	3	7	8	1	4	2	3	1	2	5	3
gi|283745644|gb|ADDG01019215.1|:True:1291	gi|283745644|gb|ADDG01019215.1|:True:1291	2	2	2		1	2	2	2	0	1	0	1	0	0	0	0	1	1	1	1	0	0	0	0	1	0	1	0	2	0	1	0	1	0	0	0	0	1	1	1	1	0	0	0	0	1	0	1
gi|283745666|gb|ADDG01019193.1|:True:2	gi|283745666|gb|ADDG01019193.1|:True:2	5	5	5		1	5	5	5	0	0	0	0	1	1	0	0	4	4	2	0	0	1	0	0	1	2	2	0	0	0	0	0	0	1	1	0	0	4	4	2	0	0	1	0	0	1	2	2
gi|283745829|gb|ADDG01019030.1|:False:1037	gi|283745829|gb|ADDG01019030.1|:False:1037	14	4	4		1	14	4	4	6	2	4	7	6	6	7	6	8	5	7	5	5	3	8	8	7	7	8	3	2	0	0	1	2	3	0	0	0	0	1	0	0	0	0	3	0	3	1	1
gi|283745857|gb|ADDG01019002.1|:False:3114;gi|283708339|gb|ADDG01056519.1|:True:1355	gi|283745857|gb|ADDG01019002.1|:False:3114	5;1	4;0	4;0		2	5	4	4	3	3	0	2	1	2	1	2	1	0	3	3	2	3	3	4	1	1	0	1	2	2	2	0	2	1	1	1	2	1	0	2	2	2	3	3	3	1	1	0
gi|283745955|gb|ADDG01018904.1|:True:1284	gi|283745955|gb|ADDG01018904.1|:True:1284	3	3	3		1	3	3	3	0	2	1	1	1	0	0	1	0	0	0	3	0	1	0	0	1	1	0	1	1	0	2	1	1	1	0	0	1	0	0	0	3	0	1	0	0	1	1	0
gi|283745969|gb|ADDG01018890.1|:True:239	gi|283745969|gb|ADDG01018890.1|:True:239	2	2	2		1	2	2	2	0	0	0	0	0	0	0	0	0	0	0	1	1	0	1	0	0	0	0	1	0	0	0	0	0	0	0	0	0	0	0	0	1	1	0	1	0	0	0	0
gi|283745969|gb|ADDG01018890.1|:True:2822	gi|283745969|gb|ADDG01018890.1|:True:2822	2	2	2		1	2	2	2	0	1	2	2	2	0	1	1	1	0	1	1	0	0	1	0	2	2	1	1	2	0	1	2	2	2	0	1	1	1	0	1	1	0	0	1	0	2	2	1
gi|283745999|gb|ADDG01018860.1|:True:1178	gi|283745999|gb|ADDG01018860.1|:True:1178	3	3	3		1	3	3	3	1	0	0	0	0	2	1	1	3	0	2	1	1	2	0	1	2	0	1	2	1	1	0	0	0	0	2	1	1	3	0	2	1	1	2	0	1	2	0	1
gi|283746013|gb|ADDG01018846.1|:True:1722	gi|283746013|gb|ADDG01018846.1|:True:1722	2	2	2		1	2	2	2	1	0	0	0	1	1	1	0	1	1	1	0	2	0	1	0	0	0	0	0	1	1	0	0	0	1	1	1	0	1	1	1	0	2	0	1	0	0	0	0
gi|283746013|gb|ADDG01018846.1|:True:2828	gi|283746013|gb|ADDG01018846.1|:True:2828	2	2	2		1	2	2	2	0	1	1	0	0	0	0	0	1	0	0	2	0	0	0	1	1	0	0	0	0	0	1	1	0	0	0	0	0	1	0	0	2	0	0	0	1	1	0	0
gi|283746155|gb|ADDG01018704.1|:False:2980	gi|283746155|gb|ADDG01018704.1|:False:2980	1	1	1		1	1	1	1	0	1	1	1	1	0	1	0	1	0	0	0	1	1	0	0	1	1	1	1	0	0	1	1	1	1	0	1	0	1	0	0	0	1	1	0	0	1	1	1
gi|283746242|gb|ADDG01018617.1|:True:1435	gi|283746242|gb|ADDG01018617.1|:True:1435	3	3	3		1	3	3	3	1	0	1	1	2	2	1	1	2	1	2	2	0	0	2	0	1	2	0	1	0	1	0	1	1	2	2	1	1	2	1	2	2	0	0	2	0	1	2	0
gi|283746242|gb|ADDG01018617.1|:True:2316	gi|283746242|gb|ADDG01018617.1|:True:2316	3	3	3		1	3	3	3	0	0	1	1	2	1	1	0	0	0	0	0	0	0	2	0	0	0	0	0	0	0	0	1	1	2	1	1	0	0	0	0	0	0	0	2	0	0	0	0
gi|283746242|gb|ADDG01018617.1|:True:954	gi|283746242|gb|ADDG01018617.1|:True:954	1	1	1		1	1	1	1	0	0	0	0	0	0	0	0	1	0	0	0	0	0	1	0	1	1	1	0	0	0	0	0	0	0	0	0	0	1	0	0	0	0	0	1	0	1	1	1
gi|283746334|gb|ADDG01018525.1|:True:1115	gi|283746334|gb|ADDG01018525.1|:True:1115	1	1	1		1	1	1	1	1	0	0	1	0	0	0	0	0	0	0	1	0	0	1	0	0	1	1	0	1	1	0	0	1	0	0	0	0	0	0	0	1	0	0	1	0	0	1	1
gi|283746357|gb|ADDG01018502.1|:False:3313	gi|283746357|gb|ADDG01018502.1|:False:3313	6	6	6		1	6	6	6	1	2	3	2	2	1	2	2	2	2	2	0	5	3	4	1	3	3	4	3	1	1	2	3	2	2	1	2	2	2	2	2	0	5	3	4	1	3	3	4
gi|283746357|gb|ADDG01018502.1|:False:997	gi|283746357|gb|ADDG01018502.1|:False:997	2	2	2		1	2	2	2	0	1	2	2	2	0	0	1	2	1	0	0	1	2	1	0	0	1	0	1	1	0	1	2	2	2	0	0	1	2	1	0	0	1	2	1	0	0	1	0
gi|283746412|gb|ADDG01018447.1|:False:2050	gi|283746412|gb|ADDG01018447.1|:False:2050	1	1	1		1	1	1	1	1	0	1	1	0	0	0	0	0	0	0	0	0	0	0	0	1	1	0	0	0	1	0	1	1	0	0	0	0	0	0	0	0	0	0	0	0	1	1	0
gi|283746508|gb|ADDG01018351.1|:True:1062	gi|283746508|gb|ADDG01018351.1|:True:1062	1	1	1		1	1	1	1	1	0	0	0	0	0	0	0	1	1	1	0	1	1	1	0	0	0	0	1	1	1	0	0	0	0	0	0	0	1	1	1	0	1	1	1	0	0	0	0
gi|283746566|gb|ADDG01018293.1|:False:2037	gi|283746566|gb|ADDG01018293.1|:False:2037	1	1	1		1	1	1	1	0	0	0	0	0	0	0	0	0	0	0	0	0	0	0	0	1	0	1	0	0	0	0	0	0	0	0	0	0	0	0	0	0	0	0	0	0	1	0	1
gi|283746594|gb|ADDG01018265.1|:False:1396	gi|283746594|gb|ADDG01018265.1|:False:1396	4	4	4		1	4	4	4	1	2	2	2	1	2	1	2	1	2	2	1	0	1	1	2	2	2	3	2	1	1	2	2	2	1	2	1	2	1	2	2	1	0	1	1	2	2	2	3
gi|283746594|gb|ADDG01018265.1|:False:2379	gi|283746594|gb|ADDG01018265.1|:False:2379	4	4	4		1	4	4	4	0	1	0	2	3	0	0	0	0	1	2	0	1	1	2	1	0	2	1	1	1	0	1	0	2	3	0	0	0	0	1	2	0	1	1	2	1	0	2	1
gi|283746679|gb|ADDG01018180.1|:True:0	gi|283746679|gb|ADDG01018180.1|:True:0	1	1	1		1	1	1	1	0	0	0	0	0	1	1	1	0	0	0	0	1	1	0	0	1	0	0	1	0	0	0	0	0	0	1	1	1	0	0	0	0	1	1	0	0	1	0	0
gi|283746679|gb|ADDG01018180.1|:True:425	gi|283746679|gb|ADDG01018180.1|:True:425	4	4	4		1	4	4	4	1	0	0	1	0	1	0	1	1	0	1	2	0	0	0	2	0	1	1	0	0	1	0	0	1	0	1	0	1	1	0	1	2	0	0	0	2	0	1	1
gi|283746698|gb|ADDG01018161.1|:True:1205	gi|283746698|gb|ADDG01018161.1|:True:1205	1	1	1		1	1	1	1	1	0	0	0	0	0	0	0	0	0	0	1	0	0	0	1	0	0	0	0	0	1	0	0	0	0	0	0	0	0	0	0	1	0	0	0	1	0	0	0
gi|283746702|gb|ADDG01018157.1|:True:0	gi|283746702|gb|ADDG01018157.1|:True:0	4	4	4		1	4	4	4	0	0	0	0	0	2	2	3	0	0	0	0	0	1	2	0	0	0	0	0	0	0	0	0	0	0	2	2	3	0	0	0	0	0	1	2	0	0	0	0
gi|283746739|gb|ADDG01018120.1|:True:1	gi|283746739|gb|ADDG01018120.1|:True:1	2	2	2		1	2	2	2	0	0	1	2	2	0	1	0	0	1	1	0	0	1	2	0	1	0	0	1	0	0	0	1	2	2	0	1	0	0	1	1	0	0	1	2	0	1	0	0
gi|283746739|gb|ADDG01018120.1|:True:1231	gi|283746739|gb|ADDG01018120.1|:True:1231	3	3	3		1	3	3	3	0	0	0	1	1	0	0	0	2	1	1	1	0	1	1	2	0	1	1	1	0	0	0	0	1	1	0	0	0	2	1	1	1	0	1	1	2	0	1	1
gi|283746739|gb|ADDG01018120.1|:True:2596	gi|283746739|gb|ADDG01018120.1|:True:2596	2	2	2		1	2	2	2	1	0	0	1	0	0	0	0	0	0	0	1	0	0	0	1	0	0	0	0	0	1	0	0	1	0	0	0	0	0	0	0	1	0	0	0	1	0	0	0
gi|283746739|gb|ADDG01018120.1|:True:542	gi|283746739|gb|ADDG01018120.1|:True:542	2	2	2		1	2	2	2	0	1	1	0	0	1	1	1	2	0	1	0	0	0	1	0	0	0	0	1	1	0	1	1	0	0	1	1	1	2	0	1	0	0	0	1	0	0	0	0
gi|283746912|gb|ADDG01017947.1|:False:2839	gi|283746912|gb|ADDG01017947.1|:False:2839	2	2	2		1	2	2	2	0	0	0	0	0	1	1	1	0	0	1	0	0	0	0	0	1	0	0	0	0	0	0	0	0	0	1	1	1	0	0	1	0	0	0	0	0	1	0	0
gi|283746947|gb|ADDG01017912.1|:False:418	gi|283746947|gb|ADDG01017912.1|:False:418	1	1	1		1	1	1	1	0	1	0	1	0	0	0	0	0	0	0	0	0	1	0	0	0	0	0	0	0	0	1	0	1	0	0	0	0	0	0	0	0	0	1	0	0	0	0	0
gi|283747074|gb|ADDG01017785.1|:True:2450	gi|283747074|gb|ADDG01017785.1|:True:2450	2	2	2		1	2	2	2	0	1	1	0	0	0	1	0	0	1	1	0	0	0	0	0	1	1	1	0	0	0	1	1	0	0	0	1	0	0	1	1	0	0	0	0	0	1	1	1
gi|283747136|gb|ADDG01017723.1|:True:2232	gi|283747136|gb|ADDG01017723.1|:True:2232	3	3	3		1	3	3	3	0	0	0	0	1	0	3	1	1	1	2	0	1	0	1	0	1	0	0	0	0	0	0	0	0	1	0	3	1	1	1	2	0	1	0	1	0	1	0	0
gi|283747196|gb|ADDG01017663.1|:False:2006	gi|283747196|gb|ADDG01017663.1|:False:2006	1	1	1		1	1	1	1	0	1	0	0	0	0	1	0	1	0	0	0	0	0	1	0	0	0	0	1	1	0	1	0	0	0	0	1	0	1	0	0	0	0	0	1	0	0	0	0
gi|283747240|gb|ADDG01017619.1|:False:1255	gi|283747240|gb|ADDG01017619.1|:False:1255	7	7	7		1	7	7	7	3	3	3	3	3	4	4	2	3	3	2	4	3	2	3	3	2	3	2	3	2	3	3	3	3	3	4	4	2	3	3	2	4	3	2	3	3	2	3	2
gi|283747258|gb|ADDG01017601.1|:False:2810	gi|283747258|gb|ADDG01017601.1|:False:2810	6	6	6		1	6	6	6	2	3	2	2	2	3	2	2	2	5	4	1	2	3	4	4	2	2	3	5	3	2	3	2	2	2	3	2	2	2	5	4	1	2	3	4	4	2	2	3
gi|283747435|gb|ADDG01017424.1|:False:3185	gi|283747435|gb|ADDG01017424.1|:False:3185	10	10	10		1	10	10	10	5	2	6	4	2	4	4	2	5	7	5	4	1	4	3	7	4	5	4	5	5	5	2	6	4	2	4	4	2	5	7	5	4	1	4	3	7	4	5	4
gi|283747559|gb|ADDG01017300.1|:False:3400	gi|283747559|gb|ADDG01017300.1|:False:3400	6	6	6		1	6	6	6	1	0	1	1	1	1	3	2	1	0	3	1	1	0	0	1	3	2	2	0	1	1	0	1	1	1	1	3	2	1	0	3	1	1	0	0	1	3	2	2
gi|283747591|gb|ADDG01017268.1|:True:1775	gi|283747591|gb|ADDG01017268.1|:True:1775	2	2	2		1	2	2	2	1	0	0	1	0	0	0	1	2	0	1	0	0	1	0	0	0	1	0	0	0	1	0	0	1	0	0	0	1	2	0	1	0	0	1	0	0	0	1	0
gi|283747606|gb|ADDG01017253.1|:True:1016	gi|283747606|gb|ADDG01017253.1|:True:1016	2	2	2		1	2	2	2	0	0	2	0	1	0	0	0	0	1	2	0	0	1	2	0	1	1	0	0	0	0	0	2	0	1	0	0	0	0	1	2	0	0	1	2	0	1	1	0
gi|283747606|gb|ADDG01017253.1|:True:1362	gi|283747606|gb|ADDG01017253.1|:True:1362	2	2	2		1	2	2	2	1	1	0	1	1	2	2	0	1	0	0	1	1	1	1	0	0	1	0	0	0	1	1	0	1	1	2	2	0	1	0	0	1	1	1	1	0	0	1	0
gi|283747672|gb|ADDG01017187.1|:True:2188	gi|283747672|gb|ADDG01017187.1|:True:2188	1	1	1		1	1	1	1	1	1	0	1	1	0	0	0	1	0	1	1	0	1	0	1	0	1	1	1	0	1	1	0	1	1	0	0	0	1	0	1	1	0	1	0	1	0	1	1
gi|283747818|gb|ADDG01017041.1|:False:2413	gi|283747818|gb|ADDG01017041.1|:False:2413	1	1	1		1	1	1	1	0	0	0	0	1	1	0	0	1	1	0	0	0	1	1	0	0	1	1	0	0	0	0	0	0	1	1	0	0	1	1	0	0	0	1	1	0	0	1	1
gi|283747908|gb|ADDG01016951.1|:False:2829	gi|283747908|gb|ADDG01016951.1|:False:2829	2	2	2		1	2	2	2	2	2	1	2	0	1	0	1	0	1	0	1	1	1	0	1	1	0	0	0	1	2	2	1	2	0	1	0	1	0	1	0	1	1	1	0	1	1	0	0
gi|283747925|gb|ADDG01016934.1|:True:1137	gi|283747925|gb|ADDG01016934.1|:True:1137	2	2	2		1	2	2	2	1	0	0	0	1	0	0	0	2	1	1	1	0	0	0	1	1	1	0	1	1	1	0	0	0	1	0	0	0	2	1	1	1	0	0	0	1	1	1	0
gi|283747925|gb|ADDG01016934.1|:True:668	gi|283747925|gb|ADDG01016934.1|:True:668	6	6	6		1	6	6	6	2	2	1	4	2	3	3	3	3	2	1	1	3	1	1	2	2	1	0	3	1	2	2	1	4	2	3	3	3	3	2	1	1	3	1	1	2	2	1	0
gi|283747930|gb|ADDG01016929.1|:False:606	gi|283747930|gb|ADDG01016929.1|:False:606	1	1	1		1	1	1	1	0	0	0	0	0	0	1	0	0	0	1	0	0	0	1	0	0	0	0	0	0	0	0	0	0	0	0	1	0	0	0	1	0	0	0	1	0	0	0	0
gi|283747980|gb|ADDG01016879.1|:False:2800	gi|283747980|gb|ADDG01016879.1|:False:2800	1	1	1		1	1	1	1	0	0	0	0	0	1	0	0	0	0	0	0	0	0	0	0	0	0	0	0	0	0	0	0	0	0	1	0	0	0	0	0	0	0	0	0	0	0	0	0
gi|283747990|gb|ADDG01016869.1|:True:3010	gi|283747990|gb|ADDG01016869.1|:True:3010	3	3	3		1	3	3	3	1	0	1	0	0	1	2	2	0	1	3	2	1	0	0	2	2	0	2	0	0	1	0	1	0	0	1	2	2	0	1	3	2	1	0	0	2	2	0	2
gi|283748033|gb|ADDG01016826.1|:True:1737	gi|283748033|gb|ADDG01016826.1|:True:1737	1	1	1		1	1	1	1	0	0	0	0	0	0	0	0	0	1	1	0	0	1	1	0	0	0	0	0	0	0	0	0	0	0	0	0	0	0	1	1	0	0	1	1	0	0	0	0
gi|283748043|gb|ADDG01016816.1|:False:926	gi|283748043|gb|ADDG01016816.1|:False:926	4	4	4		1	4	4	4	0	0	3	2	3	0	0	0	0	1	0	1	0	0	0	0	1	0	0	0	0	0	0	3	2	3	0	0	0	0	1	0	1	0	0	0	0	1	0	0
gi|283748145|gb|ADDG01016714.1|:False:1324	gi|283748145|gb|ADDG01016714.1|:False:1324	2	2	2		1	2	2	2	0	1	0	0	1	0	0	0	1	1	0	0	0	0	1	0	1	1	0	1	1	0	1	0	0	1	0	0	0	1	1	0	0	0	0	1	0	1	1	0
gi|283748145|gb|ADDG01016714.1|:False:2782	gi|283748145|gb|ADDG01016714.1|:False:2782	2	2	2		1	2	2	2	0	1	0	0	1	0	0	0	1	1	0	1	0	0	0	0	1	0	0	2	1	0	1	0	0	1	0	0	0	1	1	0	1	0	0	0	0	1	0	0
gi|283748323|gb|ADDG01016536.1|:True:1153	gi|283748323|gb|ADDG01016536.1|:True:1153	3	3	3		1	3	3	3	0	0	1	2	2	0	0	0	1	2	1	0	0	0	0	1	0	3	1	0	0	0	0	1	2	2	0	0	0	1	2	1	0	0	0	0	1	0	3	1
gi|283748368|gb|ADDG01016491.1|:False:1225	gi|283748368|gb|ADDG01016491.1|:False:1225	1	1	1		1	1	1	1	0	0	1	1	1	0	0	0	1	0	1	0	0	0	0	0	0	0	0	0	1	0	0	1	1	1	0	0	0	1	0	1	0	0	0	0	0	0	0	0
gi|283748508|gb|ADDG01016351.1|:False:3471	gi|283748508|gb|ADDG01016351.1|:False:3471	2	2	2		1	2	2	2	2	0	0	1	1	0	1	1	0	0	0	2	0	0	0	1	1	2	0	1	0	2	0	0	1	1	0	1	1	0	0	0	2	0	0	0	1	1	2	0
gi|283748512|gb|ADDG01016347.1|:False:773	gi|283748512|gb|ADDG01016347.1|:False:773	1	1	1		1	1	1	1	0	0	1	1	1	1	0	1	0	0	0	0	1	1	0	0	1	0	0	1	0	0	0	1	1	1	1	0	1	0	0	0	0	1	1	0	0	1	0	0
gi|283748584|gb|ADDG01016275.1|:True:210	gi|283748584|gb|ADDG01016275.1|:True:210	2	2	2		1	2	2	2	0	0	1	1	1	0	0	0	1	1	1	0	0	0	0	1	0	0	0	0	0	0	0	1	1	1	0	0	0	1	1	1	0	0	0	0	1	0	0	0
gi|283748658|gb|ADDG01016201.1|:True:1346	gi|283748658|gb|ADDG01016201.1|:True:1346	2	2	2		1	2	2	2	1	0	1	0	0	1	2	1	0	1	1	1	1	1	1	0	2	1	1	1	1	1	0	1	0	0	1	2	1	0	1	1	1	1	1	1	0	2	1	1
gi|283748658|gb|ADDG01016201.1|:True:939	gi|283748658|gb|ADDG01016201.1|:True:939	3	3	3		1	3	3	3	0	1	1	1	0	0	0	0	2	1	1	0	1	0	1	2	0	2	0	0	1	0	1	1	1	0	0	0	0	2	1	1	0	1	0	1	2	0	2	0
gi|283748874|gb|ADDG01015985.1|:False:3019	gi|283748874|gb|ADDG01015985.1|:False:3019	1	1	1		1	1	1	1	1	0	1	0	0	0	0	0	0	0	0	1	0	0	1	0	1	0	0	0	1	1	0	1	0	0	0	0	0	0	0	0	1	0	0	1	0	1	0	0
gi|283748941|gb|ADDG01015918.1|:False:2815	gi|283748941|gb|ADDG01015918.1|:False:2815	5	5	5		1	5	5	5	3	1	1	0	2	1	3	1	2	0	2	3	0	0	1	2	0	2	1	1	2	3	1	1	0	2	1	3	1	2	0	2	3	0	0	1	2	0	2	1
gi|283749028|gb|ADDG01015831.1|:True:1463	gi|283749028|gb|ADDG01015831.1|:True:1463	2	2	2		1	2	2	2	0	0	0	0	0	1	0	1	0	0	0	0	0	0	0	0	0	1	0	0	1	0	0	0	0	0	1	0	1	0	0	0	0	0	0	0	0	0	1	0
gi|283749070|gb|ADDG01015789.1|:False:614	gi|283749070|gb|ADDG01015789.1|:False:614	1	1	1		1	1	1	1	0	0	0	1	0	0	0	0	1	1	1	1	0	0	0	1	0	0	0	1	0	0	0	0	1	0	0	0	0	1	1	1	1	0	0	0	1	0	0	0
gi|283749090|gb|ADDG01015769.1|:False:2984	gi|283749090|gb|ADDG01015769.1|:False:2984	3	3	3		1	3	3	3	0	1	1	2	0	1	1	1	1	1	0	0	1	0	0	1	0	1	0	1	0	0	1	1	2	0	1	1	1	1	1	0	0	1	0	0	1	0	1	0
gi|283749141|gb|ADDG01015718.1|:True:2109	gi|283749141|gb|ADDG01015718.1|:True:2109	2	2	2		1	2	2	2	1	1	0	1	2	0	0	0	1	0	0	0	0	1	0	0	2	1	0	1	0	1	1	0	1	2	0	0	0	1	0	0	0	0	1	0	0	2	1	0
gi|283749163|gb|ADDG01015696.1|:True:1392	gi|283749163|gb|ADDG01015696.1|:True:1392	5	5	5		1	5	5	5	4	0	1	2	0	0	0	1	0	2	1	2	2	0	1	3	3	3	2	0	1	4	0	1	2	0	0	0	1	0	2	1	2	2	0	1	3	3	3	2
gi|283749235|gb|ADDG01015624.1|:False:2096	gi|283749235|gb|ADDG01015624.1|:False:2096	1	1	1		1	1	1	1	1	0	0	0	0	0	0	0	0	0	1	1	0	0	0	1	0	1	0	0	0	1	0	0	0	0	0	0	0	0	0	1	1	0	0	0	1	0	1	0
gi|283749267|gb|ADDG01015592.1|:False:3540	gi|283749267|gb|ADDG01015592.1|:False:3540	2	2	2		1	2	2	2	1	0	0	0	1	0	0	0	0	1	1	1	0	0	0	1	0	0	1	0	0	1	0	0	0	1	0	0	0	0	1	1	1	0	0	0	1	0	0	1
gi|283749288|gb|ADDG01015571.1|:True:3084	gi|283749288|gb|ADDG01015571.1|:True:3084	3	3	3		1	3	3	3	0	1	2	3	0	2	2	1	1	3	2	1	1	1	1	0	2	2	1	0	1	0	1	2	3	0	2	2	1	1	3	2	1	1	1	1	0	2	2	1
gi|283749324|gb|ADDG01015535.1|:False:615	gi|283749324|gb|ADDG01015535.1|:False:615	3	3	3		1	3	3	3	2	1	2	2	2	2	2	2	2	0	2	2	1	2	2	2	2	1	2	2	2	2	1	2	2	2	2	2	2	2	0	2	2	1	2	2	2	2	1	2
gi|283749324|gb|ADDG01015535.1|:True:1099	gi|283749324|gb|ADDG01015535.1|:True:1099	1	1	1		1	1	1	1	0	0	0	0	0	0	0	0	1	0	1	0	0	0	0	0	0	0	1	0	0	0	0	0	0	0	0	0	0	1	0	1	0	0	0	0	0	0	0	1
gi|283749343|gb|ADDG01015516.1|:False:2032	gi|283749343|gb|ADDG01015516.1|:False:2032	3	3	3		1	3	3	3	0	0	2	2	3	0	0	0	0	0	0	0	0	0	1	0	0	0	0	0	0	0	0	2	2	3	0	0	0	0	0	0	0	0	0	1	0	0	0	0
gi|283749401|gb|ADDG01015458.1|:False:2797	gi|283749401|gb|ADDG01015458.1|:False:2797	3	3	3		1	3	3	3	2	2	3	2	1	2	3	3	3	3	2	2	1	3	2	2	2	1	2	2	1	2	2	3	2	1	2	3	3	3	3	2	2	1	3	2	2	2	1	2
gi|283749415|gb|ADDG01015444.1|:True:1631	gi|283749415|gb|ADDG01015444.1|:True:1631	2	2	2		1	2	2	2	0	0	2	1	1	0	0	0	0	0	0	0	0	0	0	0	0	0	0	0	0	0	0	2	1	1	0	0	0	0	0	0	0	0	0	0	0	0	0	0
gi|283749437|gb|ADDG01015422.1|:False:2605	gi|283749437|gb|ADDG01015422.1|:False:2605	4	4	4		1	4	4	4	3	1	0	2	0	2	2	1	4	4	4	2	3	1	3	2	3	0	2	2	1	3	1	0	2	0	2	2	1	4	4	4	2	3	1	3	2	3	0	2
gi|283749466|gb|ADDG01015393.1|:False:1976	gi|283749466|gb|ADDG01015393.1|:False:1976	3	3	3		1	3	3	3	1	0	1	0	0	2	2	0	1	1	0	1	2	1	0	0	0	1	1	0	0	1	0	1	0	0	2	2	0	1	1	0	1	2	1	0	0	0	1	1
gi|283749582|gb|ADDG01015277.1|:False:2028	gi|283749582|gb|ADDG01015277.1|:False:2028	11	11	11		1	11	11	11	3	1	2	2	1	5	2	2	0	1	0	3	0	0	1	6	1	0	0	1	2	3	1	2	2	1	5	2	2	0	1	0	3	0	0	1	6	1	0	0
gi|283749609|gb|ADDG01015250.1|:False:1154	gi|283749609|gb|ADDG01015250.1|:False:1154	5	5	5		1	5	5	5	2	0	1	1	2	2	1	1	2	1	2	2	2	1	1	2	3	3	3	3	2	2	0	1	1	2	2	1	1	2	1	2	2	2	1	1	2	3	3	3
gi|283749609|gb|ADDG01015250.1|:False:2013	gi|283749609|gb|ADDG01015250.1|:False:2013	1	1	1		1	1	1	1	1	0	0	0	0	0	0	0	0	0	0	1	0	0	0	1	0	1	0	1	0	1	0	0	0	0	0	0	0	0	0	0	1	0	0	0	1	0	1	0
gi|283749692|gb|ADDG01015167.1|:True:491	gi|283749692|gb|ADDG01015167.1|:True:491	3	3	3		1	3	3	3	2	0	1	1	0	0	1	0	2	2	2	2	2	1	2	0	2	0	1	1	0	2	0	1	1	0	0	1	0	2	2	2	2	2	1	2	0	2	0	1
gi|283749750|gb|ADDG01015109.1|:True:3119	gi|283749750|gb|ADDG01015109.1|:True:3119	1	1	1		1	1	1	1	0	0	0	0	0	0	1	1	0	0	1	1	0	0	0	1	0	1	0	0	0	0	0	0	0	0	0	1	1	0	0	1	1	0	0	0	1	0	1	0
gi|283749769|gb|ADDG01015090.1|:True:1380	gi|283749769|gb|ADDG01015090.1|:True:1380	3	3	3		1	3	3	3	2	1	0	0	0	0	1	0	0	0	0	0	0	1	0	2	1	0	2	1	0	2	1	0	0	0	0	1	0	0	0	0	0	0	1	0	2	1	0	2
gi|283749852|gb|ADDG01015007.1|:False:1271	gi|283749852|gb|ADDG01015007.1|:False:1271	2	2	2		1	2	2	2	0	0	0	0	0	2	1	2	0	0	1	0	0	0	1	0	0	0	0	0	0	0	0	0	0	0	2	1	2	0	0	1	0	0	0	1	0	0	0	0
gi|283749926|gb|ADDG01014933.1|:True:1640	gi|283749926|gb|ADDG01014933.1|:True:1640	2	2	2		1	2	2	2	2	1	1	2	1	0	0	0	2	0	1	2	1	1	1	1	2	2	0	1	0	2	1	1	2	1	0	0	0	2	0	1	2	1	1	1	1	2	2	0
gi|283749926|gb|ADDG01014933.1|:True:2302	gi|283749926|gb|ADDG01014933.1|:True:2302	3	3	3		1	3	3	3	1	1	1	1	1	1	1	0	0	2	3	1	1	2	0	0	1	2	1	0	3	1	1	1	1	1	1	1	0	0	2	3	1	1	2	0	0	1	2	1
gi|283749930|gb|ADDG01014929.1|:True:1879	gi|283749930|gb|ADDG01014929.1|:True:1879	4	4	4		1	4	4	4	0	2	1	0	1	2	3	1	3	3	2	2	0	3	2	3	1	0	2	1	1	0	2	1	0	1	2	3	1	3	3	2	2	0	3	2	3	1	0	2
gi|283749990|gb|ADDG01014869.1|:True:1482	gi|283749990|gb|ADDG01014869.1|:True:1482	1	1	1		1	1	1	1	0	1	0	0	0	0	1	0	1	0	1	0	0	0	0	0	0	0	0	0	0	0	1	0	0	0	0	1	0	1	0	1	0	0	0	0	0	0	0	0
gi|283750068|gb|ADDG01014791.1|:True:1	gi|283750068|gb|ADDG01014791.1|:True:1	2	2	2		1	2	2	2	0	0	0	0	0	0	0	0	1	0	0	0	0	0	0	0	1	1	1	0	0	0	0	0	0	0	0	0	0	1	0	0	0	0	0	0	0	1	1	1
gi|283750073|gb|ADDG01014786.1|:False:3611	gi|283750073|gb|ADDG01014786.1|:False:3611	2	2	2		1	2	2	2	1	1	0	0	1	0	0	0	1	0	1	1	0	0	0	1	0	2	1	1	0	1	1	0	0	1	0	0	0	1	0	1	1	0	0	0	1	0	2	1
gi|283750081|gb|ADDG01014778.1|:True:231	gi|283750081|gb|ADDG01014778.1|:True:231	4	2	2		1	4	2	2	2	1	2	2	2	1	1	0	2	1	2	3	0	0	1	2	2	2	3	1	2	1	0	1	1	1	0	0	0	0	0	0	1	0	0	0	1	0	1	1
gi|283750081|gb|ADDG01014778.1|:True:686	gi|283750081|gb|ADDG01014778.1|:True:686	8	7	7		1	8	7	7	1	1	5	4	4	1	2	2	1	1	2	1	3	1	1	1	3	8	7	0	1	0	0	4	4	3	0	1	1	0	0	1	0	2	0	1	0	2	7	6
gi|283750096|gb|ADDG01014763.1|:True:0	gi|283750096|gb|ADDG01014763.1|:True:0	1	1	1		1	1	1	1	0	0	0	0	0	0	0	0	0	0	1	0	0	0	0	0	1	1	1	0	0	0	0	0	0	0	0	0	0	0	0	1	0	0	0	0	0	1	1	1
gi|283750109|gb|ADDG01014750.1|:True:3303	gi|283750109|gb|ADDG01014750.1|:True:3303	1	1	1		1	1	1	1	0	0	0	0	0	0	0	0	1	0	0	0	0	0	0	0	0	0	0	0	0	0	0	0	0	0	0	0	0	1	0	0	0	0	0	0	0	0	0	0
gi|283750307|gb|ADDG01014552.1|:True:1480;gi|283758244|gb|ADDG01006615.1|:True:1681	gi|283750307|gb|ADDG01014552.1|:True:1480;gi|283758244|gb|ADDG01006615.1|:True:1681	2;1	2;1	2;1	;	2	2	2	2	0	0	0	1	0	1	1	1	0	0	1	0	1	0	1	0	0	0	0	0	0	0	0	0	1	0	1	1	1	0	0	1	0	1	0	1	0	0	0	0
gi|283750336|gb|ADDG01014523.1|:True:2912	gi|283750336|gb|ADDG01014523.1|:True:2912	1	1	1		1	1	1	1	0	0	0	0	0	0	0	0	1	0	0	0	0	0	0	0	0	0	0	0	0	0	0	0	0	0	0	0	0	1	0	0	0	0	0	0	0	0	0	0
gi|283750381|gb|ADDG01014478.1|:True:2407	gi|283750381|gb|ADDG01014478.1|:True:2407	1	1	1		1	1	1	1	1	0	0	0	0	0	0	0	1	0	1	0	0	0	0	0	1	0	0	0	0	1	0	0	0	0	0	0	0	1	0	1	0	0	0	0	0	1	0	0
gi|283750381|gb|ADDG01014478.1|:True:3032	gi|283750381|gb|ADDG01014478.1|:True:3032	2	2	2		1	2	2	2	0	0	0	0	0	0	0	0	1	0	0	0	0	0	0	0	1	1	1	0	0	0	0	0	0	0	0	0	0	1	0	0	0	0	0	0	0	1	1	1
gi|283750402|gb|ADDG01014457.1|:False:3271	gi|283750402|gb|ADDG01014457.1|:False:3271	2	2	2		1	2	2	2	0	1	0	0	0	1	0	0	0	1	0	0	0	0	1	0	0	0	1	1	1	0	1	0	0	0	1	0	0	0	1	0	0	0	0	1	0	0	0	1
gi|283750406|gb|ADDG01014453.1|:True:2517	gi|283750406|gb|ADDG01014453.1|:True:2517	2	2	2		1	2	2	2	1	0	0	0	0	0	1	0	0	0	0	0	0	1	0	0	0	0	0	0	0	1	0	0	0	0	0	1	0	0	0	0	0	0	1	0	0	0	0	0
gi|283750423|gb|ADDG01014436.1|:False:2680	gi|283750423|gb|ADDG01014436.1|:False:2680	4	4	4		1	4	4	4	1	0	2	3	1	1	1	1	2	2	1	3	0	1	1	1	0	3	2	0	1	1	0	2	3	1	1	1	1	2	2	1	3	0	1	1	1	0	3	2
gi|283750423|gb|ADDG01014436.1|:False:3349	gi|283750423|gb|ADDG01014436.1|:False:3349	1	1	1		1	1	1	1	0	0	0	0	0	0	0	0	0	0	0	0	0	0	0	0	1	0	0	0	0	0	0	0	0	0	0	0	0	0	0	0	0	0	0	0	0	1	0	0
gi|283750471|gb|ADDG01014388.1|:False:1860	gi|283750471|gb|ADDG01014388.1|:False:1860	5	5	5		1	5	5	5	0	2	2	2	1	0	1	1	1	2	1	1	0	0	2	0	3	1	2	3	1	0	2	2	2	1	0	1	1	1	2	1	1	0	0	2	0	3	1	2
gi|283750475|gb|ADDG01014384.1|:True:2231	gi|283750475|gb|ADDG01014384.1|:True:2231	1	1	1		1	1	1	1	0	0	0	0	0	1	1	1	0	0	0	0	0	0	0	0	0	0	0	0	0	0	0	0	0	0	1	1	1	0	0	0	0	0	0	0	0	0	0	0
gi|283750490|gb|ADDG01014369.1|:False:3388	gi|283750490|gb|ADDG01014369.1|:False:3388	2	2	2		1	2	2	2	0	0	2	0	0	1	0	0	1	0	1	0	0	0	0	0	1	1	1	0	0	0	0	2	0	0	1	0	0	1	0	1	0	0	0	0	0	1	1	1
gi|283750514|gb|ADDG01014345.1|:False:2256	gi|283750514|gb|ADDG01014345.1|:False:2256	3	3	3		1	3	3	3	0	1	1	0	2	0	0	0	0	1	1	0	1	1	0	0	2	0	2	1	1	0	1	1	0	2	0	0	0	0	1	1	0	1	1	0	0	2	0	2
gi|283750514|gb|ADDG01014345.1|:False:497	gi|283750514|gb|ADDG01014345.1|:False:497	1	1	1		1	1	1	1	0	1	0	0	0	0	0	0	0	0	1	0	0	0	0	0	0	0	0	0	1	0	1	0	0	0	0	0	0	0	0	1	0	0	0	0	0	0	0	0
gi|283750533|gb|ADDG01014326.1|:True:2260	gi|283750533|gb|ADDG01014326.1|:True:2260	3	3	3		1	3	3	3	1	2	0	1	1	2	1	2	1	1	1	0	0	1	2	1	1	1	1	2	0	1	2	0	1	1	2	1	2	1	1	1	0	0	1	2	1	1	1	1
gi|283750569|gb|ADDG01014290.1|:True:1758	gi|283750569|gb|ADDG01014290.1|:True:1758	2	2	2		1	2	2	2	0	0	0	0	0	1	1	1	1	2	1	0	0	0	0	0	0	0	0	0	1	0	0	0	0	0	1	1	1	1	2	1	0	0	0	0	0	0	0	0
gi|283750569|gb|ADDG01014290.1|:True:2522	gi|283750569|gb|ADDG01014290.1|:True:2522	5	5	5		1	5	5	5	0	2	1	0	0	3	2	1	2	2	3	0	1	1	2	1	3	2	2	3	0	0	2	1	0	0	3	2	1	2	2	3	0	1	1	2	1	3	2	2
gi|283750578|gb|ADDG01014281.1|:True:411	gi|283750578|gb|ADDG01014281.1|:True:411	1	1	1		1	1	1	1	0	0	0	0	0	1	1	1	0	1	1	0	1	0	1	0	1	1	0	0	1	0	0	0	0	0	1	1	1	0	1	1	0	1	0	1	0	1	1	0
gi|283750692|gb|ADDG01014167.1|:False:2124	gi|283750692|gb|ADDG01014167.1|:False:2124	2	2	2		1	2	2	2	0	0	0	0	0	1	0	1	0	0	0	0	0	0	0	0	0	0	0	0	0	0	0	0	0	0	1	0	1	0	0	0	0	0	0	0	0	0	0	0
gi|283750698|gb|ADDG01014161.1|:False:2666	gi|283750698|gb|ADDG01014161.1|:False:2666	1	1	1		1	1	1	1	0	0	0	0	1	0	0	1	1	0	0	0	0	1	0	0	1	0	0	0	0	0	0	0	0	1	0	0	1	1	0	0	0	0	1	0	0	1	0	0
gi|283750698|gb|ADDG01014161.1|:False:3521	gi|283750698|gb|ADDG01014161.1|:False:3521	3	3	3		1	3	3	3	1	0	1	2	1	0	1	2	0	0	1	0	2	1	1	0	2	1	1	2	0	1	0	1	2	1	0	1	2	0	0	1	0	2	1	1	0	2	1	1
gi|283750744|gb|ADDG01014115.1|:False:1248	gi|283750744|gb|ADDG01014115.1|:False:1248	3	3	3		1	3	3	3	1	1	0	0	0	0	1	1	1	1	0	0	0	2	0	0	2	1	0	0	0	1	1	0	0	0	0	1	1	1	1	0	0	0	2	0	0	2	1	0
gi|283750744|gb|ADDG01014115.1|:False:1695	gi|283750744|gb|ADDG01014115.1|:False:1695	2	2	2		1	2	2	2	1	1	0	0	1	0	1	0	0	1	1	1	1	1	1	1	2	2	1	2	1	1	1	0	0	1	0	1	0	0	1	1	1	1	1	1	1	2	2	1
gi|283750836|gb|ADDG01014023.1|:True:157	gi|283750836|gb|ADDG01014023.1|:True:157	3	3	3		1	3	3	3	1	0	0	0	0	1	1	1	1	2	1	0	1	1	0	1	1	1	0	0	0	1	0	0	0	0	1	1	1	1	2	1	0	1	1	0	1	1	1	0
gi|283750980|gb|ADDG01013879.1|:True:3338	gi|283750980|gb|ADDG01013879.1|:True:3338	2	2	2		1	2	2	2	1	1	1	2	1	2	1	1	1	1	1	1	1	0	1	1	1	0	1	0	1	1	1	1	2	1	2	1	1	1	1	1	1	1	0	1	1	1	0	1
gi|283751044|gb|ADDG01013815.1|:True:2358	gi|283751044|gb|ADDG01013815.1|:True:2358	2	2	2		1	2	2	2	1	0	1	0	1	0	0	0	0	0	2	1	1	0	2	1	2	0	0	1	2	1	0	1	0	1	0	0	0	0	0	2	1	1	0	2	1	2	0	0
gi|283751044|gb|ADDG01013815.1|:True:2919	gi|283751044|gb|ADDG01013815.1|:True:2919	2	2	2		1	2	2	2	1	0	0	0	0	0	0	0	0	0	0	0	0	0	0	0	2	1	0	0	0	1	0	0	0	0	0	0	0	0	0	0	0	0	0	0	0	2	1	0
gi|283751100|gb|ADDG01013759.1|:False:2806	gi|283751100|gb|ADDG01013759.1|:False:2806	5	5	5		1	5	5	5	1	2	1	1	1	1	2	1	0	1	0	0	2	1	0	1	1	0	1	0	0	1	2	1	1	1	1	2	1	0	1	0	0	2	1	0	1	1	0	1
gi|283751100|gb|ADDG01013759.1|:False:3130	gi|283751100|gb|ADDG01013759.1|:False:3130	1	1	1		1	1	1	1	0	0	1	0	1	0	1	1	1	1	1	1	1	0	0	1	1	1	1	1	1	0	0	1	0	1	0	1	1	1	1	1	1	1	0	0	1	1	1	1
gi|283751125|gb|ADDG01013734.1|:False:2968	gi|283751125|gb|ADDG01013734.1|:False:2968	1	1	1		1	1	1	1	0	0	0	0	1	0	0	0	0	0	0	0	0	0	0	0	0	0	0	0	0	0	0	0	0	1	0	0	0	0	0	0	0	0	0	0	0	0	0	0
gi|283751131|gb|ADDG01013728.1|:False:2059	gi|283751131|gb|ADDG01013728.1|:False:2059	1	1	1		1	1	1	1	1	1	0	1	1	0	0	0	1	1	1	0	1	1	1	0	1	0	1	0	0	1	1	0	1	1	0	0	0	1	1	1	0	1	1	1	0	1	0	1
gi|283751207|gb|ADDG01013652.1|:False:685	gi|283751207|gb|ADDG01013652.1|:False:685	6	6	6		1	6	6	6	3	4	2	5	2	4	5	5	2	4	5	4	1	0	1	4	5	5	3	3	3	3	4	2	5	2	4	5	5	2	4	5	4	1	0	1	4	5	5	3
gi|283751239|gb|ADDG01013620.1|:False:1204	gi|283751239|gb|ADDG01013620.1|:False:1204	3	3	3		1	3	3	3	0	0	2	1	0	0	0	0	1	2	1	0	0	0	0	1	1	2	2	0	1	0	0	2	1	0	0	0	0	1	2	1	0	0	0	0	1	1	2	2
gi|283751250|gb|ADDG01013609.1|:True:2593	gi|283751250|gb|ADDG01013609.1|:True:2593	2	2	2		1	2	2	2	1	1	1	0	0	0	0	0	0	0	0	0	0	0	0	1	0	0	0	0	1	1	1	1	0	0	0	0	0	0	0	0	0	0	0	0	1	0	0	0
gi|283751302|gb|ADDG01013557.1|:False:2413	gi|283751302|gb|ADDG01013557.1|:False:2413	1	1	1		1	1	1	1	0	0	1	1	0	0	0	0	1	0	0	0	0	0	0	1	0	0	0	0	0	0	0	1	1	0	0	0	0	1	0	0	0	0	0	0	1	0	0	0
gi|283751342|gb|ADDG01013517.1|:False:2518	gi|283751342|gb|ADDG01013517.1|:False:2518	2	2	2		1	2	2	2	1	1	0	0	0	2	0	1	0	2	0	0	2	0	0	0	0	0	0	2	0	1	1	0	0	0	2	0	1	0	2	0	0	2	0	0	0	0	0	0
gi|283751353|gb|ADDG01013506.1|:True:39	gi|283751353|gb|ADDG01013506.1|:True:39	2	2	2		1	2	2	2	2	0	2	1	2	1	1	2	2	2	2	2	1	1	2	2	2	1	2	1	2	2	0	2	1	2	1	1	2	2	2	2	2	1	1	2	2	2	1	2
gi|283751395|gb|ADDG01013464.1|:False:1955	gi|283751395|gb|ADDG01013464.1|:False:1955	6	6	6		1	6	6	6	0	2	2	1	1	1	2	2	1	3	0	0	0	1	0	0	3	0	1	1	1	0	2	2	1	1	1	2	2	1	3	0	0	0	1	0	0	3	0	1
gi|283751395|gb|ADDG01013464.1|:False:2727	gi|283751395|gb|ADDG01013464.1|:False:2727	4	4	4		1	4	4	4	4	2	1	0	2	2	2	1	3	1	2	3	0	0	1	2	1	2	1	3	2	4	2	1	0	2	2	2	1	3	1	2	3	0	0	1	2	1	2	1
gi|283751395|gb|ADDG01013464.1|:False:3561	gi|283751395|gb|ADDG01013464.1|:False:3561	1	1	1		1	1	1	1	0	1	0	0	1	0	0	0	0	0	0	0	0	0	0	0	0	0	0	0	0	0	1	0	0	1	0	0	0	0	0	0	0	0	0	0	0	0	0	0
gi|283751446|gb|ADDG01013413.1|:True:1608	gi|283751446|gb|ADDG01013413.1|:True:1608	2	2	2		1	2	2	2	1	1	0	1	1	1	0	1	0	1	2	1	0	1	1	1	2	2	2	1	0	1	1	0	1	1	1	0	1	0	1	2	1	0	1	1	1	2	2	2
gi|283751487|gb|ADDG01013372.1|:True:80	gi|283751487|gb|ADDG01013372.1|:True:80	10	10	10		1	10	10	10	1	2	4	2	4	6	4	4	3	2	2	1	4	4	3	3	6	6	4	4	2	1	2	4	2	4	6	4	4	3	2	2	1	4	4	3	3	6	6	4
gi|283751550|gb|ADDG01013309.1|:True:3126	gi|283751550|gb|ADDG01013309.1|:True:3126	2	2	2		1	2	2	2	0	0	2	1	1	0	0	0	0	1	0	1	0	1	0	0	0	1	1	0	0	0	0	2	1	1	0	0	0	0	1	0	1	0	1	0	0	0	1	1
gi|283751727|gb|ADDG01013132.1|:False:1847	gi|283751727|gb|ADDG01013132.1|:False:1847	2	2	2		1	2	2	2	2	0	0	1	1	1	0	1	1	1	0	1	0	0	0	1	1	2	1	1	0	2	0	0	1	1	1	0	1	1	1	0	1	0	0	0	1	1	2	1
gi|283751768|gb|ADDG01013091.1|:True:1	gi|283751768|gb|ADDG01013091.1|:True:1	5	5	5		1	5	5	5	3	1	2	2	1	0	0	1	2	1	1	2	1	2	1	1	0	0	0	2	1	3	1	2	2	1	0	0	1	2	1	1	2	1	2	1	1	0	0	0
gi|283751768|gb|ADDG01013091.1|:True:1036	gi|283751768|gb|ADDG01013091.1|:True:1036	1	1	1		1	1	1	1	1	1	0	0	0	0	0	0	0	1	1	1	0	0	0	0	0	0	0	0	0	1	1	0	0	0	0	0	0	0	1	1	1	0	0	0	0	0	0	0
gi|283751768|gb|ADDG01013091.1|:True:1293	gi|283751768|gb|ADDG01013091.1|:True:1293	2	1	1		1	2	1	1	2	0	1	1	1	0	0	0	2	0	0	2	0	0	0	0	1	0	0	0	0	1	0	1	1	1	0	0	0	1	0	0	1	0	0	0	0	0	0	0
gi|283751768|gb|ADDG01013091.1|:True:1604	gi|283751768|gb|ADDG01013091.1|:True:1604	12	12	10		1	12	12	10	5	4	4	6	4	2	1	1	3	6	6	6	2	2	3	6	3	2	1	5	1	5	4	4	6	4	2	1	1	3	6	6	6	2	2	3	6	3	2	1
gi|283751768|gb|ADDG01013091.1|:True:2873	gi|283751768|gb|ADDG01013091.1|:True:2873	2	2	2		1	2	2	2	0	0	0	0	0	0	0	0	0	0	1	1	0	0	0	1	0	0	0	0	1	0	0	0	0	0	0	0	0	0	0	1	1	0	0	0	1	0	0	0
gi|283751833|gb|ADDG01013026.1|:True:2057	gi|283751833|gb|ADDG01013026.1|:True:2057	13	13	13		1	13	13	13	2	5	4	2	4	5	4	5	9	7	8	7	5	4	3	3	5	6	7	4	2	2	5	4	2	4	5	4	5	9	7	8	7	5	4	3	3	5	6	7
gi|283751833|gb|ADDG01013026.1|:True:3219	gi|283751833|gb|ADDG01013026.1|:True:3219	6	6	6		1	6	6	6	2	0	2	1	2	2	1	1	1	2	4	1	0	3	0	5	2	1	0	2	2	2	0	2	1	2	2	1	1	1	2	4	1	0	3	0	5	2	1	0
gi|283751910|gb|ADDG01012949.1|:False:3201	gi|283751910|gb|ADDG01012949.1|:False:3201	3	3	3		1	3	3	3	1	1	1	0	2	1	1	0	1	1	1	1	1	1	0	1	0	0	1	1	2	1	1	1	0	2	1	1	0	1	1	1	1	1	1	0	1	0	0	1
gi|283751972|gb|ADDG01012887.1|:True:17	gi|283751972|gb|ADDG01012887.1|:True:17	1	1	1		1	1	1	1	0	0	0	0	1	0	0	0	0	0	0	0	0	0	0	0	0	0	0	0	0	0	0	0	0	1	0	0	0	0	0	0	0	0	0	0	0	0	0	0
gi|283752016|gb|ADDG01012843.1|:True:2644	gi|283752016|gb|ADDG01012843.1|:True:2644	4	4	4		1	4	4	4	1	0	2	3	3	1	2	2	2	1	3	0	3	3	3	1	2	1	1	2	0	1	0	2	3	3	1	2	2	2	1	3	0	3	3	3	1	2	1	1
gi|283752035|gb|ADDG01012824.1|:True:1476	gi|283752035|gb|ADDG01012824.1|:True:1476	7	7	7		1	7	7	7	3	2	2	0	2	2	1	0	4	2	2	2	0	0	3	4	1	1	3	1	1	3	2	2	0	2	2	1	0	4	2	2	2	0	0	3	4	1	1	3
gi|283752083|gb|ADDG01012776.1|:False:3011	gi|283752083|gb|ADDG01012776.1|:False:3011	5	5	5		1	5	5	5	0	0	2	0	1	2	1	1	2	0	2	1	2	1	1	1	0	0	0	0	0	0	0	2	0	1	2	1	1	2	0	2	1	2	1	1	1	0	0	0
gi|283752083|gb|ADDG01012776.1|:False:3716	gi|283752083|gb|ADDG01012776.1|:False:3716	2	2	2		1	2	2	2	2	2	1	0	1	1	2	2	1	1	1	1	2	1	2	0	1	1	0	1	1	2	2	1	0	1	1	2	2	1	1	1	1	2	1	2	0	1	1	0
gi|283752092|gb|ADDG01012767.1|:True:1644	gi|283752092|gb|ADDG01012767.1|:True:1644	5	5	5		1	5	5	5	2	3	3	3	1	0	1	1	2	3	1	1	1	1	1	2	4	4	5	4	2	2	3	3	3	1	0	1	1	2	3	1	1	1	1	1	2	4	4	5
gi|283752110|gb|ADDG01012749.1|:False:2004	gi|283752110|gb|ADDG01012749.1|:False:2004	1	1	1		1	1	1	1	0	0	0	0	0	0	1	0	0	0	0	1	0	0	0	0	0	0	0	1	0	0	0	0	0	0	0	1	0	0	0	0	1	0	0	0	0	0	0	0
gi|283752110|gb|ADDG01012749.1|:False:2480	gi|283752110|gb|ADDG01012749.1|:False:2480	1	1	1		1	1	1	1	0	0	1	0	1	1	1	1	1	0	1	0	1	1	1	0	1	1	1	0	0	0	0	1	0	1	1	1	1	1	0	1	0	1	1	1	0	1	1	1
gi|283752154|gb|ADDG01012705.1|:True:89	gi|283752154|gb|ADDG01012705.1|:True:89	4	4	4		1	4	4	4	3	3	2	1	0	1	0	0	3	0	2	2	2	1	0	0	1	2	1	1	2	3	3	2	1	0	1	0	0	3	0	2	2	2	1	0	0	1	2	1
gi|283752189|gb|ADDG01012670.1|:False:880	gi|283752189|gb|ADDG01012670.1|:False:880	2	2	2		1	2	2	2	1	0	0	0	0	0	0	0	1	0	1	1	0	0	0	1	0	0	0	0	0	1	0	0	0	0	0	0	0	1	0	1	1	0	0	0	1	0	0	0
gi|283752236|gb|ADDG01012623.1|:True:148	gi|283752236|gb|ADDG01012623.1|:True:148	1	1	1		1	1	1	1	0	1	0	0	0	0	0	0	0	1	0	1	0	1	0	1	0	1	1	0	0	0	1	0	0	0	0	0	0	0	1	0	1	0	1	0	1	0	1	1
gi|283752330|gb|ADDG01012529.1|:False:3752	gi|283752330|gb|ADDG01012529.1|:False:3752	2	2	2		1	2	2	2	0	0	0	0	0	1	2	2	0	1	1	0	0	0	0	0	1	0	1	1	0	0	0	0	0	0	1	2	2	0	1	1	0	0	0	0	0	1	0	1
gi|283752379|gb|ADDG01012480.1|:False:3844	gi|283752379|gb|ADDG01012480.1|:False:3844	3	3	3		1	3	3	3	0	0	0	0	2	1	0	0	0	1	0	0	0	0	1	0	1	0	0	0	0	0	0	0	0	2	1	0	0	0	1	0	0	0	0	1	0	1	0	0
gi|283752451|gb|ADDG01012408.1|:True:556	gi|283752451|gb|ADDG01012408.1|:True:556	3	3	3		1	3	3	3	0	1	0	1	1	2	2	1	0	2	0	0	1	1	0	0	3	2	2	0	0	0	1	0	1	1	2	2	1	0	2	0	0	1	1	0	0	3	2	2
gi|283752458|gb|ADDG01012401.1|:True:1232	gi|283752458|gb|ADDG01012401.1|:True:1232	2	2	2		1	2	2	2	1	1	0	1	0	0	0	0	0	0	0	2	1	0	2	1	0	0	0	0	1	1	1	0	1	0	0	0	0	0	0	0	2	1	0	2	1	0	0	0
gi|283752482|gb|ADDG01012377.1|:True:2660	gi|283752482|gb|ADDG01012377.1|:True:2660	2	2	2		1	2	2	2	1	1	1	0	1	0	1	1	1	1	1	1	1	1	1	1	0	2	1	0	0	1	1	1	0	1	0	1	1	1	1	1	1	1	1	1	1	0	2	1
gi|283752559|gb|ADDG01012300.1|:True:3201	gi|283752559|gb|ADDG01012300.1|:True:3201	1	1	1		1	1	1	1	0	0	0	0	1	1	1	1	0	1	1	1	0	1	0	1	1	0	1	0	1	0	0	0	0	1	1	1	1	0	1	1	1	0	1	0	1	1	0	1
gi|283752622|gb|ADDG01012237.1|:True:909	gi|283752622|gb|ADDG01012237.1|:True:909	2	2	2		1	2	2	2	0	0	2	2	1	2	0	2	1	1	1	1	0	0	1	1	1	1	0	0	0	0	0	2	2	1	2	0	2	1	1	1	1	0	0	1	1	1	1	0
gi|283752646|gb|ADDG01012213.1|:True:1321	gi|283752646|gb|ADDG01012213.1|:True:1321	1	1	1		1	1	1	1	0	0	0	0	0	0	0	0	0	0	0	0	0	1	0	0	0	0	0	0	0	0	0	0	0	0	0	0	0	0	0	0	0	0	1	0	0	0	0	0
gi|283752647|gb|ADDG01012212.1|:True:1	gi|283752647|gb|ADDG01012212.1|:True:1	4	2	2		1	4	2	2	1	2	0	2	1	1	0	1	2	1	2	2	0	1	2	2	2	2	2	2	0	0	1	0	1	1	0	0	1	2	1	1	0	0	0	1	0	1	1	1
gi|283752656|gb|ADDG01012203.1|:False:627	gi|283752656|gb|ADDG01012203.1|:False:627	1	1	1		1	1	1	1	0	0	1	1	0	0	0	0	0	0	0	0	0	0	0	0	0	0	0	0	0	0	0	1	1	0	0	0	0	0	0	0	0	0	0	0	0	0	0	0
gi|283752664|gb|ADDG01012195.1|:True:3023	gi|283752664|gb|ADDG01012195.1|:True:3023	2	2	2		1	2	2	2	1	0	2	0	0	2	2	2	2	0	1	0	1	2	2	0	1	0	0	1	0	1	0	2	0	0	2	2	2	2	0	1	0	1	2	2	0	1	0	0
gi|283752690|gb|ADDG01012169.1|:True:2526	gi|283752690|gb|ADDG01012169.1|:True:2526	5	5	5		1	5	5	5	1	3	3	3	2	2	1	1	3	3	2	2	3	3	3	4	3	4	3	2	3	1	3	3	3	2	2	1	1	3	3	2	2	3	3	3	4	3	4	3
gi|283752690|gb|ADDG01012169.1|:True:3170	gi|283752690|gb|ADDG01012169.1|:True:3170	5	5	5		1	5	5	5	1	1	3	2	2	2	1	1	2	2	2	4	2	2	2	3	2	5	1	3	3	1	1	3	2	2	2	1	1	2	2	2	4	2	2	2	3	2	5	1
gi|283752784|gb|ADDG01012075.1|:True:3551	gi|283752784|gb|ADDG01012075.1|:True:3551	1	1	1		1	1	1	1	0	0	0	0	0	1	1	1	1	0	0	0	0	1	0	0	1	1	0	0	0	0	0	0	0	0	1	1	1	1	0	0	0	0	1	0	0	1	1	0
gi|283752800|gb|ADDG01012059.1|:False:1492	gi|283752800|gb|ADDG01012059.1|:False:1492	3	3	3		1	3	3	3	1	0	1	1	1	2	1	1	1	1	1	0	1	0	0	1	2	0	0	0	0	1	0	1	1	1	2	1	1	1	1	1	0	1	0	0	1	2	0	0
gi|283752800|gb|ADDG01012059.1|:False:2727	gi|283752800|gb|ADDG01012059.1|:False:2727	3	3	3		1	3	3	3	0	1	0	0	2	1	1	1	1	2	1	1	0	1	2	1	0	1	1	1	1	0	1	0	0	2	1	1	1	1	2	1	1	0	1	2	1	0	1	1
gi|283752866|gb|ADDG01011993.1|:False:1613	gi|283752866|gb|ADDG01011993.1|:False:1613	2	2	2		1	2	2	2	1	1	1	0	0	0	1	0	0	1	0	0	0	0	0	0	1	0	1	1	0	1	1	1	0	0	0	1	0	0	1	0	0	0	0	0	0	1	0	1
gi|283752915|gb|ADDG01011944.1|:False:1633	gi|283752915|gb|ADDG01011944.1|:False:1633	3	3	3		1	3	3	3	1	0	2	2	2	1	0	1	1	2	1	0	0	1	2	0	1	2	1	1	1	1	0	2	2	2	1	0	1	1	2	1	0	0	1	2	0	1	2	1
gi|283752915|gb|ADDG01011944.1|:False:3546	gi|283752915|gb|ADDG01011944.1|:False:3546	9	9	9		1	9	9	9	2	1	1	2	5	5	4	5	3	1	1	1	2	2	2	3	4	3	3	4	1	2	1	1	2	5	5	4	5	3	1	1	1	2	2	2	3	4	3	3
gi|283752986|gb|ADDG01011873.1|:False:2775	gi|283752986|gb|ADDG01011873.1|:False:2775	1	1	1		1	1	1	1	0	0	1	1	1	0	0	0	0	1	1	0	1	1	1	0	0	0	0	0	1	0	0	1	1	1	0	0	0	0	1	1	0	1	1	1	0	0	0	0
gi|283752986|gb|ADDG01011873.1|:False:3287	gi|283752986|gb|ADDG01011873.1|:False:3287	2	2	2		1	2	2	2	1	1	1	1	1	0	1	1	0	1	2	1	0	0	0	2	1	1	1	1	0	1	1	1	1	1	0	1	1	0	1	2	1	0	0	0	2	1	1	1
gi|283753014|gb|ADDG01011845.1|:False:2611	gi|283753014|gb|ADDG01011845.1|:False:2611	3	3	3		1	3	3	3	0	1	1	0	0	0	2	2	1	0	2	0	1	1	0	0	1	1	1	1	0	0	1	1	0	0	0	2	2	1	0	2	0	1	1	0	0	1	1	1
gi|283753014|gb|ADDG01011845.1|:False:3200	gi|283753014|gb|ADDG01011845.1|:False:3200	2	2	2		1	2	2	2	0	1	2	2	1	1	1	1	1	1	2	0	1	0	0	0	1	0	1	1	1	0	1	2	2	1	1	1	1	1	1	2	0	1	0	0	0	1	0	1
gi|283753091|gb|ADDG01011768.1|:True:635	gi|283753091|gb|ADDG01011768.1|:True:635	4	4	4		1	4	4	4	0	0	0	2	0	0	0	0	0	0	0	0	0	0	0	0	0	1	1	0	0	0	0	0	2	0	0	0	0	0	0	0	0	0	0	0	0	0	1	1
gi|283753184|gb|ADDG01011675.1|:False:1165	gi|283753184|gb|ADDG01011675.1|:False:1165	2	2	2		1	2	2	2	0	1	1	0	1	1	1	1	1	1	1	0	1	1	0	0	1	1	2	0	0	0	1	1	0	1	1	1	1	1	1	1	0	1	1	0	0	1	1	2
gi|283753184|gb|ADDG01011675.1|:False:1972	gi|283753184|gb|ADDG01011675.1|:False:1972	3	3	3		1	3	3	3	1	1	0	0	0	0	1	2	1	1	2	0	0	0	0	0	2	2	1	1	1	1	1	0	0	0	0	1	2	1	1	2	0	0	0	0	0	2	2	1
gi|283753184|gb|ADDG01011675.1|:False:593	gi|283753184|gb|ADDG01011675.1|:False:593	1	1	1		1	1	1	1	1	1	1	1	1	0	1	0	1	1	1	1	1	1	1	1	1	1	1	1	1	1	1	1	1	1	0	1	0	1	1	1	1	1	1	1	1	1	1	1
gi|283753204|gb|ADDG01011655.1|:False:3594	gi|283753204|gb|ADDG01011655.1|:False:3594	2	2	2		1	2	2	2	2	0	0	0	0	0	0	0	1	0	0	1	0	0	0	1	0	1	0	1	0	2	0	0	0	0	0	0	0	1	0	0	1	0	0	0	1	0	1	0
gi|283753246|gb|ADDG01011613.1|:False:307	gi|283753246|gb|ADDG01011613.1|:False:307	2	2	2		1	2	2	2	0	1	1	1	1	1	1	0	1	1	0	0	1	0	1	0	1	1	1	0	0	0	1	1	1	1	1	1	0	1	1	0	0	1	0	1	0	1	1	1
gi|283753257|gb|ADDG01011602.1|:True:2896	gi|283753257|gb|ADDG01011602.1|:True:2896	8	8	8		1	8	8	8	4	4	3	2	2	0	1	1	5	4	4	7	2	2	3	5	1	3	3	4	2	4	4	3	2	2	0	1	1	5	4	4	7	2	2	3	5	1	3	3
gi|283753272|gb|ADDG01011587.1|:False:3913	gi|283753272|gb|ADDG01011587.1|:False:3913	1	1	1		1	1	1	1	0	0	1	1	0	0	0	0	0	0	0	1	0	0	0	0	0	0	0	0	0	0	0	1	1	0	0	0	0	0	0	0	1	0	0	0	0	0	0	0
gi|283753347|gb|ADDG01011512.1|:True:1	gi|283753347|gb|ADDG01011512.1|:True:1	7	7	7		1	7	7	7	1	1	2	2	1	2	4	4	2	3	2	3	1	4	1	2	1	2	2	2	2	1	1	2	2	1	2	4	4	2	3	2	3	1	4	1	2	1	2	2
gi|283753348|gb|ADDG01011511.1|:True:2549	gi|283753348|gb|ADDG01011511.1|:True:2549	10	10	10		1	10	10	10	5	0	4	4	5	5	3	5	5	6	6	4	3	2	4	4	0	4	2	2	1	5	0	4	4	5	5	3	5	5	6	6	4	3	2	4	4	0	4	2
gi|283753377|gb|ADDG01011482.1|:False:2709	gi|283753377|gb|ADDG01011482.1|:False:2709	6	6	6		1	6	6	6	2	3	4	3	1	2	0	1	1	4	3	3	0	1	1	2	3	4	3	2	2	2	3	4	3	1	2	0	1	1	4	3	3	0	1	1	2	3	4	3
gi|283753377|gb|ADDG01011482.1|:False:3551	gi|283753377|gb|ADDG01011482.1|:False:3551	7	7	7		1	7	7	7	2	1	1	2	0	2	2	2	2	2	2	2	0	0	1	3	2	2	2	2	2	2	1	1	2	0	2	2	2	2	2	2	2	0	0	1	3	2	2	2
gi|283753377|gb|ADDG01011482.1|:False:3958	gi|283753377|gb|ADDG01011482.1|:False:3958	3	3	3		1	3	3	3	3	3	2	1	3	3	2	0	2	1	2	1	3	1	2	3	2	2	2	1	1	3	3	2	1	3	3	2	0	2	1	2	1	3	1	2	3	2	2	2
gi|283753511|gb|ADDG01011348.1|:False:2652	gi|283753511|gb|ADDG01011348.1|:False:2652	1	1	1		1	1	1	1	0	0	0	0	0	0	0	0	0	0	0	1	0	0	0	0	0	1	0	0	0	0	0	0	0	0	0	0	0	0	0	0	1	0	0	0	0	0	1	0
gi|283753550|gb|ADDG01011309.1|:True:2527	gi|283753550|gb|ADDG01011309.1|:True:2527	1	1	1		1	1	1	1	0	0	0	1	0	0	0	0	0	0	1	0	0	0	0	0	1	0	0	1	0	0	0	0	1	0	0	0	0	0	0	1	0	0	0	0	0	1	0	0
gi|283753601|gb|ADDG01011258.1|:True:576	gi|283753601|gb|ADDG01011258.1|:True:576	2	2	2		1	2	2	2	0	0	1	1	0	1	0	0	1	1	0	0	0	0	1	0	0	1	1	1	0	0	0	1	1	0	1	0	0	1	1	0	0	0	0	1	0	0	1	1
gi|283753637|gb|ADDG01011222.1|:True:0	gi|283753637|gb|ADDG01011222.1|:True:0	1	1	1		1	1	1	1	0	0	0	0	0	0	0	0	0	0	0	0	0	0	0	0	1	1	1	1	0	0	0	0	0	0	0	0	0	0	0	0	0	0	0	0	0	1	1	1
gi|283753664|gb|ADDG01011195.1|:False:3219	gi|283753664|gb|ADDG01011195.1|:False:3219	3	3	3		1	3	3	3	0	1	1	0	1	3	3	3	1	1	1	0	1	1	2	0	2	1	2	0	0	0	1	1	0	1	3	3	3	1	1	1	0	1	1	2	0	2	1	2
gi|283753664|gb|ADDG01011195.1|:False:3991	gi|283753664|gb|ADDG01011195.1|:False:3991	6	6	6		1	6	6	6	0	0	0	0	1	5	4	3	1	1	0	0	1	0	1	0	0	0	1	0	0	0	0	0	0	1	5	4	3	1	1	0	0	1	0	1	0	0	0	1
gi|283753684|gb|ADDG01011175.1|:False:3119	gi|283753684|gb|ADDG01011175.1|:False:3119	4	4	4		1	4	4	4	1	1	0	0	0	3	1	1	1	0	1	2	1	0	0	2	1	2	1	0	0	1	1	0	0	0	3	1	1	1	0	1	2	1	0	0	2	1	2	1
gi|283753729|gb|ADDG01011130.1|:False:2343	gi|283753729|gb|ADDG01011130.1|:False:2343	2	2	2		1	2	2	2	0	1	2	2	2	1	2	1	1	2	2	0	1	1	2	1	2	2	2	2	2	0	1	2	2	2	1	2	1	1	2	2	0	1	1	2	1	2	2	2
gi|283753739|gb|ADDG01011120.1|:True:1332	gi|283753739|gb|ADDG01011120.1|:True:1332	5	5	5		1	5	5	5	1	2	3	3	1	2	1	2	1	1	1	1	1	0	2	1	1	0	1	2	2	1	2	3	3	1	2	1	2	1	1	1	1	1	0	2	1	1	0	1
gi|283753739|gb|ADDG01011120.1|:True:2	gi|283753739|gb|ADDG01011120.1|:True:2	3	3	3		1	3	3	3	0	0	1	1	1	1	2	2	1	1	0	0	0	1	1	0	0	0	0	1	0	0	0	1	1	1	1	2	2	1	1	0	0	0	1	1	0	0	0	0
gi|283753739|gb|ADDG01011120.1|:True:2292	gi|283753739|gb|ADDG01011120.1|:True:2292	5	5	5		1	5	5	5	0	0	1	1	2	4	3	3	0	0	0	0	2	2	1	0	2	1	0	1	0	0	0	1	1	2	4	3	3	0	0	0	0	2	2	1	0	2	1	0
gi|283753739|gb|ADDG01011120.1|:True:639	gi|283753739|gb|ADDG01011120.1|:True:639	2	2	2		1	2	2	2	0	0	1	1	1	1	0	1	1	0	0	0	0	0	0	0	0	1	0	1	0	0	0	1	1	1	1	0	1	1	0	0	0	0	0	0	0	0	1	0
gi|283753739|gb|ADDG01011120.1|:True:784	gi|283753739|gb|ADDG01011120.1|:True:784	2	2	2		1	2	2	2	0	0	0	0	1	2	1	1	0	0	0	0	0	1	0	0	0	0	0	0	0	0	0	0	0	1	2	1	1	0	0	0	0	0	1	0	0	0	0	0
gi|283753795|gb|ADDG01011064.1|:True:487	gi|283753795|gb|ADDG01011064.1|:True:487	6	6	6		1	6	6	6	3	2	2	2	3	1	2	2	3	3	4	3	2	3	1	3	1	3	3	2	1	3	2	2	2	3	1	2	2	3	3	4	3	2	3	1	3	1	3	3
gi|283753795|gb|ADDG01011064.1|:True:891	gi|283753795|gb|ADDG01011064.1|:True:891	2	2	2		1	2	2	2	1	0	1	1	0	0	1	2	0	1	1	0	0	0	1	1	0	0	0	1	1	1	0	1	1	0	0	1	2	0	1	1	0	0	0	1	1	0	0	0
gi|283753797|gb|ADDG01011062.1|:False:2911	gi|283753797|gb|ADDG01011062.1|:False:2911	2	2	2		1	2	2	2	1	0	1	2	1	0	0	0	0	0	0	0	0	1	0	1	1	2	1	0	0	1	0	1	2	1	0	0	0	0	0	0	0	0	1	0	1	1	2	1
gi|283753799|gb|ADDG01011060.1|:False:1082	gi|283753799|gb|ADDG01011060.1|:False:1082	2	2	2		1	2	2	2	0	1	0	0	0	1	0	1	1	2	1	0	1	1	1	0	1	1	1	0	1	0	1	0	0	0	1	0	1	1	2	1	0	1	1	1	0	1	1	1
gi|283753870|gb|ADDG01010989.1|:False:1614	gi|283753870|gb|ADDG01010989.1|:False:1614	1	1	1		1	1	1	1	1	1	1	1	1	1	1	1	1	1	1	1	1	1	1	1	1	1	1	1	1	1	1	1	1	1	1	1	1	1	1	1	1	1	1	1	1	1	1	1
gi|283753870|gb|ADDG01010989.1|:False:365	gi|283753870|gb|ADDG01010989.1|:False:365	5	1	1		1	5	1	1	2	3	2	2	3	2	1	3	2	1	1	2	2	2	2	3	2	2	2	1	1	1	0	0	0	0	0	0	1	0	0	0	1	0	0	0	1	1	0	0
gi|283753870|gb|ADDG01010989.1|:False:795	gi|283753870|gb|ADDG01010989.1|:False:795	7	6	5		1	7	6	5	4	4	3	2	2	4	5	3	4	4	4	4	3	3	3	5	3	3	3	3	3	3	3	2	1	2	3	4	3	3	3	3	3	3	3	3	4	2	3	3
gi|283754009|gb|ADDG01010850.1|:True:1904	gi|283754009|gb|ADDG01010850.1|:True:1904	3	3	3		1	3	3	3	0	2	1	0	3	1	0	1	1	2	1	2	2	2	1	1	1	1	1	0	3	0	2	1	0	3	1	0	1	1	2	1	2	2	2	1	1	1	1	1
gi|283754009|gb|ADDG01010850.1|:True:2402	gi|283754009|gb|ADDG01010850.1|:True:2402	5	5	5		1	5	5	5	2	2	1	1	2	1	1	0	3	1	2	3	1	2	0	4	1	1	0	1	3	2	2	1	1	2	1	1	0	3	1	2	3	1	2	0	4	1	1	0
gi|283754009|gb|ADDG01010850.1|:True:2961	gi|283754009|gb|ADDG01010850.1|:True:2961	4	4	4		1	4	4	4	2	3	2	2	2	0	0	0	2	2	2	2	1	2	0	2	3	1	3	1	1	2	3	2	2	2	0	0	0	2	2	2	2	1	2	0	2	3	1	3
gi|283754025|gb|ADDG01010834.1|:False:4033	gi|283754025|gb|ADDG01010834.1|:False:4033	2	2	2		1	2	2	2	0	1	0	0	0	1	1	1	1	0	0	0	0	0	0	0	0	0	0	0	0	0	1	0	0	0	1	1	1	1	0	0	0	0	0	0	0	0	0	0
gi|283754048|gb|ADDG01010811.1|:True:495	gi|283754048|gb|ADDG01010811.1|:True:495	1	1	1		1	1	1	1	0	0	1	1	1	0	0	0	1	0	0	0	1	0	0	0	1	1	0	0	0	0	0	1	1	1	0	0	0	1	0	0	0	1	0	0	0	1	1	0
gi|283754193|gb|ADDG01010666.1|:False:1729	gi|283754193|gb|ADDG01010666.1|:False:1729	25	25	20		1	25	25	20	6	6	10	11	10	11	8	12	11	13	13	10	11	9	9	7	13	14	15	9	9	6	6	10	11	10	11	8	12	11	13	13	10	11	9	9	7	13	14	15
gi|283754193|gb|ADDG01010666.1|:False:2496	gi|283754193|gb|ADDG01010666.1|:False:2496	10	10	9		1	10	10	9	4	7	5	4	3	5	3	6	5	6	6	2	5	2	5	3	6	7	4	6	3	4	7	5	4	3	5	3	6	5	6	6	2	5	2	5	3	6	7	4
gi|283754197|gb|ADDG01010662.1|:True:1635	gi|283754197|gb|ADDG01010662.1|:True:1635	3	3	3		1	3	3	3	1	0	2	3	1	2	1	0	2	1	0	1	1	1	2	0	2	2	1	3	2	1	0	2	3	1	2	1	0	2	1	0	1	1	1	2	0	2	2	1
gi|283754312|gb|ADDG01010547.1|:False:2800	gi|283754312|gb|ADDG01010547.1|:False:2800	2	2	2		1	2	2	2	0	1	1	0	0	2	1	0	1	0	1	0	0	1	1	0	0	0	1	0	0	0	1	1	0	0	2	1	0	1	0	1	0	0	1	1	0	0	0	1
gi|283754312|gb|ADDG01010547.1|:False:3564	gi|283754312|gb|ADDG01010547.1|:False:3564	3	3	3		1	3	3	3	0	0	2	0	2	2	3	1	1	2	2	0	2	0	1	0	0	0	1	0	1	0	0	2	0	2	2	3	1	1	2	2	0	2	0	1	0	0	0	1
gi|283754324|gb|ADDG01010535.1|:True:1997	gi|283754324|gb|ADDG01010535.1|:True:1997	3	3	3		1	3	3	3	1	1	2	0	2	0	0	0	0	2	2	1	1	1	1	0	2	1	2	1	1	1	1	2	0	2	0	0	0	0	2	2	1	1	1	1	0	2	1	2
gi|283754359|gb|ADDG01010500.1|:True:1690	gi|283754359|gb|ADDG01010500.1|:True:1690	4	4	4		1	4	4	4	1	2	2	2	1	1	0	2	4	1	2	1	0	2	1	1	1	2	0	2	2	1	2	2	2	1	1	0	2	4	1	2	1	0	2	1	1	1	2	0
gi|283754359|gb|ADDG01010500.1|:True:342	gi|283754359|gb|ADDG01010500.1|:True:342	3	3	3		1	3	3	3	0	0	0	0	0	3	3	1	1	0	0	1	1	1	0	0	0	0	0	0	0	0	0	0	0	0	3	3	1	1	0	0	1	1	1	0	0	0	0	0
gi|283754426|gb|ADDG01010433.1|:True:3152	gi|283754426|gb|ADDG01010433.1|:True:3152	1	1	1		1	1	1	1	0	0	1	1	1	0	1	0	0	0	0	0	1	0	1	1	0	1	0	0	0	0	0	1	1	1	0	1	0	0	0	0	0	1	0	1	1	0	1	0
gi|283754438|gb|ADDG01010421.1|:False:1266	gi|283754438|gb|ADDG01010421.1|:False:1266	4	4	4		1	4	4	4	1	0	0	0	1	1	1	1	2	3	1	2	2	1	0	1	1	1	2	1	2	1	0	0	0	1	1	1	1	2	3	1	2	2	1	0	1	1	1	2
gi|283754445|gb|ADDG01010414.1|:True:1283	gi|283754445|gb|ADDG01010414.1|:True:1283	5	5	5		1	5	5	5	2	0	1	1	0	1	1	0	1	2	1	3	1	0	0	1	1	1	3	3	2	2	0	1	1	0	1	1	0	1	2	1	3	1	0	0	1	1	1	3
gi|283754447|gb|ADDG01010412.1|:False:1429	gi|283754447|gb|ADDG01010412.1|:False:1429	4	4	4		1	4	4	4	0	2	1	0	0	1	1	1	2	3	2	1	0	1	2	1	0	2	0	1	2	0	2	1	0	0	1	1	1	2	3	2	1	0	1	2	1	0	2	0
gi|283754500|gb|ADDG01010359.1|:False:2422	gi|283754500|gb|ADDG01010359.1|:False:2422	4	4	4		1	4	4	4	1	0	0	0	1	3	1	2	0	1	1	0	0	1	0	0	1	2	0	0	0	1	0	0	0	1	3	1	2	0	1	1	0	0	1	0	0	1	2	0
gi|283754509|gb|ADDG01010350.1|:False:1105	gi|283754509|gb|ADDG01010350.1|:False:1105	16	16	16		1	16	16	16	2	2	5	2	2	10	13	11	5	6	3	3	6	2	6	4	2	4	3	6	2	2	2	5	2	2	10	13	11	5	6	3	3	6	2	6	4	2	4	3
gi|283754509|gb|ADDG01010350.1|:False:1825	gi|283754509|gb|ADDG01010350.1|:False:1825	6	6	6		1	6	6	6	1	1	1	1	1	3	3	2	2	2	2	0	2	2	1	3	1	2	1	1	2	1	1	1	1	1	3	3	2	2	2	2	0	2	2	1	3	1	2	1
gi|283754509|gb|ADDG01010350.1|:False:2779	gi|283754509|gb|ADDG01010350.1|:False:2779	11	11	11		1	11	11	11	4	0	2	2	1	7	6	5	0	3	3	3	3	3	1	4	2	2	4	3	2	4	0	2	2	1	7	6	5	0	3	3	3	3	3	1	4	2	2	4
gi|283754509|gb|ADDG01010350.1|:False:4098	gi|283754509|gb|ADDG01010350.1|:False:4098	23	23	23		1	23	23	23	11	13	9	9	8	9	9	9	11	9	9	13	5	10	9	8	5	7	7	8	8	11	13	9	9	8	9	9	9	11	9	9	13	5	10	9	8	5	7	7
gi|283754527|gb|ADDG01010332.1|:True:330	gi|283754527|gb|ADDG01010332.1|:True:330	3	3	3		1	3	3	3	0	0	2	0	3	0	0	0	0	0	0	0	0	0	0	0	0	0	1	0	0	0	0	2	0	3	0	0	0	0	0	0	0	0	0	0	0	0	0	1
gi|283754573|gb|ADDG01010286.1|:False:2586	gi|283754573|gb|ADDG01010286.1|:False:2586	4	4	4		1	4	4	4	2	1	2	3	3	1	1	1	2	2	2	2	1	1	2	4	2	1	1	1	0	2	1	2	3	3	1	1	1	2	2	2	2	1	1	2	4	2	1	1
gi|283754584|gb|ADDG01010275.1|:True:1959	gi|283754584|gb|ADDG01010275.1|:True:1959	7	7	7		1	7	7	7	4	3	2	3	0	3	3	2	2	2	4	3	1	2	1	4	1	3	4	1	4	4	3	2	3	0	3	3	2	2	2	4	3	1	2	1	4	1	3	4
gi|283754614|gb|ADDG01010245.1|:False:1432	gi|283754614|gb|ADDG01010245.1|:False:1432	3	3	3		1	3	3	3	2	1	1	0	1	0	1	0	0	0	0	1	0	0	0	1	1	2	1	0	0	2	1	1	0	1	0	1	0	0	0	0	1	0	0	0	1	1	2	1
gi|283754721|gb|ADDG01010138.1|:True:2435	gi|283754721|gb|ADDG01010138.1|:True:2435	3	3	3		1	3	3	3	0	0	0	0	1	1	0	0	0	0	1	0	0	0	2	0	0	0	0	0	1	0	0	0	0	1	1	0	0	0	0	1	0	0	0	2	0	0	0	0
gi|283754885|gb|ADDG01009974.1|:False:1539	gi|283754885|gb|ADDG01009974.1|:False:1539	2	2	2		1	2	2	2	0	1	1	1	0	1	0	0	1	1	1	1	0	0	0	0	0	0	0	0	1	0	1	1	1	0	1	0	0	1	1	1	1	0	0	0	0	0	0	0
gi|283754889|gb|ADDG01009970.1|:True:1477	gi|283754889|gb|ADDG01009970.1|:True:1477	2	2	2		1	2	2	2	0	0	0	0	0	2	2	2	1	0	2	1	1	0	0	1	1	1	1	1	1	0	0	0	0	0	2	2	2	1	0	2	1	1	0	0	1	1	1	1
gi|283754889|gb|ADDG01009970.1|:True:21	gi|283754889|gb|ADDG01009970.1|:True:21	8	8	8		1	8	8	8	2	2	3	3	3	4	4	3	3	4	4	2	2	2	1	3	5	4	5	2	1	2	2	3	3	3	4	4	3	3	4	4	2	2	2	1	3	5	4	5
gi|283754889|gb|ADDG01009970.1|:True:2211	gi|283754889|gb|ADDG01009970.1|:True:2211	2	2	2		1	2	2	2	0	0	0	0	0	2	0	0	0	0	0	0	1	0	0	0	0	0	0	0	0	0	0	0	0	0	2	0	0	0	0	0	0	1	0	0	0	0	0	0
gi|283754965|gb|ADDG01009894.1|:True:1904	gi|283754965|gb|ADDG01009894.1|:True:1904	1	1	1		1	1	1	1	0	0	0	0	0	1	0	0	0	0	0	0	0	0	0	0	0	0	0	0	0	0	0	0	0	0	1	0	0	0	0	0	0	0	0	0	0	0	0	0
gi|283754965|gb|ADDG01009894.1|:True:865	gi|283754965|gb|ADDG01009894.1|:True:865	2	2	2		1	2	2	2	0	0	0	0	0	0	1	1	0	0	0	0	1	1	1	0	0	0	0	0	0	0	0	0	0	0	0	1	1	0	0	0	0	1	1	1	0	0	0	0
gi|283755194|gb|ADDG01009665.1|:True:807	gi|283755194|gb|ADDG01009665.1|:True:807	1	1	1		1	1	1	1	0	1	0	0	0	1	1	1	0	0	1	0	0	0	0	0	0	0	0	0	0	0	1	0	0	0	1	1	1	0	0	1	0	0	0	0	0	0	0	0
gi|283755212|gb|ADDG01009647.1|:True:2583	gi|283755212|gb|ADDG01009647.1|:True:2583	1	1	1		1	1	1	1	0	0	0	0	0	1	1	1	1	0	0	0	0	0	0	0	0	1	0	0	0	0	0	0	0	0	1	1	1	1	0	0	0	0	0	0	0	0	1	0
gi|283755263|gb|ADDG01009596.1|:False:3704	gi|283755263|gb|ADDG01009596.1|:False:3704	1	1	1		1	1	1	1	0	0	0	1	1	0	0	0	1	0	1	0	0	0	0	0	1	1	0	1	0	0	0	0	1	1	0	0	0	1	0	1	0	0	0	0	0	1	1	0
gi|283755300|gb|ADDG01009559.1|:True:1547	gi|283755300|gb|ADDG01009559.1|:True:1547	3	3	3		1	3	3	3	0	0	0	2	1	1	1	0	0	0	0	0	0	0	1	1	1	2	1	0	0	0	0	0	2	1	1	1	0	0	0	0	0	0	0	1	1	1	2	1
gi|283755300|gb|ADDG01009559.1|:True:895	gi|283755300|gb|ADDG01009559.1|:True:895	4	4	4		1	4	4	4	1	3	3	1	0	3	1	2	2	1	3	3	2	1	1	2	2	2	1	0	2	1	3	3	1	0	3	1	2	2	1	3	3	2	1	1	2	2	2	1
gi|283755316|gb|ADDG01009543.1|:False:3496	gi|283755316|gb|ADDG01009543.1|:False:3496	1	1	1		1	1	1	1	0	1	0	1	0	1	0	1	0	1	0	0	0	0	0	0	0	1	0	1	0	0	1	0	1	0	1	0	1	0	1	0	0	0	0	0	0	0	1	0
gi|283755399|gb|ADDG01009460.1|:False:1459	gi|283755399|gb|ADDG01009460.1|:False:1459	2	2	2		1	2	2	2	0	0	0	0	0	1	0	0	0	0	0	0	0	0	0	0	2	1	0	0	0	0	0	0	0	0	1	0	0	0	0	0	0	0	0	0	0	2	1	0
gi|283755433|gb|ADDG01009426.1|:True:270	gi|283755433|gb|ADDG01009426.1|:True:270	2	2	2		1	2	2	2	0	0	0	0	0	1	2	1	0	0	0	0	0	0	0	0	0	1	0	0	0	0	0	0	0	0	1	2	1	0	0	0	0	0	0	0	0	0	1	0
gi|283755465|gb|ADDG01009394.1|:True:1800	gi|283755465|gb|ADDG01009394.1|:True:1800	3	3	3		1	3	3	3	2	1	0	0	0	1	1	1	1	1	1	1	1	1	1	2	1	1	2	0	0	2	1	0	0	0	1	1	1	1	1	1	1	1	1	1	2	1	1	2
gi|283755476|gb|ADDG01009383.1|:False:3197	gi|283755476|gb|ADDG01009383.1|:False:3197	3	3	3		1	3	3	3	1	0	2	0	0	0	0	0	1	1	1	1	0	1	2	1	3	1	2	3	0	1	0	2	0	0	0	0	0	1	1	1	1	0	1	2	1	3	1	2
gi|283755517|gb|ADDG01009342.1|:True:1354	gi|283755517|gb|ADDG01009342.1|:True:1354	2	2	2		1	2	2	2	1	1	2	0	1	0	0	0	0	0	1	0	0	1	1	0	1	0	0	1	1	1	1	2	0	1	0	0	0	0	0	1	0	0	1	1	0	1	0	0
gi|283755517|gb|ADDG01009342.1|:True:2811	gi|283755517|gb|ADDG01009342.1|:True:2811	1	1	1		1	1	1	1	1	0	1	1	1	0	0	0	1	0	0	0	0	0	0	0	1	1	0	1	0	1	0	1	1	1	0	0	0	1	0	0	0	0	0	0	0	1	1	0
gi|283755542|gb|ADDG01009317.1|:True:850	gi|283755542|gb|ADDG01009317.1|:True:850	7	7	7		1	7	7	7	3	4	2	1	2	3	3	3	4	3	3	1	2	2	2	1	2	0	2	3	3	3	4	2	1	2	3	3	3	4	3	3	1	2	2	2	1	2	0	2
gi|283755568|gb|ADDG01009291.1|:False:2050	gi|283755568|gb|ADDG01009291.1|:False:2050	2	2	2		1	2	2	2	0	0	2	1	1	1	1	1	2	0	2	0	0	1	0	1	1	1	1	0	0	0	0	2	1	1	1	1	1	2	0	2	0	0	1	0	1	1	1	1
gi|283755574|gb|ADDG01009285.1|:True:1227	gi|283755574|gb|ADDG01009285.1|:True:1227	2	2	2		1	2	2	2	0	0	1	0	0	0	1	2	1	0	0	0	0	0	0	0	1	1	0	0	0	0	0	1	0	0	0	1	2	1	0	0	0	0	0	0	0	1	1	0
gi|283755610|gb|ADDG01009249.1|:True:1695	gi|283755610|gb|ADDG01009249.1|:True:1695	1	1	1		1	1	1	1	0	1	0	1	1	1	0	1	1	1	0	0	1	0	1	0	1	1	0	1	1	0	1	0	1	1	1	0	1	1	1	0	0	1	0	1	0	1	1	0
gi|283755610|gb|ADDG01009249.1|:True:2204	gi|283755610|gb|ADDG01009249.1|:True:2204	2	2	2		1	2	2	2	1	2	0	1	0	2	1	2	0	0	1	0	1	1	0	0	1	1	1	1	0	1	2	0	1	0	2	1	2	0	0	1	0	1	1	0	0	1	1	1
gi|283755610|gb|ADDG01009249.1|:True:2494	gi|283755610|gb|ADDG01009249.1|:True:2494	5	5	5		1	5	5	5	0	0	0	1	0	4	5	3	2	2	0	0	3	2	1	1	3	1	1	0	1	0	0	0	1	0	4	5	3	2	2	0	0	3	2	1	1	3	1	1
gi|283755616|gb|ADDG01009243.1|:True:164	gi|283755616|gb|ADDG01009243.1|:True:164	1	1	1		1	1	1	1	0	0	0	0	0	1	0	0	0	0	0	0	0	0	0	0	0	0	0	0	0	0	0	0	0	0	1	0	0	0	0	0	0	0	0	0	0	0	0	0
gi|283755655|gb|ADDG01009204.1|:True:2940	gi|283755655|gb|ADDG01009204.1|:True:2940	3	3	3		1	3	3	3	0	0	2	2	2	0	0	0	0	0	0	0	0	0	1	0	0	1	0	0	0	0	0	2	2	2	0	0	0	0	0	0	0	0	0	1	0	0	1	0
gi|283755679|gb|ADDG01009180.1|:False:1478	gi|283755679|gb|ADDG01009180.1|:False:1478	2	2	2		1	2	2	2	1	0	1	2	1	0	0	1	2	1	2	1	1	1	0	1	1	2	2	1	1	1	0	1	2	1	0	0	1	2	1	2	1	1	1	0	1	1	2	2
gi|283755679|gb|ADDG01009180.1|:False:2011	gi|283755679|gb|ADDG01009180.1|:False:2011	6	6	6		1	6	6	6	3	0	3	3	3	3	2	2	2	3	4	3	3	3	3	3	2	6	4	3	2	3	0	3	3	3	3	2	2	2	3	4	3	3	3	3	3	2	6	4
gi|283755732|gb|ADDG01009127.1|:True:1908	gi|283755732|gb|ADDG01009127.1|:True:1908	1	1	1		1	1	1	1	0	0	1	0	0	0	1	0	0	0	0	0	0	0	0	0	0	1	0	0	0	0	0	1	0	0	0	1	0	0	0	0	0	0	0	0	0	0	1	0
gi|283755739|gb|ADDG01009120.1|:True:3700	gi|283755739|gb|ADDG01009120.1|:True:3700	5	5	5		1	5	5	5	1	2	1	2	3	4	4	3	3	1	1	3	3	3	3	1	3	0	3	2	3	1	2	1	2	3	4	4	3	3	1	1	3	3	3	3	1	3	0	3
gi|283755753|gb|ADDG01009106.1|:True:2943	gi|283755753|gb|ADDG01009106.1|:True:2943	1	1	1		1	1	1	1	0	0	0	0	0	0	0	0	1	0	1	0	0	0	0	0	1	1	1	0	0	0	0	0	0	0	0	0	0	1	0	1	0	0	0	0	0	1	1	1
gi|283755789|gb|ADDG01009070.1|:False:1766	gi|283755789|gb|ADDG01009070.1|:False:1766	1	1	1		1	1	1	1	0	0	1	1	1	0	0	0	0	0	0	0	0	0	0	0	0	0	0	0	0	0	0	1	1	1	0	0	0	0	0	0	0	0	0	0	0	0	0	0
gi|283755789|gb|ADDG01009070.1|:False:4180	gi|283755789|gb|ADDG01009070.1|:False:4180	1	1	1		1	1	1	1	0	0	1	0	0	0	0	0	0	0	0	1	0	1	0	1	0	0	0	0	0	0	0	1	0	0	0	0	0	0	0	0	1	0	1	0	1	0	0	0
gi|283755834|gb|ADDG01009025.1|:True:0	gi|283755834|gb|ADDG01009025.1|:True:0	5	5	5		1	5	5	5	1	1	1	0	1	0	1	2	1	1	2	2	1	0	3	0	0	0	0	0	2	1	1	1	0	1	0	1	2	1	1	2	2	1	0	3	0	0	0	0
gi|283755840|gb|ADDG01009019.1|:False:1546	gi|283755840|gb|ADDG01009019.1|:False:1546	2	2	2		1	2	2	2	0	0	0	0	0	0	0	0	0	1	1	0	1	0	1	1	0	1	0	0	0	0	0	0	0	0	0	0	0	0	1	1	0	1	0	1	1	0	1	0
gi|283755840|gb|ADDG01009019.1|:False:536	gi|283755840|gb|ADDG01009019.1|:False:536	1	1	1		1	1	1	1	0	0	1	1	1	0	0	1	0	0	0	1	0	0	0	1	0	1	1	1	0	0	0	1	1	1	0	0	1	0	0	0	1	0	0	0	1	0	1	1
gi|283755921|gb|ADDG01008938.1|:True:1055	gi|283755921|gb|ADDG01008938.1|:True:1055	1	1	1		1	1	1	1	0	1	0	1	0	1	1	1	0	1	1	0	1	1	0	0	1	1	1	1	0	0	1	0	1	0	1	1	1	0	1	1	0	1	1	0	0	1	1	1
gi|283755921|gb|ADDG01008938.1|:True:3444	gi|283755921|gb|ADDG01008938.1|:True:3444	3	3	3		1	3	3	3	2	2	2	3	2	3	2	2	2	2	1	1	1	1	3	1	1	2	3	3	1	2	2	2	3	2	3	2	2	2	2	1	1	1	1	3	1	1	2	3
gi|283755957|gb|ADDG01008902.1|:False:528	gi|283755957|gb|ADDG01008902.1|:False:528	2	2	2		1	2	2	2	0	0	1	0	0	1	2	2	1	0	0	0	1	1	0	1	0	1	0	1	0	0	0	1	0	0	1	2	2	1	0	0	0	1	1	0	1	0	1	0
gi|283756077|gb|ADDG01008782.1|:True:3349	gi|283756077|gb|ADDG01008782.1|:True:3349	2	2	2		1	2	2	2	0	0	1	1	0	0	0	0	0	0	0	0	0	0	0	0	0	2	1	0	0	0	0	1	1	0	0	0	0	0	0	0	0	0	0	0	0	0	2	1
gi|283756093|gb|ADDG01008766.1|:False:2535	gi|283756093|gb|ADDG01008766.1|:False:2535	2	2	2		1	2	2	2	0	0	0	1	0	2	2	2	0	0	1	1	0	0	0	0	0	2	0	0	0	0	0	0	1	0	2	2	2	0	0	1	1	0	0	0	0	0	2	0
gi|283756093|gb|ADDG01008766.1|:False:4106	gi|283756093|gb|ADDG01008766.1|:False:4106	2	2	2		1	2	2	2	1	0	1	2	0	1	1	2	1	0	1	1	1	0	0	1	1	0	2	2	0	1	0	1	2	0	1	1	2	1	0	1	1	1	0	0	1	1	0	2
gi|283756168|gb|ADDG01008691.1|:True:2672	gi|283756168|gb|ADDG01008691.1|:True:2672	2	2	2		1	2	2	2	0	0	2	2	1	0	1	1	1	1	0	0	1	0	2	0	1	0	0	0	0	0	0	2	2	1	0	1	1	1	1	0	0	1	0	2	0	1	0	0
gi|283756185|gb|ADDG01008674.1|:True:1048	gi|283756185|gb|ADDG01008674.1|:True:1048	1	1	1		1	1	1	1	0	1	1	0	0	0	0	0	1	0	1	0	0	0	0	0	0	1	0	1	1	0	1	1	0	0	0	0	0	1	0	1	0	0	0	0	0	0	1	0
gi|283756216|gb|ADDG01008643.1|:False:1565	gi|283756216|gb|ADDG01008643.1|:False:1565	1	1	1		1	1	1	1	0	0	0	0	0	0	0	0	0	1	0	0	1	0	1	0	0	0	0	0	0	0	0	0	0	0	0	0	0	0	1	0	0	1	0	1	0	0	0	0
gi|283756236|gb|ADDG01008623.1|:True:1410	gi|283756236|gb|ADDG01008623.1|:True:1410	1	1	1		1	1	1	1	0	0	0	0	0	1	1	0	0	0	0	0	0	0	0	0	0	0	0	0	0	0	0	0	0	0	1	1	0	0	0	0	0	0	0	0	0	0	0	0
gi|283756422|gb|ADDG01008437.1|:False:3661	gi|283756422|gb|ADDG01008437.1|:False:3661	6	6	6		1	6	6	6	0	5	2	2	2	1	2	0	5	4	1	2	2	3	2	0	4	4	4	3	2	0	5	2	2	2	1	2	0	5	4	1	2	2	3	2	0	4	4	4
gi|283756443|gb|ADDG01008416.1|:False:4227	gi|283756443|gb|ADDG01008416.1|:False:4227	1	1	1		1	1	1	1	0	1	1	0	1	1	0	1	1	0	0	1	1	0	0	1	0	0	0	0	0	0	1	1	0	1	1	0	1	1	0	0	1	1	0	0	1	0	0	0
gi|283756466|gb|ADDG01008393.1|:False:4027	gi|283756466|gb|ADDG01008393.1|:False:4027	2	2	2		1	2	2	2	0	0	0	0	1	1	1	1	1	1	1	0	2	1	1	0	0	1	1	0	1	0	0	0	0	1	1	1	1	1	1	1	0	2	1	1	0	0	1	1
gi|283756476|gb|ADDG01008383.1|:True:1	gi|283756476|gb|ADDG01008383.1|:True:1	4	4	4		1	4	4	4	0	0	1	0	1	0	1	1	0	1	1	0	1	0	1	1	0	0	1	0	0	0	0	1	0	1	0	1	1	0	1	1	0	1	0	1	1	0	0	1
gi|283756476|gb|ADDG01008383.1|:True:770	gi|283756476|gb|ADDG01008383.1|:True:770	2	2	2		1	2	2	2	1	0	0	2	1	0	0	1	2	1	1	0	0	0	1	1	1	0	1	1	0	1	0	0	2	1	0	0	1	2	1	1	0	0	0	1	1	1	0	1
gi|283756478|gb|ADDG01008381.1|:False:1648	gi|283756478|gb|ADDG01008381.1|:False:1648	1	1	1		1	1	1	1	1	1	1	1	0	0	0	0	0	1	0	1	0	0	0	0	0	0	1	0	0	1	1	1	1	0	0	0	0	0	1	0	1	0	0	0	0	0	0	1
gi|283756503|gb|ADDG01008356.1|:False:4386	gi|283756503|gb|ADDG01008356.1|:False:4386	2	2	2		1	2	2	2	0	0	0	0	1	1	1	0	0	0	1	0	0	0	0	0	0	0	0	0	0	0	0	0	0	1	1	1	0	0	0	1	0	0	0	0	0	0	0	0
gi|283756529|gb|ADDG01008330.1|:True:1062	gi|283756529|gb|ADDG01008330.1|:True:1062	2	2	2		1	2	2	2	0	2	0	1	1	1	0	1	2	1	1	1	1	1	1	2	2	2	1	2	1	0	2	0	1	1	1	0	1	2	1	1	1	1	1	1	2	2	2	1
gi|283756545|gb|ADDG01008314.1|:False:2839	gi|283756545|gb|ADDG01008314.1|:False:2839	1	1	1		1	1	1	1	0	1	1	0	0	0	0	0	0	0	1	1	1	1	1	0	0	1	1	1	0	0	1	1	0	0	0	0	0	0	0	1	1	1	1	1	0	0	1	1
gi|283756603|gb|ADDG01008256.1|:True:1630	gi|283756603|gb|ADDG01008256.1|:True:1630	5	5	5		1	5	5	5	1	1	3	3	0	4	3	3	3	2	2	2	2	1	1	4	3	3	3	4	3	1	1	3	3	0	4	3	3	3	2	2	2	2	1	1	4	3	3	3
gi|283756603|gb|ADDG01008256.1|:True:2305	gi|283756603|gb|ADDG01008256.1|:True:2305	3	3	3		1	3	3	3	2	2	3	0	0	0	0	0	1	0	1	1	1	0	0	1	2	2	2	2	1	2	2	3	0	0	0	0	0	1	0	1	1	1	0	0	1	2	2	2
gi|283756603|gb|ADDG01008256.1|:True:2972	gi|283756603|gb|ADDG01008256.1|:True:2972	2	2	2		1	2	2	2	1	0	0	0	1	0	0	2	0	0	1	2	1	1	2	1	1	0	1	0	1	1	0	0	0	1	0	0	2	0	0	1	2	1	1	2	1	1	0	1
gi|283756629|gb|ADDG01008230.1|:True:115	gi|283756629|gb|ADDG01008230.1|:True:115	2	2	2		1	2	2	2	0	0	0	1	0	1	0	0	0	1	0	0	0	1	0	0	1	1	0	1	1	0	0	0	1	0	1	0	0	0	1	0	0	0	1	0	0	1	1	0
gi|283756629|gb|ADDG01008230.1|:True:1479	gi|283756629|gb|ADDG01008230.1|:True:1479	2	2	2		1	2	2	2	0	0	0	0	0	1	2	0	0	1	0	0	1	1	1	0	1	1	0	1	0	0	0	0	0	0	1	2	0	0	1	0	0	1	1	1	0	1	1	0
gi|283756651|gb|ADDG01008208.1|:True:438	gi|283756651|gb|ADDG01008208.1|:True:438	1	1	1		1	1	1	1	0	0	0	0	0	1	1	1	0	0	0	0	1	1	0	0	0	0	0	0	0	0	0	0	0	0	1	1	1	0	0	0	0	1	1	0	0	0	0	0
gi|283756720|gb|ADDG01008139.1|:True:1293	gi|283756720|gb|ADDG01008139.1|:True:1293	6	6	6		1	6	6	6	2	2	1	1	2	3	3	1	2	3	3	2	2	3	1	2	3	1	2	1	1	2	2	1	1	2	3	3	1	2	3	3	2	2	3	1	2	3	1	2
gi|283756720|gb|ADDG01008139.1|:True:418	gi|283756720|gb|ADDG01008139.1|:True:418	3	3	3		1	3	3	3	1	1	2	2	1	0	1	2	2	2	2	2	1	2	2	1	1	1	1	1	0	1	1	2	2	1	0	1	2	2	2	2	2	1	2	2	1	1	1	1
gi|283756760|gb|ADDG01008099.1|:True:1	gi|283756760|gb|ADDG01008099.1|:True:1	6	6	6		1	6	6	6	4	3	3	1	3	4	3	3	4	4	2	5	2	2	2	4	1	2	3	3	3	4	3	3	1	3	4	3	3	4	4	2	5	2	2	2	4	1	2	3
gi|283756821|gb|ADDG01008038.1|:False:4005	gi|283756821|gb|ADDG01008038.1|:False:4005	3	3	3		1	3	3	3	0	0	0	0	0	1	2	1	1	0	1	0	2	3	2	1	1	1	0	2	0	0	0	0	0	0	1	2	1	1	0	1	0	2	3	2	1	1	1	0
gi|283756837|gb|ADDG01008022.1|:True:1931	gi|283756837|gb|ADDG01008022.1|:True:1931	1	1	1		1	1	1	1	0	0	0	0	0	1	1	1	0	0	1	1	0	0	0	0	1	0	0	0	1	0	0	0	0	0	1	1	1	0	0	1	1	0	0	0	0	1	0	0
gi|283756883|gb|ADDG01007976.1|:False:3792	gi|283756883|gb|ADDG01007976.1|:False:3792	1	1	1		1	1	1	1	1	1	0	0	0	0	1	0	0	0	1	1	0	0	1	0	0	0	0	0	1	1	1	0	0	0	0	1	0	0	0	1	1	0	0	1	0	0	0	0
gi|283756930|gb|ADDG01007929.1|:False:1334	gi|283756930|gb|ADDG01007929.1|:False:1334	1	1	1		1	1	1	1	0	0	0	0	0	1	1	1	0	0	1	0	0	0	0	1	0	0	0	1	0	0	0	0	0	0	1	1	1	0	0	1	0	0	0	0	1	0	0	0
gi|283756930|gb|ADDG01007929.1|:False:2016	gi|283756930|gb|ADDG01007929.1|:False:2016	1	1	1		1	1	1	1	1	1	1	0	1	0	0	0	1	0	1	1	1	1	1	1	1	1	1	1	1	1	1	1	0	1	0	0	0	1	0	1	1	1	1	1	1	1	1	1
gi|283756930|gb|ADDG01007929.1|:False:750	gi|283756930|gb|ADDG01007929.1|:False:750	2	2	2		1	2	2	2	1	0	0	0	0	1	2	1	2	0	0	0	0	0	0	0	0	0	0	0	0	1	0	0	0	0	1	2	1	2	0	0	0	0	0	0	0	0	0	0
gi|283757024|gb|ADDG01007835.1|:False:2789;gi|283636276|gb|ADDG01128574.1|:True:282	gi|283757024|gb|ADDG01007835.1|:False:2789	4;1	2;0	2;0		2	4	2	2	1	2	1	0	0	1	3	1	1	3	1	1	2	1	1	1	1	1	1	1	0	1	1	0	0	0	0	2	0	1	1	0	1	0	1	1	1	1	1	1
gi|283757060|gb|ADDG01007799.1|:True:3746	gi|283757060|gb|ADDG01007799.1|:True:3746	3	3	3		1	3	3	3	3	3	2	1	0	3	3	0	3	2	1	3	0	0	1	3	3	2	3	3	2	3	3	2	1	0	3	3	0	3	2	1	3	0	0	1	3	3	2	3
gi|283757140|gb|ADDG01007719.1|:False:1563	gi|283757140|gb|ADDG01007719.1|:False:1563	4	4	4		1	4	4	4	1	0	1	0	1	2	3	3	1	1	1	0	0	0	0	1	2	1	0	2	0	1	0	1	0	1	2	3	3	1	1	1	0	0	0	0	1	2	1	0
gi|283757155|gb|ADDG01007704.1|:False:1570	gi|283757155|gb|ADDG01007704.1|:False:1570	1	1	1		1	1	1	1	0	0	0	0	0	1	1	0	1	0	0	0	0	0	0	0	1	1	1	1	0	0	0	0	0	0	1	1	0	1	0	0	0	0	0	0	0	1	1	1
gi|283757155|gb|ADDG01007704.1|:False:4476	gi|283757155|gb|ADDG01007704.1|:False:4476	2	2	2		1	2	2	2	0	0	0	2	1	0	0	1	0	0	1	0	1	0	1	0	0	0	0	0	0	0	0	0	2	1	0	0	1	0	0	1	0	1	0	1	0	0	0	0
gi|283757187|gb|ADDG01007672.1|:True:655	gi|283757187|gb|ADDG01007672.1|:True:655	1	1	1		1	1	1	1	0	0	0	0	0	0	0	0	0	0	0	1	0	0	1	1	1	0	0	0	0	0	0	0	0	0	0	0	0	0	0	0	1	0	0	1	1	1	0	0
gi|283757222|gb|ADDG01007637.1|:True:692	gi|283757222|gb|ADDG01007637.1|:True:692	1	1	1		1	1	1	1	0	0	1	0	0	1	1	0	0	0	0	0	0	0	0	0	0	0	0	0	0	0	0	1	0	0	1	1	0	0	0	0	0	0	0	0	0	0	0	0
gi|283757225|gb|ADDG01007634.1|:False:1345	gi|283757225|gb|ADDG01007634.1|:False:1345	7	7	7		1	7	7	7	2	2	2	3	2	4	3	3	5	3	4	3	3	2	3	5	2	4	2	3	3	2	2	2	3	2	4	3	3	5	3	4	3	3	2	3	5	2	4	2
gi|283757371|gb|ADDG01007488.1|:False:1228	gi|283757371|gb|ADDG01007488.1|:False:1228	1	1	1		1	1	1	1	0	0	0	0	0	1	1	1	0	0	0	0	0	0	0	0	1	0	0	0	0	0	0	0	0	0	1	1	1	0	0	0	0	0	0	0	0	1	0	0
gi|283757453|gb|ADDG01007406.1|:False:2310	gi|283757453|gb|ADDG01007406.1|:False:2310	3	3	3		1	3	3	3	0	2	0	2	1	2	1	0	1	3	0	0	0	2	1	0	0	0	1	1	0	0	2	0	2	1	2	1	0	1	3	0	0	0	2	1	0	0	0	1
gi|283757556|gb|ADDG01007303.1|:True:1065	gi|283757556|gb|ADDG01007303.1|:True:1065	4	4	4		1	4	4	4	2	0	3	2	2	1	1	0	1	0	2	2	0	1	1	1	1	1	0	0	0	2	0	3	2	2	1	1	0	1	0	2	2	0	1	1	1	1	1	0
gi|283757556|gb|ADDG01007303.1|:True:2032	gi|283757556|gb|ADDG01007303.1|:True:2032	1	1	1		1	1	1	1	0	0	1	0	0	0	0	0	0	0	0	0	1	0	0	0	0	0	0	0	0	0	0	1	0	0	0	0	0	0	0	0	0	1	0	0	0	0	0	0
gi|283757576|gb|ADDG01007283.1|:True:3115	gi|283757576|gb|ADDG01007283.1|:True:3115	1	1	1		1	1	1	1	0	0	0	0	0	1	1	1	0	0	0	0	0	0	0	0	1	0	0	0	0	0	0	0	0	0	1	1	1	0	0	0	0	0	0	0	0	1	0	0
gi|283757600|gb|ADDG01007259.1|:False:2362	gi|283757600|gb|ADDG01007259.1|:False:2362	1	1	1		1	1	1	1	0	0	1	0	1	0	0	0	1	1	1	0	1	0	1	0	0	0	0	0	0	0	0	1	0	1	0	0	0	1	1	1	0	1	0	1	0	0	0	0
gi|283757600|gb|ADDG01007259.1|:False:3046	gi|283757600|gb|ADDG01007259.1|:False:3046	2	2	2		1	2	2	2	0	1	0	0	1	0	0	1	0	1	1	1	0	1	0	1	0	0	0	1	0	0	1	0	0	1	0	0	1	0	1	1	1	0	1	0	1	0	0	0
gi|283757600|gb|ADDG01007259.1|:False:4466	gi|283757600|gb|ADDG01007259.1|:False:4466	6	6	6		1	6	6	6	1	1	1	1	1	4	3	3	2	1	1	1	3	1	4	0	3	2	0	1	0	1	1	1	1	1	4	3	3	2	1	1	1	3	1	4	0	3	2	0
gi|283757612|gb|ADDG01007247.1|:True:3218	gi|283757612|gb|ADDG01007247.1|:True:3218	2	2	2		1	2	2	2	0	1	0	0	1	1	0	0	1	1	1	0	1	1	0	0	0	0	1	1	1	0	1	0	0	1	1	0	0	1	1	1	0	1	1	0	0	0	0	1
gi|283757618|gb|ADDG01007241.1|:True:3468	gi|283757618|gb|ADDG01007241.1|:True:3468	10	10	10		1	10	10	10	4	3	4	5	4	4	5	2	3	4	6	3	3	3	4	3	3	1	2	2	5	4	3	4	5	4	4	5	2	3	4	6	3	3	3	4	3	3	1	2
gi|283757634|gb|ADDG01007225.1|:False:2062	gi|283757634|gb|ADDG01007225.1|:False:2062	2	2	2		1	2	2	2	0	0	1	1	1	0	0	0	0	0	1	0	0	0	0	0	1	1	0	0	0	0	0	1	1	1	0	0	0	0	0	1	0	0	0	0	0	1	1	0
gi|283757635|gb|ADDG01007224.1|:False:2066	gi|283757635|gb|ADDG01007224.1|:False:2066	1	1	1		1	1	1	1	0	0	0	0	0	0	1	1	0	0	0	0	0	1	0	0	0	1	0	0	0	0	0	0	0	0	0	1	1	0	0	0	0	0	1	0	0	0	1	0
gi|283757635|gb|ADDG01007224.1|:False:4482	gi|283757635|gb|ADDG01007224.1|:False:4482	2	2	2		1	2	2	2	0	0	0	1	0	1	2	2	0	0	0	0	2	1	0	0	0	0	0	0	1	0	0	0	1	0	1	2	2	0	0	0	0	2	1	0	0	0	0	0
gi|283757708|gb|ADDG01007151.1|:False:2124	gi|283757708|gb|ADDG01007151.1|:False:2124	1	1	1		1	1	1	1	0	1	0	0	0	0	0	0	0	0	0	0	0	0	0	0	1	0	0	1	0	0	1	0	0	0	0	0	0	0	0	0	0	0	0	0	0	1	0	0
gi|283757716|gb|ADDG01007143.1|:False:4601	gi|283757716|gb|ADDG01007143.1|:False:4601	1	1	1		1	1	1	1	1	0	1	1	0	0	0	0	0	1	0	1	0	1	0	1	1	1	0	0	0	1	0	1	1	0	0	0	0	0	1	0	1	0	1	0	1	1	1	0
gi|283757727|gb|ADDG01007132.1|:True:2246	gi|283757727|gb|ADDG01007132.1|:True:2246	4	4	4		1	4	4	4	2	3	1	2	1	3	3	2	2	1	2	2	3	3	1	1	3	3	3	4	1	2	3	1	2	1	3	3	2	2	1	2	2	3	3	1	1	3	3	3
gi|283757727|gb|ADDG01007132.1|:True:3156	gi|283757727|gb|ADDG01007132.1|:True:3156	3	3	3		1	3	3	3	1	1	2	2	1	1	1	1	1	0	1	2	1	2	1	1	1	0	0	1	1	1	1	2	2	1	1	1	1	1	0	1	2	1	2	1	1	1	0	0
gi|283757756|gb|ADDG01007103.1|:True:1581	gi|283757756|gb|ADDG01007103.1|:True:1581	1	1	1		1	1	1	1	0	0	0	0	0	1	1	0	0	0	1	0	0	0	0	0	0	0	1	0	0	0	0	0	0	0	1	1	0	0	0	1	0	0	0	0	0	0	0	1
gi|283757807|gb|ADDG01007052.1|:True:2370	gi|283757807|gb|ADDG01007052.1|:True:2370	2	2	2		1	2	2	2	0	0	2	2	1	0	0	0	1	0	0	0	0	0	1	0	0	0	0	0	0	0	0	2	2	1	0	0	0	1	0	0	0	0	0	1	0	0	0	0
gi|283757826|gb|ADDG01007033.1|:False:4622	gi|283757826|gb|ADDG01007033.1|:False:4622	3	3	3		1	3	3	3	1	0	2	1	0	0	0	0	1	0	0	0	2	0	1	0	1	0	1	0	0	1	0	2	1	0	0	0	0	1	0	0	0	2	0	1	0	1	0	1
gi|283757997|gb|ADDG01006862.1|:False:630	gi|283757997|gb|ADDG01006862.1|:False:630	1	1	1		1	1	1	1	0	0	1	0	1	0	0	0	1	1	1	0	1	1	1	1	1	1	0	0	0	0	0	1	0	1	0	0	0	1	1	1	0	1	1	1	1	1	1	0
gi|283758055|gb|ADDG01006804.1|:True:2098	gi|283758055|gb|ADDG01006804.1|:True:2098	2	2	2		1	2	2	2	1	2	0	0	0	0	0	0	0	1	0	0	0	0	0	0	0	1	1	0	2	1	2	0	0	0	0	0	0	0	1	0	0	0	0	0	0	0	1	1
gi|283758055|gb|ADDG01006804.1|:True:2367	gi|283758055|gb|ADDG01006804.1|:True:2367	3	3	3		1	3	3	3	0	2	0	0	0	0	0	0	0	1	1	2	1	0	0	2	1	0	0	2	2	0	2	0	0	0	0	0	0	0	1	1	2	1	0	0	2	1	0	0
gi|283758088|gb|ADDG01006771.1|:True:2180	gi|283758088|gb|ADDG01006771.1|:True:2180	2	2	2		1	2	2	2	2	1	2	2	2	1	0	2	2	2	2	2	2	0	1	1	2	1	1	1	2	2	1	2	2	2	1	0	2	2	2	2	2	2	0	1	1	2	1	1
gi|283758094|gb|ADDG01006765.1|:False:875	gi|283758094|gb|ADDG01006765.1|:False:875	2	2	2		1	2	2	2	0	0	1	1	0	1	0	0	0	0	0	0	0	1	0	0	1	0	0	0	0	0	0	1	1	0	1	0	0	0	0	0	0	0	1	0	0	1	0	0
gi|283758143|gb|ADDG01006716.1|:False:1076	gi|283758143|gb|ADDG01006716.1|:False:1076	2	2	2		1	2	2	2	0	1	0	1	1	0	0	0	2	1	2	0	0	1	0	0	0	0	1	0	1	0	1	0	1	1	0	0	0	2	1	2	0	0	1	0	0	0	0	1
gi|283758143|gb|ADDG01006716.1|:False:1743	gi|283758143|gb|ADDG01006716.1|:False:1743	2	2	2		1	2	2	2	0	0	0	0	0	0	0	0	2	2	1	0	0	0	0	0	0	0	0	0	0	0	0	0	0	0	0	0	0	2	2	1	0	0	0	0	0	0	0	0
gi|283758143|gb|ADDG01006716.1|:False:4679	gi|283758143|gb|ADDG01006716.1|:False:4679	4	4	4		1	4	4	4	0	0	0	0	0	0	0	0	3	2	2	0	1	0	0	0	0	2	2	0	0	0	0	0	0	0	0	0	0	3	2	2	0	1	0	0	0	0	2	2
gi|283758147|gb|ADDG01006712.1|:True:356	gi|283758147|gb|ADDG01006712.1|:True:356	7	7	7		1	7	7	7	3	3	1	2	3	1	2	0	2	3	1	4	0	2	2	2	2	3	1	1	3	3	3	1	2	3	1	2	0	2	3	1	4	0	2	2	2	2	3	1
gi|283758152|gb|ADDG01006707.1|:True:3593	gi|283758152|gb|ADDG01006707.1|:True:3593	2	2	2		1	2	2	2	1	1	1	1	0	0	0	0	1	1	1	1	1	2	2	1	0	0	0	0	1	1	1	1	1	0	0	0	0	1	1	1	1	1	2	2	1	0	0	0
gi|283758175|gb|ADDG01006684.1|:False:4229	gi|283758175|gb|ADDG01006684.1|:False:4229	3	3	3		1	3	3	3	0	1	0	0	0	2	1	2	2	0	1	1	0	0	1	2	2	2	2	0	0	0	1	0	0	0	2	1	2	2	0	1	1	0	0	1	2	2	2	2
gi|283758273|gb|ADDG01006586.1|:False:2076	gi|283758273|gb|ADDG01006586.1|:False:2076	6	6	6		1	6	6	6	2	2	1	2	1	5	3	4	4	3	1	3	1	3	2	0	3	3	3	2	3	2	2	1	2	1	5	3	4	4	3	1	3	1	3	2	0	3	3	3
gi|283758275|gb|ADDG01006584.1|:False:776	gi|283758275|gb|ADDG01006584.1|:False:776	1	1	1		1	1	1	1	1	0	1	0	1	0	0	1	1	1	0	1	0	0	0	0	1	1	0	0	0	1	0	1	0	1	0	0	1	1	1	0	1	0	0	0	0	1	1	0
gi|283758294|gb|ADDG01006565.1|:False:1195	gi|283758294|gb|ADDG01006565.1|:False:1195	6	6	6		1	6	6	6	1	2	1	1	2	2	2	1	2	3	1	1	2	2	1	2	2	1	1	2	1	1	2	1	1	2	2	2	1	2	3	1	1	2	2	1	2	2	1	1
gi|283758294|gb|ADDG01006565.1|:False:315	gi|283758294|gb|ADDG01006565.1|:False:315	1	1	1		1	1	1	1	0	0	0	0	1	0	0	0	1	0	0	0	0	0	0	0	0	0	0	0	0	0	0	0	0	1	0	0	0	1	0	0	0	0	0	0	0	0	0	0
gi|283758390|gb|ADDG01006469.1|:True:1895	gi|283758390|gb|ADDG01006469.1|:True:1895	1	1	1		1	1	1	1	0	0	1	1	0	1	1	1	0	1	1	1	0	1	1	1	0	1	0	1	0	0	0	1	1	0	1	1	1	0	1	1	1	0	1	1	1	0	1	0
gi|283758390|gb|ADDG01006469.1|:True:85	gi|283758390|gb|ADDG01006469.1|:True:85	1	1	1		1	1	1	1	0	1	1	0	1	1	0	1	0	0	0	0	1	0	1	0	0	0	0	0	0	0	1	1	0	1	1	0	1	0	0	0	0	1	0	1	0	0	0	0
gi|283758402|gb|ADDG01006457.1|:True:4077	gi|283758402|gb|ADDG01006457.1|:True:4077	1	1	1		1	1	1	1	0	0	0	1	1	0	0	0	0	0	1	0	0	0	0	0	0	1	0	0	0	0	0	0	1	1	0	0	0	0	0	1	0	0	0	0	0	0	1	0
gi|283758411|gb|ADDG01006448.1|:True:13	gi|283758411|gb|ADDG01006448.1|:True:13	6	6	6		1	6	6	6	3	3	3	2	3	3	1	2	3	5	2	1	3	4	5	1	5	4	2	3	1	3	3	3	2	3	3	1	2	3	5	2	1	3	4	5	1	5	4	2
gi|283758412|gb|ADDG01006447.1|:False:4150	gi|283758412|gb|ADDG01006447.1|:False:4150	1	1	1		1	1	1	1	1	1	1	1	1	1	0	1	1	0	1	0	1	0	0	1	1	1	1	1	1	1	1	1	1	1	1	0	1	1	0	1	0	1	0	0	1	1	1	1
gi|283758412|gb|ADDG01006447.1|:False:4585	gi|283758412|gb|ADDG01006447.1|:False:4585	1	1	1		1	1	1	1	0	0	0	0	0	0	0	0	0	1	1	1	0	1	0	0	0	0	0	0	0	0	0	0	0	0	0	0	0	0	1	1	1	0	1	0	0	0	0	0
gi|283758436|gb|ADDG01006423.1|:False:3357	gi|283758436|gb|ADDG01006423.1|:False:3357	2	2	2		1	2	2	2	0	1	0	1	0	1	1	2	0	1	0	0	0	1	0	0	1	0	1	1	0	0	1	0	1	0	1	1	2	0	1	0	0	0	1	0	0	1	0	1
gi|283758466|gb|ADDG01006393.1|:False:1321	gi|283758466|gb|ADDG01006393.1|:False:1321	3	3	3		1	3	3	3	1	1	0	2	0	2	3	1	3	3	2	2	1	2	1	3	1	0	2	1	3	1	1	0	2	0	2	3	1	3	3	2	2	1	2	1	3	1	0	2
gi|283758468|gb|ADDG01006391.1|:False:1598	gi|283758468|gb|ADDG01006391.1|:False:1598	1	1	1		1	1	1	1	0	0	1	1	1	0	0	0	0	0	1	0	0	0	1	0	0	0	0	1	0	0	0	1	1	1	0	0	0	0	0	1	0	0	0	1	0	0	0	0
gi|283758491|gb|ADDG01006368.1|:True:170	gi|283758491|gb|ADDG01006368.1|:True:170	2	2	2		1	2	2	2	0	0	0	0	0	0	1	0	0	0	0	0	0	0	1	0	0	0	0	0	0	0	0	0	0	0	0	1	0	0	0	0	0	0	0	1	0	0	0	0
gi|283758501|gb|ADDG01006358.1|:True:2137	gi|283758501|gb|ADDG01006358.1|:True:2137	2	2	2		1	2	2	2	0	0	2	1	1	0	0	0	0	0	0	1	0	0	1	0	0	1	1	1	0	0	0	2	1	1	0	0	0	0	0	0	1	0	0	1	0	0	1	1
gi|283758503|gb|ADDG01006356.1|:True:3635	gi|283758503|gb|ADDG01006356.1|:True:3635	1	1	1		1	1	1	1	1	0	0	1	0	1	1	0	0	1	1	1	0	1	0	0	1	1	0	0	1	1	0	0	1	0	1	1	0	0	1	1	1	0	1	0	0	1	1	0
gi|283758526|gb|ADDG01006333.1|:True:974	gi|283758526|gb|ADDG01006333.1|:True:974	2	2	2		1	2	2	2	0	0	0	0	0	1	0	1	0	0	0	0	2	1	1	0	1	0	1	1	0	0	0	0	0	0	1	0	1	0	0	0	0	2	1	1	0	1	0	1
gi|283758652|gb|ADDG01006207.1|:False:710	gi|283758652|gb|ADDG01006207.1|:False:710	1	1	1		1	1	1	1	0	1	0	0	0	1	1	1	0	0	0	0	0	0	0	0	0	1	1	1	1	0	1	0	0	0	1	1	1	0	0	0	0	0	0	0	0	0	1	1
gi|283758668|gb|ADDG01006191.1|:True:424	gi|283758668|gb|ADDG01006191.1|:True:424	1	1	1		1	1	1	1	0	0	1	0	1	0	0	0	1	1	1	1	0	0	0	1	1	0	0	0	0	0	0	1	0	1	0	0	0	1	1	1	1	0	0	0	1	1	0	0
gi|283758950|gb|ADDG01005909.1|:False:2720	gi|283758950|gb|ADDG01005909.1|:False:2720	2	2	2		1	2	2	2	0	1	1	1	1	0	0	0	0	1	1	2	0	0	0	2	0	0	1	0	0	0	1	1	1	1	0	0	0	0	1	1	2	0	0	0	2	0	0	1
gi|283759051|gb|ADDG01005808.1|:False:2305	gi|283759051|gb|ADDG01005808.1|:False:2305	2	2	2		1	2	2	2	0	2	1	1	1	1	2	1	0	2	1	0	1	2	1	1	2	1	2	1	2	0	2	1	1	1	1	2	1	0	2	1	0	1	2	1	1	2	1	2
gi|283759118|gb|ADDG01005741.1|:False:1010	gi|283759118|gb|ADDG01005741.1|:False:1010	2	2	2		1	2	2	2	1	2	1	2	1	0	0	0	2	1	2	0	0	0	0	1	1	2	1	1	1	1	2	1	2	1	0	0	0	2	1	2	0	0	0	0	1	1	2	1
gi|283759156|gb|ADDG01005703.1|:False:1326	gi|283759156|gb|ADDG01005703.1|:False:1326	4	4	4		1	4	4	4	0	0	3	3	3	0	0	0	2	0	1	0	3	0	2	1	1	1	1	3	1	0	0	3	3	3	0	0	0	2	0	1	0	3	0	2	1	1	1	1
gi|283759156|gb|ADDG01005703.1|:False:2852	gi|283759156|gb|ADDG01005703.1|:False:2852	2	2	2		1	2	2	2	0	0	1	2	1	1	1	1	0	1	1	0	0	0	0	0	1	1	1	0	0	0	0	1	2	1	1	1	1	0	1	1	0	0	0	0	0	1	1	1
gi|283759188|gb|ADDG01005671.1|:True:2759	gi|283759188|gb|ADDG01005671.1|:True:2759	1	1	1		1	1	1	1	1	0	0	1	0	1	1	1	1	0	0	0	0	0	0	1	0	1	0	1	0	1	0	0	1	0	1	1	1	1	0	0	0	0	0	0	1	0	1	0
gi|283759306|gb|ADDG01005553.1|:False:1646	gi|283759306|gb|ADDG01005553.1|:False:1646	1	1	1		1	1	1	1	0	1	0	0	0	0	0	0	1	1	1	1	1	1	0	1	0	0	1	1	1	0	1	0	0	0	0	0	0	1	1	1	1	1	1	0	1	0	0	1
gi|283759306|gb|ADDG01005553.1|:False:2834	gi|283759306|gb|ADDG01005553.1|:False:2834	2	2	2		1	2	2	2	0	0	0	1	0	1	1	0	0	0	1	1	1	1	0	1	1	0	0	0	0	0	0	0	1	0	1	1	0	0	0	1	1	1	1	0	1	1	0	0
gi|283759361|gb|ADDG01005498.1|:True:478	gi|283759361|gb|ADDG01005498.1|:True:478	16	16	16		1	16	16	16	3	4	7	7	5	8	10	6	8	6	3	2	7	4	4	2	4	7	7	4	3	3	4	7	7	5	8	10	6	8	6	3	2	7	4	4	2	4	7	7
gi|283759377|gb|ADDG01005482.1|:True:1821	gi|283759377|gb|ADDG01005482.1|:True:1821	1	1	1		1	1	1	1	0	0	0	0	1	1	0	0	0	1	0	0	0	1	0	0	1	1	0	1	0	0	0	0	0	1	1	0	0	0	1	0	0	0	1	0	0	1	1	0
gi|283759377|gb|ADDG01005482.1|:True:859	gi|283759377|gb|ADDG01005482.1|:True:859	2	2	2		1	2	2	2	0	0	1	0	0	2	1	2	1	0	1	0	0	1	1	0	1	0	1	1	1	0	0	1	0	0	2	1	2	1	0	1	0	0	1	1	0	1	0	1
gi|283759444|gb|ADDG01005415.1|:True:4554	gi|283759444|gb|ADDG01005415.1|:True:4554	2	2	2		1	2	2	2	0	1	0	1	1	2	2	2	1	1	0	0	1	1	2	0	1	1	1	1	0	0	1	0	1	1	2	2	2	1	1	0	0	1	1	2	0	1	1	1
gi|283759482|gb|ADDG01005377.1|:True:690	gi|283759482|gb|ADDG01005377.1|:True:690	1	1	1		1	1	1	1	0	0	0	0	0	0	0	0	0	0	0	0	0	0	0	0	0	0	0	0	1	0	0	0	0	0	0	0	0	0	0	0	0	0	0	0	0	0	0	0
gi|283759483|gb|ADDG01005376.1|:False:4995	gi|283759483|gb|ADDG01005376.1|:False:4995	2	2	2		1	2	2	2	2	0	1	0	0	1	0	0	0	0	2	2	0	0	0	1	1	2	1	1	1	2	0	1	0	0	1	0	0	0	0	2	2	0	0	0	1	1	2	1
gi|283759486|gb|ADDG01005373.1|:False:672	gi|283759486|gb|ADDG01005373.1|:False:672	1	1	1		1	1	1	1	0	0	0	0	0	0	0	0	0	1	0	0	0	0	0	0	1	1	1	0	0	0	0	0	0	0	0	0	0	0	1	0	0	0	0	0	0	1	1	1
gi|283759506|gb|ADDG01005353.1|:False:1397	gi|283759506|gb|ADDG01005353.1|:False:1397	1	1	1		1	1	1	1	0	0	1	0	0	0	1	0	0	0	1	0	0	0	0	0	0	0	1	1	1	0	0	1	0	0	0	1	0	0	0	1	0	0	0	0	0	0	0	1
gi|283759517|gb|ADDG01005342.1|:False:1329	gi|283759517|gb|ADDG01005342.1|:False:1329	2	2	2		1	2	2	2	0	0	2	2	1	0	1	0	1	1	0	1	2	1	2	0	1	1	0	1	1	0	0	2	2	1	0	1	0	1	1	0	1	2	1	2	0	1	1	0
gi|283759517|gb|ADDG01005342.1|:False:2314	gi|283759517|gb|ADDG01005342.1|:False:2314	2	2	2		1	2	2	2	2	0	2	0	1	0	1	0	0	0	1	1	1	0	0	0	0	1	0	1	0	2	0	2	0	1	0	1	0	0	0	1	1	1	0	0	0	0	1	0
gi|283759573|gb|ADDG01005286.1|:False:3033	gi|283759573|gb|ADDG01005286.1|:False:3033	1	1	1		1	1	1	1	0	0	0	0	0	1	1	0	0	0	0	0	0	0	0	0	0	0	0	0	0	0	0	0	0	0	1	1	0	0	0	0	0	0	0	0	0	0	0	0
gi|283759573|gb|ADDG01005286.1|:False:783	gi|283759573|gb|ADDG01005286.1|:False:783	2	2	2		1	2	2	2	1	0	1	0	1	0	1	1	2	2	1	1	0	0	0	0	1	1	0	1	1	1	0	1	0	1	0	1	1	2	2	1	1	0	0	0	0	1	1	0
gi|283759598|gb|ADDG01005261.1|:False:509	gi|283759598|gb|ADDG01005261.1|:False:509	2	2	2		1	2	2	2	0	0	0	0	0	1	0	0	0	0	0	0	0	1	0	0	0	0	1	0	0	0	0	0	0	0	1	0	0	0	0	0	0	0	1	0	0	0	0	1
gi|283759598|gb|ADDG01005261.1|:False:814	gi|283759598|gb|ADDG01005261.1|:False:814	2	2	2		1	2	2	2	0	0	0	0	0	2	1	1	0	0	0	0	0	0	0	1	1	0	1	0	0	0	0	0	0	0	2	1	1	0	0	0	0	0	0	0	1	1	0	1
gi|283759613|gb|ADDG01005246.1|:False:1394	gi|283759613|gb|ADDG01005246.1|:False:1394	3	3	3		1	3	3	3	0	0	1	2	1	0	1	1	1	2	3	0	1	0	0	0	1	0	3	0	0	0	0	1	2	1	0	1	1	1	2	3	0	1	0	0	0	1	0	3
gi|283759613|gb|ADDG01005246.1|:False:819	gi|283759613|gb|ADDG01005246.1|:False:819	1	1	1		1	1	1	1	0	1	1	1	1	1	1	1	1	1	0	0	1	1	1	0	0	0	0	0	1	0	1	1	1	1	1	1	1	1	1	0	0	1	1	1	0	0	0	0
gi|283759645|gb|ADDG01005214.1|:False:4570	gi|283759645|gb|ADDG01005214.1|:False:4570	4	4	4		1	4	4	4	2	1	2	2	1	1	2	2	3	3	3	0	2	2	1	1	3	1	1	1	2	2	1	2	2	1	1	2	2	3	3	3	0	2	2	1	1	3	1	1
gi|283759680|gb|ADDG01005179.1|:True:2582	gi|283759680|gb|ADDG01005179.1|:True:2582	1	1	1		1	1	1	1	0	0	0	0	0	1	1	1	1	1	1	1	0	0	1	1	1	1	1	0	1	0	0	0	0	0	1	1	1	1	1	1	1	0	0	1	1	1	1	1
gi|283759688|gb|ADDG01005171.1|:True:1470	gi|283759688|gb|ADDG01005171.1|:True:1470	1	1	1		1	1	1	1	1	1	1	1	0	0	0	0	0	0	0	0	1	1	0	1	0	0	1	0	0	1	1	1	1	0	0	0	0	0	0	0	0	1	1	0	1	0	0	1
gi|283759744|gb|ADDG01005115.1|:True:1087	gi|283759744|gb|ADDG01005115.1|:True:1087	3	3	3		1	3	3	3	1	1	1	2	1	0	1	0	2	1	2	1	0	0	0	1	1	1	0	2	0	1	1	1	2	1	0	1	0	2	1	2	1	0	0	0	1	1	1	0
gi|283759744|gb|ADDG01005115.1|:True:2485	gi|283759744|gb|ADDG01005115.1|:True:2485	7	7	7		1	7	7	7	0	1	2	3	3	6	4	4	2	0	1	2	3	1	0	1	1	1	1	2	1	0	1	2	3	3	6	4	4	2	0	1	2	3	1	0	1	1	1	1
gi|283759753|gb|ADDG01005106.1|:True:1238	gi|283759753|gb|ADDG01005106.1|:True:1238	1	1	1		1	1	1	1	1	0	0	1	0	1	0	1	0	0	0	1	0	0	0	1	0	0	0	0	0	1	0	0	1	0	1	0	1	0	0	0	1	0	0	0	1	0	0	0
gi|283759785|gb|ADDG01005074.1|:False:4352	gi|283759785|gb|ADDG01005074.1|:False:4352	2	2	2		1	2	2	2	0	0	0	0	0	1	1	0	0	1	1	0	0	0	0	0	0	0	1	0	0	0	0	0	0	0	1	1	0	0	1	1	0	0	0	0	0	0	0	1
gi|283759792|gb|ADDG01005067.1|:True:2765	gi|283759792|gb|ADDG01005067.1|:True:2765	8	8	8		1	8	8	8	2	4	5	3	5	1	0	1	7	5	3	5	1	4	3	3	6	4	5	2	4	2	4	5	3	5	1	0	1	7	5	3	5	1	4	3	3	6	4	5
gi|283759826|gb|ADDG01005033.1|:False:2783	gi|283759826|gb|ADDG01005033.1|:False:2783	8	8	6		1	8	8	6	2	2	2	1	2	4	5	6	4	4	4	4	3	4	5	3	4	3	4	3	3	2	2	2	1	2	4	5	6	4	4	4	4	3	4	5	3	4	3	4
gi|283759888|gb|ADDG01004971.1|:True:3555	gi|283759888|gb|ADDG01004971.1|:True:3555	2	2	2		1	2	2	2	1	0	1	1	2	1	2	1	0	0	0	0	1	0	0	0	1	0	0	0	0	1	0	1	1	2	1	2	1	0	0	0	0	1	0	0	0	1	0	0
gi|283759991|gb|ADDG01004868.1|:False:1231	gi|283759991|gb|ADDG01004868.1|:False:1231	1	1	1		1	1	1	1	1	0	1	0	0	0	0	0	0	1	1	0	1	1	0	0	0	0	0	0	0	1	0	1	0	0	0	0	0	0	1	1	0	1	1	0	0	0	0	0
gi|283760051|gb|ADDG01004808.1|:True:414	gi|283760051|gb|ADDG01004808.1|:True:414	3	3	3		1	3	3	3	0	0	0	0	0	1	2	1	3	2	1	0	1	2	1	0	1	2	3	2	1	0	0	0	0	0	1	2	1	3	2	1	0	1	2	1	0	1	2	3
gi|283760062|gb|ADDG01004797.1|:True:1422	gi|283760062|gb|ADDG01004797.1|:True:1422	1	1	1		1	1	1	1	0	0	1	0	1	1	1	0	0	0	0	0	1	1	1	0	0	0	0	0	0	0	0	1	0	1	1	1	0	0	0	0	0	1	1	1	0	0	0	0
gi|283760062|gb|ADDG01004797.1|:True:3941	gi|283760062|gb|ADDG01004797.1|:True:3941	2	2	2		1	2	2	2	0	1	0	0	0	2	2	1	0	0	0	1	0	1	0	0	2	0	0	0	1	0	1	0	0	0	2	2	1	0	0	0	1	0	1	0	0	2	0	0
gi|283760063|gb|ADDG01004796.1|:False:924	gi|283760063|gb|ADDG01004796.1|:False:924	1	1	1		1	1	1	1	1	0	0	0	0	0	0	0	0	0	0	1	0	0	0	1	0	0	0	1	1	1	0	0	0	0	0	0	0	0	0	0	1	0	0	0	1	0	0	0
gi|283760116|gb|ADDG01004743.1|:False:2604	gi|283760116|gb|ADDG01004743.1|:False:2604	2	2	2		1	2	2	2	2	2	2	0	0	1	2	1	1	1	1	0	0	1	1	1	2	1	2	0	1	2	2	2	0	0	1	2	1	1	1	1	0	0	1	1	1	2	1	2
gi|283760166|gb|ADDG01004693.1|:True:1246	gi|283760166|gb|ADDG01004693.1|:True:1246	1	1	1		1	1	1	1	1	1	1	0	0	1	1	1	1	1	1	0	0	1	0	1	1	1	0	1	1	1	1	1	0	0	1	1	1	1	1	1	0	0	1	0	1	1	1	0
gi|283760217|gb|ADDG01004642.1|:True:2	gi|283760217|gb|ADDG01004642.1|:True:2	14	14	14		1	14	14	14	3	3	6	6	9	1	2	1	3	5	2	4	5	3	3	4	6	5	5	6	1	3	3	6	6	9	1	2	1	3	5	2	4	5	3	3	4	6	5	5
gi|283760234|gb|ADDG01004625.1|:True:2179	gi|283760234|gb|ADDG01004625.1|:True:2179	4	4	4		1	4	4	4	1	2	3	2	1	2	1	2	3	2	3	2	2	3	1	0	2	1	1	3	1	1	2	3	2	1	2	1	2	3	2	3	2	2	3	1	0	2	1	1
gi|283760234|gb|ADDG01004625.1|:True:276	gi|283760234|gb|ADDG01004625.1|:True:276	22	22	22		1	22	22	22	7	6	11	9	12	4	5	5	11	10	11	9	10	8	10	6	8	10	8	5	6	7	6	11	9	12	4	5	5	11	10	11	9	10	8	10	6	8	10	8
gi|283760234|gb|ADDG01004625.1|:True:3414	gi|283760234|gb|ADDG01004625.1|:True:3414	4	4	4		1	4	4	4	1	0	1	0	1	1	1	1	1	0	0	1	2	2	0	1	0	1	1	3	0	1	0	1	0	1	1	1	1	1	0	0	1	2	2	0	1	0	1	1
gi|283760234|gb|ADDG01004625.1|:True:3530	gi|283760234|gb|ADDG01004625.1|:True:3530	5	5	5		1	5	5	5	2	3	2	2	1	3	1	2	1	3	3	2	1	1	2	2	4	3	2	3	3	2	3	2	2	1	3	1	2	1	3	3	2	1	1	2	2	4	3	2
gi|283760234|gb|ADDG01004625.1|:True:4150	gi|283760234|gb|ADDG01004625.1|:True:4150	11	11	11		1	11	11	11	3	1	3	2	6	2	1	3	5	4	4	5	2	3	2	2	3	4	2	3	2	3	1	3	2	6	2	1	3	5	4	4	5	2	3	2	2	3	4	2
gi|283760264|gb|ADDG01004595.1|:False:3971	gi|283760264|gb|ADDG01004595.1|:False:3971	2	2	2		1	2	2	2	0	0	1	0	0	1	0	1	1	1	0	0	0	0	0	0	0	0	0	0	0	0	0	1	0	0	1	0	1	1	1	0	0	0	0	0	0	0	0	0
gi|283760264|gb|ADDG01004595.1|:False:4427	gi|283760264|gb|ADDG01004595.1|:False:4427	3	3	3		1	3	3	3	1	1	2	1	1	1	2	1	1	1	1	0	1	1	2	1	2	1	2	1	0	1	1	2	1	1	1	2	1	1	1	1	0	1	1	2	1	2	1	2
gi|283760276|gb|ADDG01004583.1|:True:1596	gi|283760276|gb|ADDG01004583.1|:True:1596	1	1	1		1	1	1	1	1	1	1	1	1	1	1	1	1	1	0	1	1	1	1	1	1	0	1	0	1	1	1	1	1	1	1	1	1	1	1	0	1	1	1	1	1	1	0	1
gi|283760356|gb|ADDG01004503.1|:True:3888	gi|283760356|gb|ADDG01004503.1|:True:3888	1	1	1		1	1	1	1	0	0	0	0	1	0	0	0	1	1	0	1	0	1	1	0	0	1	1	1	1	0	0	0	0	1	0	0	0	1	1	0	1	0	1	1	0	0	1	1
gi|283760403|gb|ADDG01004456.1|:False:3650	gi|283760403|gb|ADDG01004456.1|:False:3650	3	3	3		1	3	3	3	1	2	3	2	1	1	0	0	0	0	0	1	0	0	0	1	2	1	1	0	1	1	2	3	2	1	1	0	0	0	0	0	1	0	0	0	1	2	1	1
gi|283760437|gb|ADDG01004422.1|:True:2590	gi|283760437|gb|ADDG01004422.1|:True:2590	4	4	4		1	4	4	4	0	2	0	1	0	0	0	0	1	2	1	1	0	0	0	1	0	0	1	1	3	0	2	0	1	0	0	0	0	1	2	1	1	0	0	0	1	0	0	1
gi|283760438|gb|ADDG01004421.1|:True:4262	gi|283760438|gb|ADDG01004421.1|:True:4262	2	2	2		1	2	2	2	0	0	1	0	1	2	1	0	1	0	1	0	0	0	2	0	0	1	1	0	0	0	0	1	0	1	2	1	0	1	0	1	0	0	0	2	0	0	1	1
gi|283760459|gb|ADDG01004400.1|:False:4670	gi|283760459|gb|ADDG01004400.1|:False:4670	3	3	3		1	3	3	3	1	0	0	2	2	0	0	0	0	0	0	0	0	0	0	0	0	1	0	0	0	1	0	0	2	2	0	0	0	0	0	0	0	0	0	0	0	0	1	0
gi|283760488|gb|ADDG01004371.1|:False:1146	gi|283760488|gb|ADDG01004371.1|:False:1146	6	6	6		1	6	6	6	2	0	1	1	1	3	4	4	2	2	3	1	2	1	1	2	3	4	4	4	0	2	0	1	1	1	3	4	4	2	2	3	1	2	1	1	2	3	4	4
gi|283760488|gb|ADDG01004371.1|:False:1316	gi|283760488|gb|ADDG01004371.1|:False:1316	1	1	1		1	1	1	1	0	1	0	0	0	1	1	1	0	1	0	0	0	0	0	1	0	1	1	1	0	0	1	0	0	0	1	1	1	0	1	0	0	0	0	0	1	0	1	1
gi|283760496|gb|ADDG01004363.1|:True:1379	gi|283760496|gb|ADDG01004363.1|:True:1379	1	1	1		1	1	1	1	0	0	0	0	0	0	0	0	1	0	0	1	0	0	0	1	0	0	0	0	1	0	0	0	0	0	0	0	0	1	0	0	1	0	0	0	1	0	0	0
gi|283760540|gb|ADDG01004319.1|:False:1471	gi|283760540|gb|ADDG01004319.1|:False:1471	1	1	1		1	1	1	1	1	1	0	0	0	0	0	0	0	0	0	1	0	0	0	1	1	1	1	0	0	1	1	0	0	0	0	0	0	0	0	0	1	0	0	0	1	1	1	1
gi|283760566|gb|ADDG01004293.1|:True:3416	gi|283760566|gb|ADDG01004293.1|:True:3416	1	1	1		1	1	1	1	1	0	0	0	1	0	0	0	0	1	0	1	0	0	0	1	1	1	1	1	1	1	0	0	0	1	0	0	0	0	1	0	1	0	0	0	1	1	1	1
gi|283760566|gb|ADDG01004293.1|:True:4817	gi|283760566|gb|ADDG01004293.1|:True:4817	1	1	1		1	1	1	1	0	0	0	0	0	0	0	0	1	1	1	1	0	0	0	0	0	0	0	0	0	0	0	0	0	0	0	0	0	1	1	1	1	0	0	0	0	0	0	0
gi|283760634|gb|ADDG01004225.1|:True:1	gi|283760634|gb|ADDG01004225.1|:True:1	4	4	4		1	4	4	4	1	1	2	1	2	1	1	2	0	2	0	1	0	1	0	1	0	1	1	0	0	1	1	2	1	2	1	1	2	0	2	0	1	0	1	0	1	0	1	1
gi|283760688|gb|ADDG01004171.1|:False:4705	gi|283760688|gb|ADDG01004171.1|:False:4705	2	2	2		1	2	2	2	1	1	1	0	1	0	0	1	1	1	1	2	1	1	1	1	1	1	1	2	1	1	1	1	0	1	0	0	1	1	1	1	2	1	1	1	1	1	1	1
gi|283760692|gb|ADDG01004167.1|:False:3001	gi|283760692|gb|ADDG01004167.1|:False:3001	1	1	1		1	1	1	1	0	0	0	0	0	0	0	0	0	0	0	0	0	0	0	0	0	1	0	0	0	0	0	0	0	0	0	0	0	0	0	0	0	0	0	0	0	0	1	0
gi|283760753|gb|ADDG01004106.1|:True:2259	gi|283760753|gb|ADDG01004106.1|:True:2259	1	1	1		1	1	1	1	0	0	0	0	0	1	0	1	0	0	1	0	1	0	1	1	1	0	0	1	0	0	0	0	0	0	1	0	1	0	0	1	0	1	0	1	1	1	0	0
gi|283760757|gb|ADDG01004102.1|:True:4751	gi|283760757|gb|ADDG01004102.1|:True:4751	8	8	8		1	8	8	8	3	5	3	3	5	5	2	3	5	4	5	5	4	2	3	7	5	4	3	3	3	3	5	3	3	5	5	2	3	5	4	5	5	4	2	3	7	5	4	3
gi|283760761|gb|ADDG01004098.1|:True:2231	gi|283760761|gb|ADDG01004098.1|:True:2231	12	8	7		1	12	8	7	4	2	9	7	10	2	5	5	7	8	7	5	6	6	4	3	3	4	5	6	7	3	2	5	4	7	1	2	3	5	4	3	4	3	3	3	2	2	3	3
gi|283760761|gb|ADDG01004098.1|:True:3361	gi|283760761|gb|ADDG01004098.1|:True:3361	3	1	1		1	3	1	1	0	1	2	1	2	1	2	1	3	0	2	1	1	1	1	0	2	1	1	0	0	0	0	1	0	1	0	0	0	1	0	1	0	0	0	0	0	0	0	0
gi|283760761|gb|ADDG01004098.1|:True:4153	gi|283760761|gb|ADDG01004098.1|:True:4153	2	2	2		1	2	2	2	0	0	0	0	1	0	0	1	0	0	0	1	0	0	0	0	0	0	0	1	0	0	0	0	0	1	0	0	1	0	0	0	1	0	0	0	0	0	0	0
gi|283760761|gb|ADDG01004098.1|:True:421	gi|283760761|gb|ADDG01004098.1|:True:421	5	5	1		1	5	5	1	3	2	2	2	3	1	0	0	2	3	3	1	1	1	0	3	2	3	1	2	0	3	2	2	2	3	1	0	0	2	3	3	1	1	1	0	3	2	3	1
gi|283760790|gb|ADDG01004069.1|:True:3918	gi|283760790|gb|ADDG01004069.1|:True:3918	1	1	1		1	1	1	1	0	0	0	1	1	1	1	1	1	0	0	0	1	1	0	0	0	0	0	0	0	0	0	0	1	1	1	1	1	1	0	0	0	1	1	0	0	0	0	0
gi|283760804|gb|ADDG01004055.1|:True:1812	gi|283760804|gb|ADDG01004055.1|:True:1812	5	5	5		1	5	5	5	0	0	3	0	1	2	2	3	0	0	1	0	1	0	1	0	0	0	0	0	0	0	0	3	0	1	2	2	3	0	0	1	0	1	0	1	0	0	0	0
gi|283760818|gb|ADDG01004041.1|:True:1587	gi|283760818|gb|ADDG01004041.1|:True:1587	2	2	2		1	2	2	2	0	0	0	0	0	1	1	0	0	0	0	2	0	0	0	1	0	1	0	0	1	0	0	0	0	0	1	1	0	0	0	0	2	0	0	0	1	0	1	0
gi|283760831|gb|ADDG01004028.1|:False:3832	gi|283760831|gb|ADDG01004028.1|:False:3832	2	2	2		1	2	2	2	0	0	0	0	0	1	2	0	0	1	0	0	0	0	0	0	0	0	0	0	0	0	0	0	0	0	1	2	0	0	1	0	0	0	0	0	0	0	0	0
gi|283760923|gb|ADDG01003936.1|:True:3374	gi|283760923|gb|ADDG01003936.1|:True:3374	2	2	2		1	2	2	2	0	0	0	0	0	0	0	0	1	2	2	0	0	0	0	0	0	1	2	0	0	0	0	0	0	0	0	0	0	1	2	2	0	0	0	0	0	0	1	2
gi|283760964|gb|ADDG01003895.1|:False:4613	gi|283760964|gb|ADDG01003895.1|:False:4613	1	1	1		1	1	1	1	0	0	1	0	1	0	0	1	0	0	0	0	0	0	0	0	0	1	1	0	0	0	0	1	0	1	0	0	1	0	0	0	0	0	0	0	0	0	1	1
gi|283760985|gb|ADDG01003874.1|:False:2911	gi|283760985|gb|ADDG01003874.1|:False:2911	1	1	1		1	1	1	1	0	0	0	0	0	0	0	0	0	1	0	0	0	0	1	0	0	1	1	0	0	0	0	0	0	0	0	0	0	0	1	0	0	0	0	1	0	0	1	1
gi|283761007|gb|ADDG01003852.1|:False:5104	gi|283761007|gb|ADDG01003852.1|:False:5104	1	1	1		1	1	1	1	0	0	0	1	1	1	1	1	0	0	0	0	0	0	0	0	0	0	0	0	0	0	0	0	1	1	1	1	1	0	0	0	0	0	0	0	0	0	0	0
gi|283761009|gb|ADDG01003850.1|:False:3652	gi|283761009|gb|ADDG01003850.1|:False:3652	1	1	1		1	1	1	1	0	0	0	0	1	0	0	0	0	0	1	0	0	0	0	0	1	1	0	1	0	0	0	0	0	1	0	0	0	0	0	1	0	0	0	0	0	1	1	0
gi|283761009|gb|ADDG01003850.1|:False:4586	gi|283761009|gb|ADDG01003850.1|:False:4586	2	2	2		1	2	2	2	0	0	1	2	1	0	0	0	1	0	0	0	0	1	0	0	1	1	1	0	0	0	0	1	2	1	0	0	0	1	0	0	0	0	1	0	0	1	1	1
gi|283761009|gb|ADDG01003850.1|:False:4940	gi|283761009|gb|ADDG01003850.1|:False:4940	1	1	1		1	1	1	1	0	0	1	1	1	0	1	0	1	1	1	0	0	0	0	0	1	0	1	1	0	0	0	1	1	1	0	1	0	1	1	1	0	0	0	0	0	1	0	1
gi|283761032|gb|ADDG01003827.1|:False:3482	gi|283761032|gb|ADDG01003827.1|:False:3482	4	4	4		1	4	4	4	0	0	0	1	0	1	0	0	2	0	2	1	0	1	0	0	1	2	2	1	2	0	0	0	1	0	1	0	0	2	0	2	1	0	1	0	0	1	2	2
gi|283761070|gb|ADDG01003789.1|:True:898	gi|283761070|gb|ADDG01003789.1|:True:898	2	2	2		1	2	2	2	1	0	1	1	1	0	0	0	2	0	0	0	2	1	0	0	1	1	1	0	0	1	0	1	1	1	0	0	0	2	0	0	0	2	1	0	0	1	1	1
gi|283761073|gb|ADDG01003786.1|:False:1080	gi|283761073|gb|ADDG01003786.1|:False:1080	2	2	2		1	2	2	2	1	0	1	1	0	1	0	0	0	0	0	1	0	0	1	1	1	0	0	0	1	1	0	1	1	0	1	0	0	0	0	0	1	0	0	1	1	1	0	0
gi|283761073|gb|ADDG01003786.1|:False:2660	gi|283761073|gb|ADDG01003786.1|:False:2660	3	3	3		1	3	3	3	2	1	1	1	0	0	0	0	0	0	0	1	1	0	2	0	2	1	1	1	0	2	1	1	1	0	0	0	0	0	0	0	1	1	0	2	0	2	1	1
gi|283761073|gb|ADDG01003786.1|:False:3185	gi|283761073|gb|ADDG01003786.1|:False:3185	1	1	1		1	1	1	1	1	0	1	1	0	1	0	0	0	0	0	1	0	0	0	1	0	0	0	0	0	1	0	1	1	0	1	0	0	0	0	0	1	0	0	0	1	0	0	0
gi|283761073|gb|ADDG01003786.1|:False:4676	gi|283761073|gb|ADDG01003786.1|:False:4676	3	3	3		1	3	3	3	2	0	1	1	1	0	0	0	0	0	0	2	1	0	1	1	0	1	1	0	0	2	0	1	1	1	0	0	0	0	0	0	2	1	0	1	1	0	1	1
gi|283761073|gb|ADDG01003786.1|:False:5266	gi|283761073|gb|ADDG01003786.1|:False:5266	2	2	2		1	2	2	2	1	0	1	0	1	0	0	0	0	0	0	2	0	0	0	2	0	0	0	0	0	1	0	1	0	1	0	0	0	0	0	0	2	0	0	0	2	0	0	0
gi|283761109|gb|ADDG01003750.1|:False:1611	gi|283761109|gb|ADDG01003750.1|:False:1611	2	2	2		1	2	2	2	0	1	0	0	0	1	0	1	0	0	1	1	0	0	0	0	0	0	0	0	0	0	1	0	0	0	1	0	1	0	0	1	1	0	0	0	0	0	0	0
gi|283761116|gb|ADDG01003743.1|:True:1992	gi|283761116|gb|ADDG01003743.1|:True:1992	9	9	9		1	9	9	9	3	1	4	5	2	2	3	1	6	4	1	0	1	4	0	2	3	4	1	2	1	3	1	4	5	2	2	3	1	6	4	1	0	1	4	0	2	3	4	1
gi|283761116|gb|ADDG01003743.1|:True:760	gi|283761116|gb|ADDG01003743.1|:True:760	2	2	2		1	2	2	2	0	0	0	1	1	0	0	1	0	1	0	1	1	0	1	1	2	1	0	2	0	0	0	0	1	1	0	0	1	0	1	0	1	1	0	1	1	2	1	0
gi|283761130|gb|ADDG01003729.1|:True:951	gi|283761130|gb|ADDG01003729.1|:True:951	2	2	2		1	2	2	2	1	2	2	1	0	0	0	0	2	1	1	1	2	1	2	2	2	2	2	2	1	1	2	2	1	0	0	0	0	2	1	1	1	2	1	2	2	2	2	2
gi|283761162|gb|ADDG01003697.1|:True:3488	gi|283761162|gb|ADDG01003697.1|:True:3488	4	4	4		1	4	4	4	1	0	0	1	1	1	0	0	2	0	1	2	0	0	0	1	0	1	0	0	0	1	0	0	1	1	1	0	0	2	0	1	2	0	0	0	1	0	1	0
gi|283761191|gb|ADDG01003668.1|:True:2575	gi|283761191|gb|ADDG01003668.1|:True:2575	2	2	2		1	2	2	2	0	0	1	1	1	1	0	0	0	0	0	0	1	1	1	0	0	0	0	0	0	0	0	1	1	1	1	0	0	0	0	0	0	1	1	1	0	0	0	0
gi|283761222|gb|ADDG01003637.1|:False:1395	gi|283761222|gb|ADDG01003637.1|:False:1395	1	1	1		1	1	1	1	0	1	0	0	0	0	0	0	1	0	0	0	0	0	0	0	1	1	0	1	1	0	1	0	0	0	0	0	0	1	0	0	0	0	0	0	0	1	1	0
gi|283761222|gb|ADDG01003637.1|:False:2485	gi|283761222|gb|ADDG01003637.1|:False:2485	6	6	6		1	6	6	6	2	2	2	3	3	3	4	5	2	3	3	2	3	2	3	1	3	0	2	1	3	2	2	2	3	3	3	4	5	2	3	3	2	3	2	3	1	3	0	2
gi|283761232|gb|ADDG01003627.1|:False:4471	gi|283761232|gb|ADDG01003627.1|:False:4471	1	1	1		1	1	1	1	0	0	0	0	0	0	0	0	1	1	1	0	0	1	0	0	1	0	0	0	0	0	0	0	0	0	0	0	0	1	1	1	0	0	1	0	0	1	0	0
gi|283761232|gb|ADDG01003627.1|:False:5111	gi|283761232|gb|ADDG01003627.1|:False:5111	1	1	1		1	1	1	1	0	1	0	0	0	1	1	0	1	0	1	0	1	1	1	0	0	0	0	1	1	0	1	0	0	0	1	1	0	1	0	1	0	1	1	1	0	0	0	0
gi|283761264|gb|ADDG01003595.1|:False:2698	gi|283761264|gb|ADDG01003595.1|:False:2698	2	1	1		1	2	1	1	0	2	1	2	1	0	1	0	1	1	1	0	0	1	0	0	2	1	2	1	0	0	1	0	1	1	0	1	0	0	0	0	0	0	0	0	0	1	0	1
gi|283761269|gb|ADDG01003590.1|:False:5041	gi|283761269|gb|ADDG01003590.1|:False:5041	1	1	1		1	1	1	1	0	0	0	0	0	0	0	0	1	1	0	0	0	0	0	0	0	0	0	0	0	0	0	0	0	0	0	0	0	1	1	0	0	0	0	0	0	0	0	0
gi|283761325|gb|ADDG01003534.1|:False:5208	gi|283761325|gb|ADDG01003534.1|:False:5208	1	1	1		1	1	1	1	1	0	1	0	0	0	1	1	0	0	0	0	0	0	0	0	0	1	0	1	0	1	0	1	0	0	0	1	1	0	0	0	0	0	0	0	0	0	1	0
gi|283761332|gb|ADDG01003527.1|:True:5005	gi|283761332|gb|ADDG01003527.1|:True:5005	1	1	1		1	1	1	1	1	0	0	0	0	0	0	0	0	0	0	1	0	0	0	1	0	1	1	0	0	1	0	0	0	0	0	0	0	0	0	0	1	0	0	0	1	0	1	1
gi|283761340|gb|ADDG01003519.1|:True:5124	gi|283761340|gb|ADDG01003519.1|:True:5124	3	3	3		1	3	3	3	0	0	2	2	2	2	0	0	1	1	2	1	0	1	2	0	1	2	2	1	1	0	0	2	2	2	2	0	0	1	1	2	1	0	1	2	0	1	2	2
gi|283761395|gb|ADDG01003464.1|:True:244	gi|283761395|gb|ADDG01003464.1|:True:244	3	3	3		1	3	3	3	0	2	3	2	1	1	1	1	2	3	1	0	1	0	0	1	2	1	1	1	1	0	2	3	2	1	1	1	1	2	3	1	0	1	0	0	1	2	1	1
gi|283761420|gb|ADDG01003439.1|:False:3718	gi|283761420|gb|ADDG01003439.1|:False:3718	4	4	4		1	4	4	4	0	0	0	0	0	1	2	2	0	0	0	0	1	0	1	0	0	0	0	0	0	0	0	0	0	0	1	2	2	0	0	0	0	1	0	1	0	0	0	0
gi|283761486|gb|ADDG01003373.1|:True:1036	gi|283761486|gb|ADDG01003373.1|:True:1036	2	2	2		1	2	2	2	0	2	1	2	2	1	1	1	0	1	1	0	2	2	2	0	0	0	0	1	1	0	2	1	2	2	1	1	1	0	1	1	0	2	2	2	0	0	0	0
gi|283761510|gb|ADDG01003349.1|:False:1394	gi|283761510|gb|ADDG01003349.1|:False:1394	3	3	3		1	3	3	3	1	2	2	3	1	2	1	1	1	2	1	1	1	3	2	1	1	1	0	2	2	1	2	2	3	1	2	1	1	1	2	1	1	1	3	2	1	1	1	0
gi|283761510|gb|ADDG01003349.1|:False:1911	gi|283761510|gb|ADDG01003349.1|:False:1911	8	8	8		1	8	8	8	5	3	5	4	2	6	5	5	5	6	5	4	6	5	6	5	5	6	4	4	4	5	3	5	4	2	6	5	5	5	6	5	4	6	5	6	5	5	6	4
gi|283761510|gb|ADDG01003349.1|:False:2248	gi|283761510|gb|ADDG01003349.1|:False:2248	3	3	3		1	3	3	3	1	1	1	2	1	2	2	2	2	2	2	2	1	1	1	2	1	0	1	1	1	1	1	1	2	1	2	2	2	2	2	2	2	1	1	1	2	1	0	1
gi|283761510|gb|ADDG01003349.1|:False:2511	gi|283761510|gb|ADDG01003349.1|:False:2511	1	1	1		1	1	1	1	0	1	1	1	1	0	0	1	1	1	1	0	1	0	1	1	0	1	1	1	1	0	1	1	1	1	0	0	1	1	1	1	0	1	0	1	1	0	1	1
gi|283761510|gb|ADDG01003349.1|:False:2836	gi|283761510|gb|ADDG01003349.1|:False:2836	1	1	1		1	1	1	1	0	0	1	1	1	0	1	0	0	1	1	1	0	0	0	0	0	0	0	0	0	0	0	1	1	1	0	1	0	0	1	1	1	0	0	0	0	0	0	0
gi|283761604|gb|ADDG01003255.1|:True:2400	gi|283761604|gb|ADDG01003255.1|:True:2400	3	3	3		1	3	3	3	1	1	0	1	1	0	0	1	0	0	0	3	1	1	1	1	2	2	1	1	0	1	1	0	1	1	0	0	1	0	0	0	3	1	1	1	1	2	2	1
gi|283761677|gb|ADDG01003182.1|:False:4502	gi|283761677|gb|ADDG01003182.1|:False:4502	3	3	3		1	3	3	3	1	0	0	3	1	0	1	0	2	1	1	1	0	0	1	3	0	1	0	0	1	1	0	0	3	1	0	1	0	2	1	1	1	0	0	1	3	0	1	0
gi|283761803|gb|ADDG01003056.1|:True:2384	gi|283761803|gb|ADDG01003056.1|:True:2384	2	2	2		1	2	2	2	0	0	0	0	0	0	1	0	1	1	1	0	1	2	0	0	2	1	2	0	0	0	0	0	0	0	0	1	0	1	1	1	0	1	2	0	0	2	1	2
gi|283761803|gb|ADDG01003056.1|:True:4773	gi|283761803|gb|ADDG01003056.1|:True:4773	2	2	2		1	2	2	2	0	1	1	0	0	1	0	0	1	2	1	0	0	0	1	0	0	1	1	0	1	0	1	1	0	0	1	0	0	1	2	1	0	0	0	1	0	0	1	1
gi|283761912|gb|ADDG01002947.1|:False:1322	gi|283761912|gb|ADDG01002947.1|:False:1322	1	1	1		1	1	1	1	1	1	1	1	1	1	1	1	1	1	1	1	1	1	1	1	1	1	1	1	1	1	1	1	1	1	1	1	1	1	1	1	1	1	1	1	1	1	1	1
gi|283761940|gb|ADDG01002919.1|:True:1902	gi|283761940|gb|ADDG01002919.1|:True:1902	1	1	1		1	1	1	1	0	0	0	1	0	0	1	1	0	0	0	0	0	0	1	0	0	0	0	0	0	0	0	0	1	0	0	1	1	0	0	0	0	0	0	1	0	0	0	0
gi|283761983|gb|ADDG01002876.1|:True:1535	gi|283761983|gb|ADDG01002876.1|:True:1535	1	1	1		1	1	1	1	1	0	0	0	0	0	0	0	1	0	0	0	0	0	0	0	0	1	1	0	0	1	0	0	0	0	0	0	0	1	0	0	0	0	0	0	0	0	1	1
gi|283761999|gb|ADDG01002860.1|:False:2181	gi|283761999|gb|ADDG01002860.1|:False:2181	3	3	3		1	3	3	3	1	0	1	0	2	2	2	1	1	2	2	1	1	2	0	1	2	1	1	1	1	1	0	1	0	2	2	2	1	1	2	2	1	1	2	0	1	2	1	1
gi|283762000|gb|ADDG01002859.1|:False:4675	gi|283762000|gb|ADDG01002859.1|:False:4675	1	1	1		1	1	1	1	0	1	0	1	0	1	0	1	0	0	1	0	1	0	0	0	1	0	1	0	0	0	1	0	1	0	1	0	1	0	0	1	0	1	0	0	0	1	0	1
gi|283762018|gb|ADDG01002841.1|:True:3734;gi|283604240|gb|ADDG01160610.1|:False:466	gi|283762018|gb|ADDG01002841.1|:True:3734	7;3	3;3	3;3		2	7	3	3	2	1	2	1	1	3	3	4	3	2	2	3	1	0	1	3	1	2	2	0	2	2	0	0	0	0	1	2	1	0	0	0	2	0	0	0	2	0	0	0
gi|283762032|gb|ADDG01002827.1|:False:3851	gi|283762032|gb|ADDG01002827.1|:False:3851	1	1	1		1	1	1	1	0	0	0	0	0	1	0	1	0	0	0	1	0	0	0	0	1	1	1	0	1	0	0	0	0	0	1	0	1	0	0	0	1	0	0	0	0	1	1	1
gi|283762032|gb|ADDG01002827.1|:False:4544	gi|283762032|gb|ADDG01002827.1|:False:4544	4	4	4		1	4	4	4	2	1	2	2	2	1	1	2	2	3	1	3	1	0	2	3	1	1	3	3	2	2	1	2	2	2	1	1	2	2	3	1	3	1	0	2	3	1	1	3
gi|283762086|gb|ADDG01002773.1|:True:2824	gi|283762086|gb|ADDG01002773.1|:True:2824	6	4	4		1	6	4	4	1	3	3	1	3	2	2	0	3	6	4	1	3	2	3	3	1	3	1	4	2	1	2	3	1	3	2	2	0	3	4	3	1	3	2	2	2	0	3	1
gi|283762094|gb|ADDG01002765.1|:False:2076	gi|283762094|gb|ADDG01002765.1|:False:2076	2	2	2		1	2	2	2	0	0	0	0	1	0	1	0	0	1	1	2	1	0	1	1	0	0	0	0	1	0	0	0	0	1	0	1	0	0	1	1	2	1	0	1	1	0	0	0
gi|283762130|gb|ADDG01002729.1|:False:3073	gi|283762130|gb|ADDG01002729.1|:False:3073	1	1	1		1	1	1	1	0	0	0	0	1	0	0	0	1	0	0	0	0	0	1	0	1	1	0	0	0	0	0	0	0	1	0	0	0	1	0	0	0	0	0	1	0	1	1	0
gi|283762130|gb|ADDG01002729.1|:False:3773	gi|283762130|gb|ADDG01002729.1|:False:3773	3	3	3		1	3	3	3	2	1	0	0	2	0	0	0	0	0	0	1	0	1	0	1	2	2	3	1	0	2	1	0	0	2	0	0	0	0	0	0	1	0	1	0	1	2	2	3
gi|283762167|gb|ADDG01002692.1|:True:1676	gi|283762167|gb|ADDG01002692.1|:True:1676	1	1	1		1	1	1	1	0	0	0	0	0	1	0	0	0	0	1	0	0	1	0	0	0	1	1	0	0	0	0	0	0	0	1	0	0	0	0	1	0	0	1	0	0	0	1	1
gi|283762270|gb|ADDG01002589.1|:False:3147	gi|283762270|gb|ADDG01002589.1|:False:3147	1	1	1		1	1	1	1	1	1	1	1	1	0	0	0	1	1	1	0	0	0	0	1	1	0	1	1	1	1	1	1	1	1	0	0	0	1	1	1	0	0	0	0	1	1	0	1
gi|283762340|gb|ADDG01002519.1|:True:761	gi|283762340|gb|ADDG01002519.1|:True:761	1	1	1		1	1	1	1	1	1	1	0	0	1	1	0	0	1	1	0	1	0	0	0	0	1	0	0	1	1	1	1	0	0	1	1	0	0	1	1	0	1	0	0	0	0	1	0
gi|283762349|gb|ADDG01002510.1|:False:1137	gi|283762349|gb|ADDG01002510.1|:False:1137	3	3	3		1	3	3	3	1	1	2	2	0	1	0	1	1	2	1	3	1	1	0	2	0	1	2	1	0	1	1	2	2	0	1	0	1	1	2	1	3	1	1	0	2	0	1	2
gi|283762359|gb|ADDG01002500.1|:True:5132	gi|283762359|gb|ADDG01002500.1|:True:5132	2	2	2		1	2	2	2	1	0	0	0	0	1	1	2	1	0	2	0	1	1	0	2	1	1	1	0	0	1	0	0	0	0	1	1	2	1	0	2	0	1	1	0	2	1	1	1
gi|283762371|gb|ADDG01002488.1|:True:4023	gi|283762371|gb|ADDG01002488.1|:True:4023	6	6	6		1	6	6	6	2	2	3	2	2	3	3	3	4	4	3	3	4	3	1	1	4	0	3	1	2	2	2	3	2	2	3	3	3	4	4	3	3	4	3	1	1	4	0	3
gi|283762371|gb|ADDG01002488.1|:True:4465	gi|283762371|gb|ADDG01002488.1|:True:4465	10	10	10		1	10	10	10	5	2	5	4	2	7	4	4	5	3	5	3	1	3	2	5	3	7	5	3	0	5	2	5	4	2	7	4	4	5	3	5	3	1	3	2	5	3	7	5
gi|283762375|gb|ADDG01002484.1|:True:5574	gi|283762375|gb|ADDG01002484.1|:True:5574	1	1	1		1	1	1	1	0	0	0	0	0	1	1	0	0	0	0	0	0	0	0	0	0	0	0	0	0	0	0	0	0	0	1	1	0	0	0	0	0	0	0	0	0	0	0	0
gi|283762394|gb|ADDG01002465.1|:True:165	gi|283762394|gb|ADDG01002465.1|:True:165	1	1	1		1	1	1	1	0	0	1	1	1	0	0	0	0	0	0	0	0	0	0	0	0	0	1	0	0	0	0	1	1	1	0	0	0	0	0	0	0	0	0	0	0	0	0	1
gi|283762453|gb|ADDG01002406.1|:True:1793	gi|283762453|gb|ADDG01002406.1|:True:1793	2	2	2		1	2	2	2	0	0	0	0	1	0	0	1	0	0	0	0	0	0	0	0	0	0	0	0	0	0	0	0	0	1	0	0	1	0	0	0	0	0	0	0	0	0	0	0
gi|283762453|gb|ADDG01002406.1|:True:2382	gi|283762453|gb|ADDG01002406.1|:True:2382	1	1	1		1	1	1	1	0	1	1	1	0	0	0	0	0	0	0	0	0	1	1	0	0	0	1	0	0	0	1	1	1	0	0	0	0	0	0	0	0	0	1	1	0	0	0	1
gi|283762453|gb|ADDG01002406.1|:True:4052	gi|283762453|gb|ADDG01002406.1|:True:4052	1	1	1		1	1	1	1	1	1	1	1	0	1	1	1	1	1	1	0	1	1	1	1	1	1	1	1	1	1	1	1	1	0	1	1	1	1	1	1	0	1	1	1	1	1	1	1
gi|283762453|gb|ADDG01002406.1|:True:990	gi|283762453|gb|ADDG01002406.1|:True:990	4	4	4		1	4	4	4	2	3	2	2	2	3	3	3	3	2	1	1	2	3	1	1	2	1	1	2	2	2	3	2	2	2	3	3	3	3	2	1	1	2	3	1	1	2	1	1
gi|283762497|gb|ADDG01002362.1|:True:3706	gi|283762497|gb|ADDG01002362.1|:True:3706	1	1	1		1	1	1	1	0	0	1	0	0	0	0	0	0	0	0	0	0	0	0	0	0	0	0	0	0	0	0	1	0	0	0	0	0	0	0	0	0	0	0	0	0	0	0	0
gi|283762502|gb|ADDG01002357.1|:True:2276	gi|283762502|gb|ADDG01002357.1|:True:2276	2	2	2		1	2	2	2	0	0	1	2	2	1	0	0	2	0	0	0	2	0	2	0	1	0	0	1	0	0	0	1	2	2	1	0	0	2	0	0	0	2	0	2	0	1	0	0
gi|283762502|gb|ADDG01002357.1|:True:4868	gi|283762502|gb|ADDG01002357.1|:True:4868	2	2	2		1	2	2	2	2	1	2	2	2	0	1	0	1	2	2	2	1	2	1	1	0	1	1	1	2	2	1	2	2	2	0	1	0	1	2	2	2	1	2	1	1	0	1	1
gi|283762607|gb|ADDG01002252.1|:False:4948	gi|283762607|gb|ADDG01002252.1|:False:4948	4	3	3		1	4	3	3	1	1	1	2	2	3	2	3	0	1	2	1	2	2	2	1	3	0	1	1	0	1	1	1	1	1	2	1	2	0	1	2	1	1	1	1	1	3	0	0
gi|283762633|gb|ADDG01002226.1|:True:3010	gi|283762633|gb|ADDG01002226.1|:True:3010	1	1	1		1	1	1	1	0	0	1	1	1	0	0	0	1	1	1	0	0	0	0	0	0	0	0	0	0	0	0	1	1	1	0	0	0	1	1	1	0	0	0	0	0	0	0	0
gi|283762667|gb|ADDG01002192.1|:False:5927	gi|283762667|gb|ADDG01002192.1|:False:5927	1	1	1		1	1	1	1	0	0	0	1	0	0	0	0	0	0	0	0	0	0	0	0	0	0	0	0	0	0	0	0	1	0	0	0	0	0	0	0	0	0	0	0	0	0	0	0
gi|283762667|gb|ADDG01002192.1|:True:4289	gi|283762667|gb|ADDG01002192.1|:True:4289	2	1	1		1	2	1	1	0	2	1	0	1	1	1	1	1	1	2	1	1	0	2	0	1	0	0	1	1	0	1	1	0	1	0	0	0	0	0	1	0	0	0	1	0	0	0	0
gi|283762727|gb|ADDG01002132.1|:True:2413	gi|283762727|gb|ADDG01002132.1|:True:2413	1	1	1		1	1	1	1	0	0	0	0	0	0	0	1	0	0	0	0	1	0	0	0	0	0	0	0	0	0	0	0	0	0	0	0	1	0	0	0	0	1	0	0	0	0	0	0
gi|283762727|gb|ADDG01002132.1|:True:3545	gi|283762727|gb|ADDG01002132.1|:True:3545	6	6	6		1	6	6	6	2	3	2	2	2	2	3	2	4	5	2	0	3	3	4	2	0	1	2	1	1	2	3	2	2	2	2	3	2	4	5	2	0	3	3	4	2	0	1	2
gi|283762727|gb|ADDG01002132.1|:True:3847	gi|283762727|gb|ADDG01002132.1|:True:3847	2	2	2		1	2	2	2	0	0	1	1	0	0	0	0	1	1	0	0	0	2	1	0	0	0	0	1	0	0	0	1	1	0	0	0	0	1	1	0	0	0	2	1	0	0	0	0
gi|283762765|gb|ADDG01002094.1|:True:3415	gi|283762765|gb|ADDG01002094.1|:True:3415	3	3	3		1	3	3	3	1	2	2	2	2	1	1	1	2	2	1	2	2	2	2	2	3	3	2	2	2	1	2	2	2	2	1	1	1	2	2	1	2	2	2	2	2	3	3	2
gi|283762773|gb|ADDG01002086.1|:True:1868	gi|283762773|gb|ADDG01002086.1|:True:1868	2	2	2		1	2	2	2	1	0	2	0	0	0	0	0	1	2	1	0	0	2	0	1	2	1	1	0	0	1	0	2	0	0	0	0	0	1	2	1	0	0	2	0	1	2	1	1
gi|283762773|gb|ADDG01002086.1|:True:4731	gi|283762773|gb|ADDG01002086.1|:True:4731	2	2	2		1	2	2	2	0	1	0	0	0	2	1	2	2	1	1	0	0	0	1	0	2	1	1	1	1	0	1	0	0	0	2	1	2	2	1	1	0	0	0	1	0	2	1	1
gi|283762774|gb|ADDG01002085.1|:True:4875	gi|283762774|gb|ADDG01002085.1|:True:4875	6	6	6		1	6	6	6	3	1	1	1	1	1	1	3	1	1	3	4	1	0	1	2	2	1	1	3	0	3	1	1	1	1	1	1	3	1	1	3	4	1	0	1	2	2	1	1
gi|283762793|gb|ADDG01002066.1|:False:5556	gi|283762793|gb|ADDG01002066.1|:False:5556	3	3	3		1	3	3	3	0	2	0	0	1	0	0	0	0	0	0	0	1	0	2	0	2	0	1	2	1	0	2	0	0	1	0	0	0	0	0	0	0	1	0	2	0	2	0	1
gi|283762817|gb|ADDG01002042.1|:False:853	gi|283762817|gb|ADDG01002042.1|:False:853	2	2	2		1	2	2	2	1	1	0	0	0	1	1	1	1	1	1	0	1	2	2	0	0	0	1	0	1	1	1	0	0	0	1	1	1	1	1	1	0	1	2	2	0	0	0	1
gi|283762855|gb|ADDG01002004.1|:True:5096	gi|283762855|gb|ADDG01002004.1|:True:5096	1	1	1		1	1	1	1	0	1	1	0	0	0	0	0	0	0	0	0	0	0	0	0	0	0	0	0	0	0	1	1	0	0	0	0	0	0	0	0	0	0	0	0	0	0	0	0
gi|283762858|gb|ADDG01002001.1|:True:5368	gi|283762858|gb|ADDG01002001.1|:True:5368	2	2	2		1	2	2	2	1	0	2	2	2	0	1	1	0	0	0	1	1	1	1	0	0	1	1	0	0	1	0	2	2	2	0	1	1	0	0	0	1	1	1	1	0	0	1	1
gi|283762876|gb|ADDG01001983.1|:False:2548	gi|283762876|gb|ADDG01001983.1|:False:2548	2	2	2		1	2	2	2	1	0	1	0	0	1	1	1	0	0	1	1	0	0	0	1	0	0	0	0	1	1	0	1	0	0	1	1	1	0	0	1	1	0	0	0	1	0	0	0
gi|283762965|gb|ADDG01001894.1|:True:3984	gi|283762965|gb|ADDG01001894.1|:True:3984	1	1	1		1	1	1	1	0	0	0	0	0	1	0	1	0	0	0	0	0	0	0	0	0	0	0	0	0	0	0	0	0	0	1	0	1	0	0	0	0	0	0	0	0	0	0	0
gi|283763023|gb|ADDG01001836.1|:False:1152	gi|283763023|gb|ADDG01001836.1|:False:1152	2	2	2		1	2	2	2	0	1	1	2	1	0	0	1	1	1	0	0	1	0	1	1	1	0	0	2	1	0	1	1	2	1	0	0	1	1	1	0	0	1	0	1	1	1	0	0
gi|283763033|gb|ADDG01001826.1|:True:4388	gi|283763033|gb|ADDG01001826.1|:True:4388	1	1	1		1	1	1	1	1	1	0	0	1	0	0	0	0	1	1	1	1	0	1	0	1	0	1	1	0	1	1	0	0	1	0	0	0	0	1	1	1	1	0	1	0	1	0	1
gi|283763033|gb|ADDG01001826.1|:True:5420	gi|283763033|gb|ADDG01001826.1|:True:5420	2	2	2		1	2	2	2	0	0	2	1	2	2	1	2	1	1	1	0	1	0	1	0	1	0	1	0	1	0	0	2	1	2	2	1	2	1	1	1	0	1	0	1	0	1	0	1
gi|283763069|gb|ADDG01001790.1|:True:3919	gi|283763069|gb|ADDG01001790.1|:True:3919	3	3	3		1	3	3	3	0	0	0	0	0	3	3	3	0	0	0	0	0	0	1	0	1	0	0	0	0	0	0	0	0	0	3	3	3	0	0	0	0	0	0	1	0	1	0	0
gi|283763080|gb|ADDG01001779.1|:False:1775	gi|283763080|gb|ADDG01001779.1|:False:1775	2	2	2		1	2	2	2	0	1	0	0	1	1	2	1	0	0	0	0	1	1	2	0	0	0	0	0	0	0	1	0	0	1	1	2	1	0	0	0	0	1	1	2	0	0	0	0
gi|283763105|gb|ADDG01001754.1|:True:2380	gi|283763105|gb|ADDG01001754.1|:True:2380	2	2	2		1	2	2	2	2	0	1	0	1	0	0	0	0	0	1	2	0	0	0	1	0	2	1	0	1	2	0	1	0	1	0	0	0	0	0	1	2	0	0	0	1	0	2	1
gi|283763105|gb|ADDG01001754.1|:True:4402	gi|283763105|gb|ADDG01001754.1|:True:4402	15	15	15		1	15	15	15	9	5	6	5	5	7	4	7	4	6	4	6	3	4	6	8	4	4	4	6	4	9	5	6	5	5	7	4	7	4	6	4	6	3	4	6	8	4	4	4
gi|283763112|gb|ADDG01001747.1|:False:3102	gi|283763112|gb|ADDG01001747.1|:False:3102	4	4	4		1	4	4	4	3	0	0	0	0	1	1	1	1	2	1	3	1	0	0	2	1	1	1	1	1	3	0	0	0	0	1	1	1	1	2	1	3	1	0	0	2	1	1	1
gi|283763114|gb|ADDG01001745.1|:True:301	gi|283763114|gb|ADDG01001745.1|:True:301	1	1	1		1	1	1	1	1	0	0	0	0	0	1	1	0	0	0	0	0	0	0	0	0	0	0	0	0	1	0	0	0	0	0	1	1	0	0	0	0	0	0	0	0	0	0	0
gi|283763171|gb|ADDG01001688.1|:True:1540	gi|283763171|gb|ADDG01001688.1|:True:1540	1	1	1		1	1	1	1	0	1	1	1	1	1	0	0	0	1	1	1	1	0	1	0	1	1	1	1	1	0	1	1	1	1	1	0	0	0	1	1	1	1	0	1	0	1	1	1
gi|283763183|gb|ADDG01001676.1|:True:2386	gi|283763183|gb|ADDG01001676.1|:True:2386	1	1	1		1	1	1	1	0	0	0	0	0	0	0	0	0	0	1	0	0	0	1	1	0	0	0	0	1	0	0	0	0	0	0	0	0	0	0	1	0	0	0	1	1	0	0	0
gi|283763199|gb|ADDG01001660.1|:True:3888	gi|283763199|gb|ADDG01001660.1|:True:3888	4	4	4		1	4	4	4	0	1	3	1	2	0	1	0	1	0	3	1	0	0	1	1	1	1	0	0	1	0	1	3	1	2	0	1	0	1	0	3	1	0	0	1	1	1	1	0
gi|283763200|gb|ADDG01001659.1|:False:1921	gi|283763200|gb|ADDG01001659.1|:False:1921	17	12	10		1	17	12	10	7	2	4	9	6	4	6	3	5	3	7	9	3	3	3	10	4	8	5	3	3	5	1	3	7	4	1	2	1	1	1	2	6	1	2	1	7	1	4	2
gi|283763210|gb|ADDG01001649.1|:True:5506	gi|283763210|gb|ADDG01001649.1|:True:5506	3	3	3		1	3	3	3	1	1	1	1	0	2	1	0	2	1	1	2	2	1	3	0	0	2	2	1	1	1	1	1	1	0	2	1	0	2	1	1	2	2	1	3	0	0	2	2
gi|283763251|gb|ADDG01001608.1|:False:2693	gi|283763251|gb|ADDG01001608.1|:False:2693	2	2	2		1	2	2	2	0	1	1	2	1	1	0	0	1	0	1	1	0	0	1	1	0	1	0	1	1	0	1	1	2	1	1	0	0	1	0	1	1	0	0	1	1	0	1	0
gi|283763257|gb|ADDG01001602.1|:True:4104	gi|283763257|gb|ADDG01001602.1|:True:4104	1	1	1		1	1	1	1	0	0	0	0	0	0	1	0	0	0	0	0	0	0	0	0	0	0	0	0	0	0	0	0	0	0	0	1	0	0	0	0	0	0	0	0	0	0	0	0
gi|283763260|gb|ADDG01001599.1|:False:1035	gi|283763260|gb|ADDG01001599.1|:False:1035	1	1	1		1	1	1	1	0	0	0	0	0	1	0	0	0	1	1	0	0	0	1	0	0	0	0	0	0	0	0	0	0	0	1	0	0	0	1	1	0	0	0	1	0	0	0	0
gi|283763260|gb|ADDG01001599.1|:False:4641	gi|283763260|gb|ADDG01001599.1|:False:4641	1	1	1		1	1	1	1	0	1	0	0	0	1	0	1	1	1	0	0	0	1	0	0	1	1	1	0	0	0	1	0	0	0	1	0	1	1	1	0	0	0	1	0	0	1	1	1
gi|283763278|gb|ADDG01001581.1|:False:2215	gi|283763278|gb|ADDG01001581.1|:False:2215	1	1	1		1	1	1	1	0	0	1	0	1	0	0	0	0	0	0	1	0	1	0	1	0	0	1	1	0	0	0	1	0	1	0	0	0	0	0	0	1	0	1	0	1	0	0	1
gi|283763279|gb|ADDG01001580.1|:True:1884	gi|283763279|gb|ADDG01001580.1|:True:1884	10	7	7		1	10	7	7	4	1	5	1	4	4	2	3	0	2	2	5	1	2	2	4	4	4	3	1	2	1	1	5	1	4	4	1	3	0	2	2	3	1	2	2	3	3	4	3
gi|283763319|gb|ADDG01001540.1|:False:514	gi|283763319|gb|ADDG01001540.1|:False:514	9	9	8		1	9	9	8	4	2	5	3	2	4	2	4	6	2	3	4	2	2	3	4	3	2	3	6	1	4	2	5	3	2	4	2	4	6	2	3	4	2	2	3	4	3	2	3
gi|283763321|gb|ADDG01001538.1|:True:4666	gi|283763321|gb|ADDG01001538.1|:True:4666	1	1	1		1	1	1	1	0	0	1	1	0	0	0	0	1	0	0	0	0	0	0	1	0	0	1	0	0	0	0	1	1	0	0	0	0	1	0	0	0	0	0	0	1	0	0	1
gi|283763321|gb|ADDG01001538.1|:True:6057	gi|283763321|gb|ADDG01001538.1|:True:6057	1	1	1		1	1	1	1	1	0	1	0	1	1	1	0	0	1	0	0	0	0	0	0	1	0	1	1	0	1	0	1	0	1	1	1	0	0	1	0	0	0	0	0	0	1	0	1
gi|283763400|gb|ADDG01001459.1|:True:1360	gi|283763400|gb|ADDG01001459.1|:True:1360	1	1	1		1	1	1	1	0	0	1	0	0	0	0	0	0	0	0	0	0	0	0	1	0	0	0	0	0	0	0	1	0	0	0	0	0	0	0	0	0	0	0	0	1	0	0	0
gi|283763400|gb|ADDG01001459.1|:True:2664	gi|283763400|gb|ADDG01001459.1|:True:2664	3	2	2		1	3	2	2	2	0	1	2	1	1	2	1	0	1	1	2	1	1	1	1	1	1	2	1	1	1	0	1	2	1	1	1	1	0	1	1	1	1	1	1	1	1	1	2
gi|283763477|gb|ADDG01001382.1|:False:6793	gi|283763477|gb|ADDG01001382.1|:False:6793	10	10	10		1	10	10	10	5	3	5	1	5	2	3	3	7	7	9	5	3	4	2	6	7	7	6	3	3	5	3	5	1	5	2	3	3	7	7	9	5	3	4	2	6	7	7	6
gi|283763556|gb|ADDG01001303.1|:False:3659	gi|283763556|gb|ADDG01001303.1|:False:3659	7	7	7		1	7	7	7	0	0	3	5	3	2	1	3	1	0	1	0	1	1	1	0	0	1	0	2	0	0	0	3	5	3	2	1	3	1	0	1	0	1	1	1	0	0	1	0
gi|283763556|gb|ADDG01001303.1|:False:4311	gi|283763556|gb|ADDG01001303.1|:False:4311	3	3	3		1	3	3	3	0	0	2	0	2	1	1	1	0	0	0	0	0	0	2	0	0	0	0	0	0	0	0	2	0	2	1	1	1	0	0	0	0	0	0	2	0	0	0	0
gi|283763556|gb|ADDG01001303.1|:False:520	gi|283763556|gb|ADDG01001303.1|:False:520	1	1	1		1	1	1	1	1	0	0	1	0	0	0	0	1	0	0	0	0	0	0	0	1	1	1	1	0	1	0	0	1	0	0	0	0	1	0	0	0	0	0	0	0	1	1	1
gi|283763556|gb|ADDG01001303.1|:False:5899	gi|283763556|gb|ADDG01001303.1|:False:5899	1	1	1		1	1	1	1	0	0	1	0	0	1	1	1	0	0	0	0	1	0	1	0	0	0	0	0	0	0	0	1	0	0	1	1	1	0	0	0	0	1	0	1	0	0	0	0
gi|283763556|gb|ADDG01001303.1|:False:968	gi|283763556|gb|ADDG01001303.1|:False:968	2	2	2		1	2	2	2	0	0	1	0	1	1	0	1	1	0	0	0	0	0	0	0	0	0	1	0	0	0	0	1	0	1	1	0	1	1	0	0	0	0	0	0	0	0	0	1
gi|283763557|gb|ADDG01001302.1|:False:1173	gi|283763557|gb|ADDG01001302.1|:False:1173	4	4	4		1	4	4	4	3	1	1	2	2	0	0	1	1	0	0	3	0	1	1	2	2	1	2	0	0	3	1	1	2	2	0	0	1	1	0	0	3	0	1	1	2	2	1	2
gi|283763600|gb|ADDG01001259.1|:True:4537	gi|283763600|gb|ADDG01001259.1|:True:4537	1	1	1		1	1	1	1	1	0	0	0	0	1	1	1	0	1	1	0	0	0	0	1	1	0	0	0	1	1	0	0	0	0	1	1	1	0	1	1	0	0	0	0	1	1	0	0
gi|283763600|gb|ADDG01001259.1|:True:4930	gi|283763600|gb|ADDG01001259.1|:True:4930	3	3	3		1	3	3	3	1	0	0	0	0	1	1	1	0	1	0	3	0	0	1	2	1	0	1	0	1	1	0	0	0	0	1	1	1	0	1	0	3	0	0	1	2	1	0	1
gi|283763626|gb|ADDG01001233.1|:False:3530	gi|283763626|gb|ADDG01001233.1|:False:3530	1	1	1		1	1	1	1	0	0	0	0	0	0	1	1	1	0	1	0	0	0	1	0	0	0	1	1	1	0	0	0	0	0	0	1	1	1	0	1	0	0	0	1	0	0	0	1
gi|283763659|gb|ADDG01001200.1|:False:5095	gi|283763659|gb|ADDG01001200.1|:False:5095	2	2	2		1	2	2	2	0	1	1	1	1	0	0	0	1	2	1	0	1	0	1	0	0	0	2	0	1	0	1	1	1	1	0	0	0	1	2	1	0	1	0	1	0	0	0	2
gi|283763667|gb|ADDG01001192.1|:True:3255	gi|283763667|gb|ADDG01001192.1|:True:3255	15	15	14		1	15	15	14	1	5	4	8	4	7	6	7	6	6	6	4	7	5	6	3	6	7	5	3	3	1	5	4	8	4	7	6	7	6	6	6	4	7	5	6	3	6	7	5
gi|283763676|gb|ADDG01001183.1|:False:1391	gi|283763676|gb|ADDG01001183.1|:False:1391	4	4	4		1	4	4	4	3	1	1	1	0	1	0	1	1	1	1	1	0	0	0	2	1	1	0	1	1	3	1	1	1	0	1	0	1	1	1	1	1	0	0	0	2	1	1	0
gi|283763676|gb|ADDG01001183.1|:False:1525	gi|283763676|gb|ADDG01001183.1|:False:1525	4	4	4		1	4	4	4	2	0	1	2	3	0	0	0	2	2	1	1	1	1	1	3	1	2	2	0	0	2	0	1	2	3	0	0	0	2	2	1	1	1	1	1	3	1	2	2
gi|283763676|gb|ADDG01001183.1|:False:2025	gi|283763676|gb|ADDG01001183.1|:False:2025	5	5	5		1	5	5	5	3	0	0	4	1	0	0	0	0	1	0	2	0	0	0	4	0	1	1	0	1	3	0	0	4	1	0	0	0	0	1	0	2	0	0	0	4	0	1	1
gi|283763717|gb|ADDG01001142.1|:False:1396	gi|283763717|gb|ADDG01001142.1|:False:1396	7	7	6		1	7	7	6	3	1	2	3	4	3	4	2	2	2	2	2	4	4	3	4	5	4	1	2	2	3	1	2	3	4	3	4	2	2	2	2	2	4	4	3	4	5	4	1
gi|283763717|gb|ADDG01001142.1|:False:3730	gi|283763717|gb|ADDG01001142.1|:False:3730	16	16	11		1	16	16	11	4	8	7	8	9	8	7	5	7	10	9	5	8	8	10	6	10	3	9	7	4	4	8	7	8	9	8	7	5	7	10	9	5	8	8	10	6	10	3	9
gi|283763717|gb|ADDG01001142.1|:False:416	gi|283763717|gb|ADDG01001142.1|:False:416	4	4	4		1	4	4	4	0	2	2	1	1	3	3	2	1	0	0	0	1	2	3	0	2	2	2	1	1	0	2	2	1	1	3	3	2	1	0	0	0	1	2	3	0	2	2	2
gi|283763717|gb|ADDG01001142.1|:False:6760;gi|283740718|gb|ADDG01024141.1|:True:1823	gi|283763717|gb|ADDG01001142.1|:False:6760	20;1	20;1	12;1		2	20	20	12	4	7	12	10	12	9	12	8	7	7	8	5	12	9	10	3	11	7	6	3	6	4	7	12	10	12	9	12	8	7	7	8	5	12	9	10	3	11	7	6
gi|283763746|gb|ADDG01001113.1|:False:6351	gi|283763746|gb|ADDG01001113.1|:False:6351	1	1	1		1	1	1	1	0	0	0	0	0	0	1	0	0	0	1	0	0	0	0	0	0	0	0	0	0	0	0	0	0	0	0	1	0	0	0	1	0	0	0	0	0	0	0	0
gi|283763752|gb|ADDG01001107.1|:False:5283	gi|283763752|gb|ADDG01001107.1|:False:5283	3	3	3		1	3	3	3	0	0	2	0	0	1	0	0	1	0	1	0	0	0	1	0	2	1	1	1	0	0	0	2	0	0	1	0	0	1	0	1	0	0	0	1	0	2	1	1
gi|283763816|gb|ADDG01001043.1|:False:899	gi|283763816|gb|ADDG01001043.1|:False:899	2	2	2		1	2	2	2	1	1	1	1	2	2	2	2	0	1	1	1	1	1	2	1	1	1	1	1	0	1	1	1	1	2	2	2	2	0	1	1	1	1	1	2	1	1	1	1
gi|283763846|gb|ADDG01001013.1|:False:3716	gi|283763846|gb|ADDG01001013.1|:False:3716	1	1	1		1	1	1	1	0	0	0	0	0	0	0	0	0	1	0	0	1	0	1	0	0	1	0	1	0	0	0	0	0	0	0	0	0	0	1	0	0	1	0	1	0	0	1	0
gi|283763886|gb|ADDG01000973.1|:True:117	gi|283763886|gb|ADDG01000973.1|:True:117	2	2	2		1	2	2	2	0	0	1	1	1	0	0	0	0	0	0	0	0	0	0	0	0	0	0	0	0	0	0	1	1	1	0	0	0	0	0	0	0	0	0	0	0	0	0	0
gi|283763914|gb|ADDG01000945.1|:True:3846	gi|283763914|gb|ADDG01000945.1|:True:3846	3	3	3		1	3	3	3	0	0	0	1	0	1	2	0	0	0	1	0	1	0	1	0	0	0	0	0	0	0	0	0	1	0	1	2	0	0	0	1	0	1	0	1	0	0	0	0
gi|283763919|gb|ADDG01000940.1|:False:3801	gi|283763919|gb|ADDG01000940.1|:False:3801	1	1	1		1	1	1	1	0	0	0	0	0	0	1	0	1	1	0	0	1	0	0	0	0	0	0	1	1	0	0	0	0	0	0	1	0	1	1	0	0	1	0	0	0	0	0	0
gi|283764011|gb|ADDG01000848.1|:False:3541	gi|283764011|gb|ADDG01000848.1|:False:3541	1	1	1		1	1	1	1	0	0	0	0	0	0	0	0	0	0	0	0	0	1	0	0	1	0	0	0	0	0	0	0	0	0	0	0	0	0	0	0	0	0	1	0	0	1	0	0
gi|283764011|gb|ADDG01000848.1|:False:5089	gi|283764011|gb|ADDG01000848.1|:False:5089	3	3	3		1	3	3	3	3	1	3	2	0	2	1	2	2	2	3	2	2	2	1	3	2	2	2	2	1	3	1	3	2	0	2	1	2	2	2	3	2	2	2	1	3	2	2	2
gi|283764019|gb|ADDG01000840.1|:True:1037	gi|283764019|gb|ADDG01000840.1|:True:1037	1	1	1		1	1	1	1	0	1	1	0	1	1	0	0	0	0	0	0	0	0	1	0	1	0	1	0	0	0	1	1	0	1	1	0	0	0	0	0	0	0	0	1	0	1	0	1
gi|283764019|gb|ADDG01000840.1|:True:1672	gi|283764019|gb|ADDG01000840.1|:True:1672	3	3	3		1	3	3	3	0	0	1	2	2	1	2	1	3	1	1	0	1	2	1	0	1	0	0	1	0	0	0	1	2	2	1	2	1	3	1	1	0	1	2	1	0	1	0	0
gi|283764058|gb|ADDG01000801.1|:False:3566	gi|283764058|gb|ADDG01000801.1|:False:3566	1	1	1		1	1	1	1	0	1	0	1	0	0	0	0	1	0	0	0	0	0	0	0	1	0	0	1	0	0	1	0	1	0	0	0	0	1	0	0	0	0	0	0	0	1	0	0
gi|283764058|gb|ADDG01000801.1|:False:7541	gi|283764058|gb|ADDG01000801.1|:False:7541	2	2	2		1	2	2	2	0	1	1	0	0	1	0	0	1	1	2	0	0	1	1	1	1	1	1	2	1	0	1	1	0	0	1	0	0	1	1	2	0	0	1	1	1	1	1	1
gi|283764086|gb|ADDG01000773.1|:False:7226	gi|283764086|gb|ADDG01000773.1|:False:7226	5	5	5		1	5	5	5	0	0	3	3	2	0	0	0	0	0	0	0	0	0	1	1	1	1	1	0	0	0	0	3	3	2	0	0	0	0	0	0	0	0	0	1	1	1	1	1
gi|283764096|gb|ADDG01000763.1|:False:6130	gi|283764096|gb|ADDG01000763.1|:False:6130	1	1	1		1	1	1	1	0	0	1	1	0	0	0	0	0	0	0	0	0	0	0	0	0	1	0	0	0	0	0	1	1	0	0	0	0	0	0	0	0	0	0	0	0	0	1	0
gi|283764103|gb|ADDG01000756.1|:False:3485	gi|283764103|gb|ADDG01000756.1|:False:3485	3	3	3		1	3	3	3	0	0	1	1	1	0	0	0	2	0	0	1	2	1	0	1	0	0	0	1	1	0	0	1	1	1	0	0	0	2	0	0	1	2	1	0	1	0	0	0
gi|283764114|gb|ADDG01000745.1|:True:4847	gi|283764114|gb|ADDG01000745.1|:True:4847	2	2	2		1	2	2	2	0	1	0	1	0	1	0	1	0	0	1	2	0	0	1	2	0	0	1	1	1	0	1	0	1	0	1	0	1	0	0	1	2	0	0	1	2	0	0	1
gi|283764114|gb|ADDG01000745.1|:True:5406	gi|283764114|gb|ADDG01000745.1|:True:5406	4	4	4		1	4	4	4	3	3	1	1	0	0	1	0	0	1	3	1	3	0	0	2	0	0	0	2	1	3	3	1	1	0	0	1	0	0	1	3	1	3	0	0	2	0	0	0
gi|283764133|gb|ADDG01000726.1|:False:619	gi|283764133|gb|ADDG01000726.1|:False:619	4	4	4		1	4	4	4	1	1	0	1	1	1	3	1	2	1	2	1	1	2	2	1	2	1	1	0	1	1	1	0	1	1	1	3	1	2	1	2	1	1	2	2	1	2	1	1
gi|283764134|gb|ADDG01000725.1|:False:3736	gi|283764134|gb|ADDG01000725.1|:False:3736	2	2	2		1	2	2	2	0	0	1	1	1	2	2	1	1	0	0	0	0	1	1	0	1	0	0	0	0	0	0	1	1	1	2	2	1	1	0	0	0	0	1	1	0	1	0	0
gi|283764137|gb|ADDG01000722.1|:False:681	gi|283764137|gb|ADDG01000722.1|:False:681	2	2	2		1	2	2	2	0	0	0	1	1	0	0	0	0	0	0	0	0	1	0	0	0	0	0	0	0	0	0	0	1	1	0	0	0	0	0	0	0	0	1	0	0	0	0	0
gi|283764155|gb|ADDG01000704.1|:True:89	gi|283764155|gb|ADDG01000704.1|:True:89	3	3	3		1	3	3	3	0	0	1	0	1	1	1	0	1	1	1	0	0	0	2	0	1	1	1	1	1	0	0	1	0	1	1	1	0	1	1	1	0	0	0	2	0	1	1	1
gi|283764170|gb|ADDG01000689.1|:False:6063	gi|283764170|gb|ADDG01000689.1|:False:6063	1	1	1		1	1	1	1	1	0	1	1	1	1	0	0	1	1	0	0	0	0	1	1	0	0	0	1	0	1	0	1	1	1	1	0	0	1	1	0	0	0	0	1	1	0	0	0
gi|283764201|gb|ADDG01000658.1|:True:4434	gi|283764201|gb|ADDG01000658.1|:True:4434	2	2	2		1	2	2	2	0	0	0	2	2	1	1	1	0	0	0	0	0	0	0	0	0	0	0	1	0	0	0	0	2	2	1	1	1	0	0	0	0	0	0	0	0	0	0	0
gi|283764206|gb|ADDG01000653.1|:False:1690	gi|283764206|gb|ADDG01000653.1|:False:1690	12	12	12		1	12	12	12	2	1	0	0	0	9	6	8	1	2	3	3	0	1	4	4	0	1	0	0	0	2	1	0	0	0	9	6	8	1	2	3	3	0	1	4	4	0	1	0
gi|283764206|gb|ADDG01000653.1|:False:2991	gi|283764206|gb|ADDG01000653.1|:False:2991	13	13	13		1	13	13	13	1	1	2	1	1	12	11	11	0	1	1	4	1	0	2	0	0	0	0	0	1	1	1	2	1	1	12	11	11	0	1	1	4	1	0	2	0	0	0	0
gi|283764206|gb|ADDG01000653.1|:False:3682	gi|283764206|gb|ADDG01000653.1|:False:3682	3	3	3		1	3	3	3	1	0	0	0	0	2	2	1	0	0	0	1	0	0	1	1	0	0	0	0	0	1	0	0	0	0	2	2	1	0	0	0	1	0	0	1	1	0	0	0
gi|283764206|gb|ADDG01000653.1|:False:4596	gi|283764206|gb|ADDG01000653.1|:False:4596	4	3	3		1	4	3	3	0	0	0	0	0	2	2	1	0	0	0	0	0	1	0	1	0	0	0	0	0	0	0	0	0	0	2	2	1	0	0	0	0	0	1	0	0	0	0	0
gi|283764206|gb|ADDG01000653.1|:False:6314	gi|283764206|gb|ADDG01000653.1|:False:6314	16	15	15		1	16	15	15	3	0	0	0	1	13	12	9	0	0	1	2	1	0	3	2	0	0	0	0	0	3	0	0	0	1	12	11	9	0	0	1	2	1	0	2	2	0	0	0
gi|283764287|gb|ADDG01000572.1|:False:6699	gi|283764287|gb|ADDG01000572.1|:False:6699	4	4	4		1	4	4	4	2	2	2	1	1	0	0	0	1	2	2	3	0	0	0	4	1	0	1	2	3	2	2	2	1	1	0	0	0	1	2	2	3	0	0	0	4	1	0	1
gi|283764287|gb|ADDG01000572.1|:False:6781	gi|283764287|gb|ADDG01000572.1|:False:6781	1	1	1		1	1	1	1	0	1	0	0	0	0	0	0	1	1	1	0	0	0	0	0	0	0	0	0	0	0	1	0	0	0	0	0	0	1	1	1	0	0	0	0	0	0	0	0
gi|283764287|gb|ADDG01000572.1|:True:97	gi|283764287|gb|ADDG01000572.1|:True:97	13	13	13		1	13	13	13	9	2	2	5	3	0	1	1	1	3	3	10	0	0	0	9	3	5	3	5	3	9	2	2	5	3	0	1	1	1	3	3	10	0	0	0	9	3	5	3
gi|283764292|gb|ADDG01000567.1|:False:6520	gi|283764292|gb|ADDG01000567.1|:False:6520	3	3	3		1	3	3	3	2	3	2	1	1	1	2	2	3	3	3	1	1	2	2	1	2	2	2	1	2	2	3	2	1	1	1	2	2	3	3	3	1	1	2	2	1	2	2	2
gi|283764292|gb|ADDG01000567.1|:False:7556	gi|283764292|gb|ADDG01000567.1|:False:7556	5	5	5		1	5	5	5	2	0	5	1	3	1	1	2	3	3	2	3	4	2	1	3	4	2	2	2	1	2	0	5	1	3	1	1	2	3	3	2	3	4	2	1	3	4	2	2
gi|283764292|gb|ADDG01000567.1|:True:2183	gi|283764292|gb|ADDG01000567.1|:True:2183	2	2	2		1	2	2	2	0	0	1	1	1	2	1	2	0	1	1	0	0	0	0	0	1	1	0	0	1	0	0	1	1	1	2	1	2	0	1	1	0	0	0	0	0	1	1	0
gi|283764361|gb|ADDG01000498.1|:False:4688	gi|283764361|gb|ADDG01000498.1|:False:4688	1	1	1		1	1	1	1	0	0	0	1	0	0	0	0	0	0	0	1	0	0	0	1	0	0	0	0	0	0	0	0	1	0	0	0	0	0	0	0	1	0	0	0	1	0	0	0
gi|283764430|gb|ADDG01000429.1|:True:5048	gi|283764430|gb|ADDG01000429.1|:True:5048	1	1	1		1	1	1	1	0	1	1	1	0	0	0	0	1	1	1	1	0	1	0	1	0	1	1	1	0	0	1	1	1	0	0	0	0	1	1	1	1	0	1	0	1	0	1	1
gi|283764430|gb|ADDG01000429.1|:True:566	gi|283764430|gb|ADDG01000429.1|:True:566	1	1	1		1	1	1	1	0	0	1	0	0	0	0	0	1	1	1	0	0	0	0	0	1	0	1	0	1	0	0	1	0	0	0	0	0	1	1	1	0	0	0	0	0	1	0	1
gi|283764492|gb|ADDG01000367.1|:True:6064	gi|283764492|gb|ADDG01000367.1|:True:6064	2	2	2		1	2	2	2	0	0	1	1	1	0	1	0	0	1	2	1	0	0	1	0	0	0	1	1	1	0	0	1	1	1	0	1	0	0	1	2	1	0	0	1	0	0	0	1
gi|283764492|gb|ADDG01000367.1|:True:7311	gi|283764492|gb|ADDG01000367.1|:True:7311	2	2	2		1	2	2	2	1	1	1	0	0	0	0	0	1	0	0	1	0	0	0	2	0	0	0	0	1	1	1	1	0	0	0	0	0	1	0	0	1	0	0	0	2	0	0	0
gi|283764493|gb|ADDG01000366.1|:False:3339	gi|283764493|gb|ADDG01000366.1|:False:3339	1	1	1		1	1	1	1	0	0	1	0	1	1	1	1	1	1	1	0	0	0	1	0	0	0	0	0	0	0	0	1	0	1	1	1	1	1	1	1	0	0	0	1	0	0	0	0
gi|283764501|gb|ADDG01000358.1|:False:6969	gi|283764501|gb|ADDG01000358.1|:False:6969	1	1	1		1	1	1	1	1	1	1	1	1	0	1	1	1	1	1	1	1	0	1	0	1	1	1	1	1	1	1	1	1	1	0	1	1	1	1	1	1	1	0	1	0	1	1	1
gi|283764528|gb|ADDG01000331.1|:True:849	gi|283764528|gb|ADDG01000331.1|:True:849	2	2	2		1	2	2	2	2	0	1	0	0	0	0	0	2	0	1	1	0	1	0	1	1	0	1	1	1	2	0	1	0	0	0	0	0	2	0	1	1	0	1	0	1	1	0	1
gi|283764552|gb|ADDG01000307.1|:False:2553	gi|283764552|gb|ADDG01000307.1|:False:2553	1	1	1		1	1	1	1	0	0	0	1	0	1	1	0	0	0	1	0	0	0	0	0	0	1	1	0	0	0	0	0	1	0	1	1	0	0	0	1	0	0	0	0	0	0	1	1
gi|283764559|gb|ADDG01000300.1|:False:6760	gi|283764559|gb|ADDG01000300.1|:False:6760	3	3	3		1	3	3	3	1	1	1	1	1	0	0	0	1	1	0	1	0	0	1	1	3	1	0	1	1	1	1	1	1	1	0	0	0	1	1	0	1	0	0	1	1	3	1	0
gi|283764564|gb|ADDG01000295.1|:False:1396	gi|283764564|gb|ADDG01000295.1|:False:1396	2	2	2		1	2	2	2	1	1	1	1	0	1	0	1	0	1	1	2	0	0	0	1	2	1	0	2	0	1	1	1	1	0	1	0	1	0	1	1	2	0	0	0	1	2	1	0
gi|283764564|gb|ADDG01000295.1|:False:1830	gi|283764564|gb|ADDG01000295.1|:False:1830	3	3	3		1	3	3	3	3	0	1	1	0	1	0	1	1	2	1	2	0	0	0	3	0	1	0	0	1	3	0	1	1	0	1	0	1	1	2	1	2	0	0	0	3	0	1	0
gi|283764607|gb|ADDG01000252.1|:True:7662	gi|283764607|gb|ADDG01000252.1|:True:7662	2	2	2		1	2	2	2	0	0	0	1	0	2	1	0	1	0	0	0	0	0	0	1	1	0	0	0	0	0	0	0	1	0	2	1	0	1	0	0	0	0	0	0	1	1	0	0
gi|283764613|gb|ADDG01000246.1|:False:1963	gi|283764613|gb|ADDG01000246.1|:False:1963	8	8	8		1	8	8	8	3	2	4	3	4	3	3	3	3	6	1	5	3	2	3	4	2	2	2	2	4	3	2	4	3	4	3	3	3	3	6	1	5	3	2	3	4	2	2	2
gi|283764613|gb|ADDG01000246.1|:False:4185	gi|283764613|gb|ADDG01000246.1|:False:4185	2	2	2		1	2	2	2	1	0	1	0	1	1	1	2	1	0	0	1	1	1	0	0	1	1	0	0	0	1	0	1	0	1	1	1	2	1	0	0	1	1	1	0	0	1	1	0
gi|283764629|gb|ADDG01000230.1|:True:541	gi|283764629|gb|ADDG01000230.1|:True:541	2	2	2		1	2	2	2	0	0	2	1	1	1	0	0	1	0	1	0	0	0	0	0	2	2	1	0	0	0	0	2	1	1	1	0	0	1	0	1	0	0	0	0	0	2	2	1
gi|283764639|gb|ADDG01000220.1|:False:7621	gi|283764639|gb|ADDG01000220.1|:False:7621	1	1	1		1	1	1	1	0	0	0	1	0	0	0	0	0	0	0	0	0	0	0	0	0	0	0	0	0	0	0	0	1	0	0	0	0	0	0	0	0	0	0	0	0	0	0	0
gi|283764718|gb|ADDG01000141.1|:True:2622	gi|283764718|gb|ADDG01000141.1|:True:2622	2	2	2		1	2	2	2	0	0	0	0	0	1	1	1	1	0	0	0	0	0	0	0	0	0	0	0	0	0	0	0	0	0	1	1	1	1	0	0	0	0	0	0	0	0	0	0
gi|283764722|gb|ADDG01000137.1|:False:1642	gi|283764722|gb|ADDG01000137.1|:False:1642	1	1	1		1	1	1	1	0	0	0	0	0	1	1	1	0	0	0	0	0	0	0	0	0	0	0	0	0	0	0	0	0	0	1	1	1	0	0	0	0	0	0	0	0	0	0	0
gi|283764722|gb|ADDG01000137.1|:False:878	gi|283764722|gb|ADDG01000137.1|:False:878	8	8	8		1	8	8	8	0	0	3	4	3	4	6	5	1	1	1	0	1	1	1	0	3	2	2	1	0	0	0	3	4	3	4	6	5	1	1	1	0	1	1	1	0	3	2	2
gi|283764750|gb|ADDG01000109.1|:False:9468	gi|283764750|gb|ADDG01000109.1|:False:9468	1	1	1		1	1	1	1	0	0	0	0	0	1	1	0	1	0	0	0	0	0	0	0	1	1	0	1	0	0	0	0	0	0	1	1	0	1	0	0	0	0	0	0	0	1	1	0
gi|283764756|gb|ADDG01000103.1|:False:339	gi|283764756|gb|ADDG01000103.1|:False:339	4	4	4		1	4	4	4	2	2	0	0	0	1	1	0	2	0	1	3	1	2	2	1	2	2	2	2	1	2	2	0	0	0	1	1	0	2	0	1	3	1	2	2	1	2	2	2
gi|283764756|gb|ADDG01000103.1|:False:7185	gi|283764756|gb|ADDG01000103.1|:False:7185	1	1	1		1	1	1	1	0	0	1	1	1	0	0	0	0	0	0	0	0	0	1	0	0	0	0	0	0	0	0	1	1	1	0	0	0	0	0	0	0	0	0	1	0	0	0	0
gi|283764773|gb|ADDG01000086.1|:False:1897	gi|283764773|gb|ADDG01000086.1|:False:1897	4	4	4		1	4	4	4	0	0	2	1	3	2	1	2	0	1	0	0	2	0	0	0	1	1	0	1	1	0	0	2	1	3	2	1	2	0	1	0	0	2	0	0	0	1	1	0
gi|283764773|gb|ADDG01000086.1|:False:3506	gi|283764773|gb|ADDG01000086.1|:False:3506	4	4	4		1	4	4	4	1	0	0	1	0	2	1	0	2	2	1	0	1	1	1	1	2	2	2	0	1	1	0	0	1	0	2	1	0	2	2	1	0	1	1	1	1	2	2	2
gi|283764773|gb|ADDG01000086.1|:False:4234	gi|283764773|gb|ADDG01000086.1|:False:4234	6	6	6		1	6	6	6	1	0	1	2	1	4	2	3	1	0	1	0	0	2	0	1	3	1	2	1	1	1	0	1	2	1	4	2	3	1	0	1	0	0	2	0	1	3	1	2
gi|283764800|gb|ADDG01000059.1|:True:1329	gi|283764800|gb|ADDG01000059.1|:True:1329	1	1	1		1	1	1	1	0	0	1	1	0	0	0	0	1	0	0	0	0	0	0	0	1	1	0	0	0	0	0	1	1	0	0	0	0	1	0	0	0	0	0	0	0	1	1	0
gi|283764803|gb|ADDG01000056.1|:True:8289	gi|283764803|gb|ADDG01000056.1|:True:8289	2	2	2		1	2	2	2	0	0	0	0	0	1	0	0	1	0	0	0	0	0	0	0	1	1	0	0	0	0	0	0	0	0	1	0	0	1	0	0	0	0	0	0	0	1	1	0
gi|283764834|gb|ADDG01000025.1|:True:9820	gi|283764834|gb|ADDG01000025.1|:True:9820	1	1	1		1	1	1	1	1	1	0	1	0	1	1	1	0	0	0	1	0	0	0	1	0	0	1	1	0	1	1	0	1	0	1	1	1	0	0	0	1	0	0	0	1	0	0	1
gi|283764842|gb|ADDG01000017.1|:False:571	gi|283764842|gb|ADDG01000017.1|:False:571	2	2	2		1	2	2	2	1	1	1	2	2	0	1	1	0	0	1	0	0	1	0	1	1	2	0	0	1	1	1	1	2	2	0	1	1	0	0	1	0	0	1	0	1	1	2	0
gi255689632;gi545698343;gi|283757760|gb|ADDG01007099.1|:True:1729;gi|283757760|gb|ADDG01007099.1|:True:3803;gi|283659510|gb|ADDG01105341.1|:True:16;gi|283671284|gb|ADDG01093567.1|:True:401;gi|283757760|gb|ADDG01007099.1|:True:2862	gi255689632;gi545698343	43;43;10;4;3;3;2	43;43;10;4;3;3;2	43;43;10;4;3;3;2	;	7	43	43	43	22	8	7	11	6	18	19	20	9	7	9	19	8	8	13	21	12	7	9	6	3	22	8	7	11	6	18	19	20	9	7	9	19	8	8	13	21	12	7	9
gi302749277;gi302749279;gi262233283;tr|A0A0K3AWQ8|A0A0K3AWQ8_9VIRU;tr|J7MH77|J7MH77_9VIRU;tr|J7MCM8|J7MCM8_9VIRU	gi302749277;gi302749279;gi262233283	32;32;32;11;5;5	2;2;2;1;1;1	1;1;1;0;0;0	;;	6	32	2	1	15	15	11	19	13	2	1	1	16	18	23	13	7	10	7	17	12	15	15	20	19	0	1	1	0	0	1	0	0	1	0	1	0	1	0	0	1	0	0	0
gi27311165	gi27311165	1	1	1		1	1	1	1	0	0	1	0	1	0	0	0	0	0	0	0	0	0	0	0	0	0	0	0	0	0	0	1	0	1	0	0	0	0	0	0	0	0	0	0	0	0	0	0
gi294489416;gi27262534;gi26801233	gi294489416;gi27262534;gi26801233	3;2;2	3;2;2	3;2;2	;;	3	3	3	3	1	2	1	2	2	2	2	2	2	2	2	2	2	3	2	2	1	2	1	1	2	1	2	1	2	2	2	2	2	2	2	2	2	2	3	2	2	1	2	1
gi302749275;tr|G3F401|G3F401_9VIRU;gi592965311;gi55925813;gi516317330;tr|E2F696|E2F696_9VIRU;gi301070168;tr|G3F402|G3F402_9VIRU;tr|R4UY36|R4UY36_9VIRU;tr|R4V8K1|R4V8K1_9VIRU;tr|R4VG98|R4VG98_9VIRU;tr|R4VDL7|R4VDL7_9VIRU;tr|R4V0Q1|R4V0Q1_9VIRU;gi302749289;tr|I4DDE2|I4DDE2_9VIRU;tr|I4DDD7|I4DDD7_9VIRU;tr|I4DDB7|I4DDB7_9VIRU;tr|I4DDB6|I4DDB6_9VIRU;gi899720734;gi899719844;gi899719838;gi899719822;gi89…	gi302749275;tr|G3F401|G3F401_9VIRU;gi592965311;gi55925813;gi516317330;tr|E2F696|E2F696_9VIRU;gi301070168;tr|G3F402|G3F402_9VIRU	43;43;43;43;42;41;40;40;17;16;16;16;16;14;8;8;8;8;7;7;7;7;7;7;7;7;7;7;7;7;7;7;7;7;7;7;6;6;6;6;6;6;6;6;6;5;5;5;5;4;4;4;4;4;4;4;4;4;4;4;4;4;4;4;4;4;4;4;3;3;3;3;3;3;3;3;3;3;3;3;3;3;3;3;3;3;2;2;2;2;2;2;2;2;1;1;1	43;43;43;43;42;41;40;40;17;16;16;16;16;14;8;8;8;8;7;7;7;7;7;7;7;7;7;7;7;7;7;7;7;7;7;7;6;6;6;6;6;6;6;6;6;5;5;5;5;4;4;4;4;4;4;4;4;4;4;4;4;4;4;4;4;4;4;4;3;3;3;3;3;3;3;3;3;3;3;3;3;3;3;3;3;3;2;2;2;2;2;2;2;2;1;1;1	12;12;12;12;12;12;11;11;7;6;7;6;7;0;0;0;0;0;0;0;0;0;0;0;0;0;0;0;0;0;0;0;0;0;0;0;0;0;0;0;0;0;0;0;0;0;0;0;0;0;0;0;0;0;0;1;1;1;1;1;0;0;0;0;0;0;0;0;0;1;1;0;0;0;0;0;0;0;0;0;0;0;0;0;0;0;0;0;0;0;0;0;0;0;0;0;0	;;;;;;;	97	43	43	12	23	22	14	24	18	4	1	1	20	25	29	18	11	13	13	23	18	20	22	28	20	23	22	14	24	18	4	1	1	20	25	29	18	11	13	13	23	18	20	22
gi329047214;gi887503872	gi329047214	3;1	3;1	3;1		2	3	3	3	2	0	0	0	0	0	0	0	0	0	0	0	0	0	0	0	0	0	0	3	0	2	0	0	0	0	0	0	0	0	0	0	0	0	0	0	0	0	0	0
gi396582590;gi|283713850|gb|ADDG01051008.1|:False:1964;gi|283708685|gb|ADDG01056173.1|:False:1834;gi|283605465|gb|ADDG01159385.1|:False:473;gi|283708685|gb|ADDG01056173.1|:False:358;REV__gi|283659464|gb|ADDG01105387.1|:False:722	gi396582590	98;30;25;12;2;1	98;30;25;12;2;1	92;30;24;12;2;0		6	98	98	92	26	1	1	1	3	75	69	68	11	4	7	35	26	25	32	37	16	4	3	4	2	26	1	1	1	3	75	69	68	11	4	7	35	26	25	32	37	16	4	3
gi396582592;gi|283619515|gb|ADDG01145335.1|:True:2;gi|283748737|gb|ADDG01016122.1|:False:2127;gi|283748737|gb|ADDG01016122.1|:False:3366;gi|283748737|gb|ADDG01016122.1|:False:2692	gi396582592	113;17;16;14;4	113;17;16;14;4	101;17;16;14;4		5	113	113	101	53	6	3	2	5	76	84	83	17	8	16	62	36	29	42	56	22	5	2	6	3	53	6	3	2	5	76	84	83	17	8	16	62	36	29	42	56	22	5	2
tr|D1FK63|D1FK63_9VIRU	tr|D1FK63|D1FK63_9VIRU	1	1	1		1	1	1	1	0	0	1	0	0	0	0	0	0	1	1	0	0	1	0	0	0	0	0	1	1	0	0	1	0	0	0	0	0	0	1	1	0	0	1	0	0	0	0	0
[truncated: 154 more columns]
