# Supplementary material for: A Varroa destructor protein atlas reveals molecular underpinnings of developmental transitions and sexual differentiation
Source: Mol Cell Proteomics. 2017 Sep 22;16(12):2125–37. doi: 10.1074/mcp.RA117.000104 (PMC5724176; doi:10.1074/mcp.RA117.000104)
Supplement: Supplemental Data [file supp_RA117.000104_4674_1_supp_4432_44453z.xlsx]

## Sheet: Sheet1
Protein IDs	Majority protein IDs	Peptide counts (all)	Peptide counts (razor+unique)	Peptide counts (unique)	Fasta headers	Number of proteins	Peptides	Razor + unique peptides	Unique peptides	Peptides 1	Peptides 10	Peptides 11	Peptides 12	Peptides 13	Peptides 14	Peptides 15	Peptides 16	Peptides 17	Peptides 18	Peptides 19	Peptides 2	Peptides 24	Peptides 25	Peptides 26	Peptides 3	Peptides 5	Peptides 6	Peptides 7	Peptides 8	Peptides 9	Razor + unique peptides 1	Razor + unique peptides 10	Razor + unique peptides 11	Razor + unique peptides 12	Razor + unique peptides 13	Razor + unique peptides 14	Razor + unique peptides 15	Razor + unique peptides 16	Razor + unique peptides 17	Razor + unique peptides 18	Razor + unique peptides 19	Razor + unique peptides 2	Razor + unique peptides 24	Razor + unique peptides 25	Razor + unique peptides 26	Razor + unique peptides 3	Razor + unique peptides 5	Razor + unique peptides 6	Razor + unique peptides 7
0:g100.t2;0:g100.t1	0:g100.t2;0:g100.t1	19;19	19;19	19;19	;	2	19	19	19	11	8	10	5	5	9	8	8	6	8	9	10	6	6	4	8	8	8	6	10	6	11	8	10	5	5	9	8	8	6	8	9	10	6	6	4	8	8	8	6
0:g10004.t1	0:g10004.t1	9	9	9		1	9	9	9	4	4	4	3	2	2	2	0	5	2	2	2	2	1	2	2	4	3	3	4	2	4	4	4	3	2	2	2	0	5	2	2	2	2	1	2	2	4	3	3
0:g10019.t2;0:g10019.t1	0:g10019.t2;0:g10019.t1	2;2	2;2	2;2	;	2	2	2	2	1	0	0	0	0	1	1	1	0	0	0	2	0	0	0	2	0	0	0	0	0	1	0	0	0	0	1	1	1	0	0	0	2	0	0	0	2	0	0	0
0:g10028.t1	0:g10028.t1	2	2	2		1	2	2	2	0	1	0	1	1	0	0	0	0	0	0	0	1	1	1	0	0	0	1	0	1	0	1	0	1	1	0	0	0	0	0	0	0	1	1	1	0	0	0	1
0:g10038.t1	0:g10038.t1	10	10	10		1	10	10	10	5	4	4	4	6	3	3	2	6	7	6	5	2	4	3	5	3	6	6	2	4	5	4	4	4	6	3	3	2	6	7	6	5	2	4	3	5	3	6	6
0:g10052.t1;0:g10052.t3	0:g10052.t1;0:g10052.t3	35;35	1;1	1;1	;	2	35	1	1	10	13	17	12	14	21	20	20	16	19	15	9	16	14	16	9	13	12	21	13	12	0	0	0	0	0	0	1	0	0	0	0	0	0	0	0	0	0	1	1
0:g10052.t2	0:g10052.t2	35	35	1		1	35	35	1	10	13	18	13	14	21	20	20	17	20	15	9	17	15	16	9	13	12	21	13	12	10	13	18	13	14	21	20	20	17	20	15	9	17	15	16	9	13	12	21
0:g10053.t1;0:g10053.t2	0:g10053.t1;0:g10053.t2	11;11	11;11	11;11	;	2	11	11	11	4	1	2	3	2	1	0	0	3	5	4	4	3	3	1	2	4	4	3	5	2	4	1	2	3	2	1	0	0	3	5	4	4	3	3	1	2	4	4	3
0:g10058.t1	0:g10058.t1	11	11	11		1	11	11	11	5	3	2	4	4	6	7	5	5	6	4	4	4	7	3	3	5	4	4	6	2	5	3	2	4	4	6	7	5	5	6	4	4	4	7	3	3	5	4	4
0:g10060.t1;0:g10060.t2	0:g10060.t1;0:g10060.t2	4;4	4;4	4;4	;	2	4	4	4	2	1	2	1	2	2	2	2	2	0	0	2	2	0	2	1	2	3	2	1	1	2	1	2	1	2	2	2	2	2	0	0	2	2	0	2	1	2	3	2
0:g10063.t1	0:g10063.t1	1	1	1		1	1	1	1	0	0	0	0	0	0	0	0	0	0	0	0	0	0	0	1	0	0	0	0	0	0	0	0	0	0	0	0	0	0	0	0	0	0	0	0	1	0	0	0
0:g10066.t1	0:g10066.t1	5	5	5		1	5	5	5	1	1	1	2	4	0	1	1	1	1	0	1	1	0	0	1	0	1	0	1	2	1	1	1	2	4	0	1	1	1	1	0	1	1	0	0	1	0	1	0
0:g10078.t1	0:g10078.t1	3	3	3		1	3	3	3	0	0	0	0	0	0	0	0	3	1	3	0	0	0	0	0	0	1	2	1	0	0	0	0	0	0	0	0	0	3	1	3	0	0	0	0	0	0	1	2
0:g10079.t1	0:g10079.t1	24	9	7		1	24	9	7	14	10	10	7	13	14	12	14	17	14	18	11	12	12	17	10	13	11	11	13	10	5	4	3	2	3	5	5	6	6	5	6	4	4	2	5	3	2	3	5
0:g10087.t1	0:g10087.t1	8	8	8		1	8	8	8	0	4	0	3	2	2	1	1	4	4	5	2	2	2	2	2	2	2	2	4	3	0	4	0	3	2	2	1	1	4	4	5	2	2	2	2	2	2	2	2
0:g10096.t1	0:g10096.t1	10	10	9		1	10	10	9	2	3	3	4	3	6	6	8	5	4	6	4	3	4	3	4	4	3	3	4	2	2	3	3	4	3	6	6	8	5	4	6	4	3	4	3	4	4	3	3
0:g10099.t1	0:g10099.t1	20	20	20		1	20	20	20	11	4	4	2	3	6	6	3	11	9	8	8	5	4	4	7	8	6	6	7	4	11	4	4	2	3	6	6	3	11	9	8	8	5	4	4	7	8	6	6
0:g10102.t1	0:g10102.t1	4	4	1		1	4	4	1	3	2	1	3	2	2	3	3	2	2	1	2	1	2	0	2	3	2	3	1	2	3	2	1	3	2	2	3	3	2	2	1	2	1	2	0	2	3	2	3
0:g10117.t1	0:g10117.t1	16	16	16		1	16	16	16	10	7	7	7	9	4	7	6	10	11	9	8	7	4	7	10	6	9	7	8	6	10	7	7	7	9	4	7	6	10	11	9	8	7	4	7	10	6	9	7
0:g10123.t1	0:g10123.t1	6	6	6		1	6	6	6	2	3	2	3	3	0	1	1	2	2	1	3	1	1	1	2	1	3	4	4	3	2	3	2	3	3	0	1	1	2	2	1	3	1	1	1	2	1	3	4
0:g10132.t1	0:g10132.t1	2	2	2		1	2	2	2	1	1	1	0	1	1	2	0	1	1	1	1	0	0	0	1	1	0	1	2	1	1	1	1	0	1	1	2	0	1	1	1	1	0	0	0	1	1	0	1
0:g10150.t1	0:g10150.t1	10	10	10		1	10	10	10	4	5	5	5	2	1	3	3	3	3	3	5	3	3	2	6	5	5	5	3	3	4	5	5	5	2	1	3	3	3	3	3	5	3	3	2	6	5	5	5
0:g10152.t1	0:g10152.t1	2	2	2		1	2	2	2	1	0	1	0	2	1	1	0	1	1	0	1	0	0	0	1	1	1	1	0	0	1	0	1	0	2	1	1	0	1	1	0	1	0	0	0	1	1	1	1
0:g10169.t1	0:g10169.t1	3	3	3		1	3	3	3	0	0	1	0	0	0	0	0	1	1	1	0	1	2	1	0	1	1	1	0	0	0	0	1	0	0	0	0	0	1	1	1	0	1	2	1	0	1	1	1
0:g1017.t1	0:g1017.t1	6	6	6		1	6	6	6	1	0	2	2	4	1	0	1	1	0	1	2	2	2	2	2	1	2	1	1	0	1	0	2	2	4	1	0	1	1	0	1	2	2	2	2	2	1	2	1
0:g10170.t2;0:g10170.t1	0:g10170.t2;0:g10170.t1	8;8	8;8	8;8	;	2	8	8	8	2	1	2	1	2	1	0	1	3	2	1	5	1	3	2	3	2	3	3	1	1	2	1	2	1	2	1	0	1	3	2	1	5	1	3	2	3	2	3	3
0:g10173.t1	0:g10173.t1	12	12	12		1	12	12	12	0	2	3	3	3	5	4	5	6	5	4	0	4	3	2	0	4	2	2	2	3	0	2	3	3	3	5	4	5	6	5	4	0	4	3	2	0	4	2	2
0:g10178.t1;gnl|Amel_4.5|GB47247-PA	0:g10178.t1;gnl|Amel_4.5|GB47247-PA	5;3	4;2	4;2	;	2	5	4	4	1	1	3	1	2	1	2	3	1	2	3	1	2	4	3	1	2	0	2	1	2	1	1	3	1	2	0	1	2	1	2	2	1	2	3	3	1	2	0	2
0:g10180.t1;scf7180002174623_16	0:g10180.t1	18;2	18;2	18;2		2	18	18	18	2	6	5	6	10	10	9	11	5	6	7	2	7	7	7	4	5	2	3	8	7	2	6	5	6	10	10	9	11	5	6	7	2	7	7	7	4	5	2	3
0:g1019.t1;0:g1019.t2	0:g1019.t1;0:g1019.t2	11;11	11;11	11;11	;	2	11	11	11	1	4	3	3	3	4	5	4	3	4	2	3	4	4	4	2	6	4	5	3	4	1	4	3	3	3	4	5	4	3	4	2	3	4	4	4	2	6	4	5
0:g10194.t1	0:g10194.t1	4	4	4		1	4	4	4	2	1	1	1	0	0	1	0	0	0	1	3	0	0	0	1	2	1	2	2	1	2	1	1	1	0	0	1	0	0	0	1	3	0	0	0	1	2	1	2
0:g10200.t1;0:g10200.t2	0:g10200.t1;0:g10200.t2	3;3	3;3	3;3	;	2	3	3	3	0	0	0	0	0	1	1	0	0	0	1	0	1	0	1	0	0	0	0	0	0	0	0	0	0	0	1	1	0	0	0	1	0	1	0	1	0	0	0	0
0:g1021.t2;0:g1021.t3;0:g1021.t1;0:g9053.t1;0:g9053.t2;0:g9053.t3	0:g1021.t2;0:g1021.t3;0:g1021.t1;0:g9053.t1;0:g9053.t2;0:g9053.t3	2;2;2;1;1;1	2;2;2;1;1;1	2;2;2;1;1;1	;;;;;	6	2	2	2	0	0	0	1	1	0	1	1	0	1	0	0	0	1	0	0	0	0	0	0	0	0	0	0	1	1	0	1	1	0	1	0	0	0	1	0	0	0	0	0
0:g10234.t1	0:g10234.t1	2	2	2		1	2	2	2	0	0	0	0	0	1	1	0	0	1	0	0	0	1	0	1	0	0	0	0	0	0	0	0	0	0	1	1	0	0	1	0	0	0	1	0	1	0	0	0
0:g10235.t1	0:g10235.t1	5	5	5		1	5	5	5	4	2	4	2	3	2	3	4	3	3	3	3	3	2	4	3	3	3	3	4	2	4	2	4	2	3	2	3	4	3	3	3	3	3	2	4	3	3	3	3
0:g10236.t1	0:g10236.t1	5	5	5		1	5	5	5	2	3	1	1	2	4	4	3	1	3	1	2	3	2	2	2	4	0	1	3	2	2	3	1	1	2	4	4	3	1	3	1	2	3	2	2	2	4	0	1
0:g10248.t1	0:g10248.t1	11	11	11		1	11	11	11	1	8	6	5	4	2	3	2	5	6	4	1	6	4	4	3	8	9	8	7	5	1	8	6	5	4	2	3	2	5	6	4	1	6	4	4	3	8	9	8
0:g10255.t1	0:g10255.t1	9	9	9		1	9	9	9	1	1	2	1	2	4	4	3	2	0	2	1	1	1	2	0	0	0	0	0	2	1	1	2	1	2	4	4	3	2	0	2	1	1	1	2	0	0	0	0
0:g10256.t1	0:g10256.t1	3	3	3		1	3	3	3	0	0	1	2	1	1	2	1	1	3	2	1	0	0	0	1	1	1	1	2	0	0	0	1	2	1	1	2	1	1	3	2	1	0	0	0	1	1	1	1
0:g10262.t1	0:g10262.t1	6	6	6		1	6	6	6	3	2	3	2	3	3	3	4	3	2	1	3	1	1	2	3	1	2	1	1	3	3	2	3	2	3	3	3	4	3	2	1	3	1	1	2	3	1	2	1
0:g10290.t2;0:g10290.t1	0:g10290.t2;0:g10290.t1	2;2	2;2	2;2	;	2	2	2	2	2	1	2	1	0	1	2	2	2	2	1	1	1	2	1	1	1	2	2	2	0	2	1	2	1	0	1	2	2	2	2	1	1	1	2	1	1	1	2	2
0:g10294.t1	0:g10294.t1	2	2	2		1	2	2	2	1	1	0	0	0	0	1	0	1	1	0	1	0	0	1	1	0	1	2	0	2	1	1	0	0	0	0	1	0	1	1	0	1	0	0	1	1	0	1	2
0:g10297.t1	0:g10297.t1	5	5	4		1	5	5	4	4	3	1	0	1	1	2	3	2	3	2	2	1	1	2	4	2	3	1	1	2	4	3	1	0	1	1	2	3	2	3	2	2	1	1	2	4	2	3	1
0:g10298.t1	0:g10298.t1	9	9	8		1	9	9	8	5	4	2	2	4	0	0	1	1	2	4	5	1	1	0	9	0	4	3	5	4	5	4	2	2	4	0	0	1	1	2	4	5	1	1	0	9	0	4	3
0:g10302.t1	0:g10302.t1	9	9	9		1	9	9	9	4	4	3	3	3	0	0	0	4	7	4	4	1	1	1	5	4	8	7	8	8	4	4	3	3	3	0	0	0	4	7	4	4	1	1	1	5	4	8	7
0:g10305.t1	0:g10305.t1	2	2	2		1	2	2	2	1	1	0	0	0	1	0	0	0	1	0	0	0	0	0	1	2	1	1	2	0	1	1	0	0	0	1	0	0	0	1	0	0	0	0	0	1	2	1	1
0:g10312.t1	0:g10312.t1	4	4	4		1	4	4	4	0	1	1	2	1	3	1	3	1	2	1	0	0	0	2	0	1	0	1	0	1	0	1	1	2	1	3	1	3	1	2	1	0	0	0	2	0	1	0	1
0:g10314.t1	0:g10314.t1	6	6	6		1	6	6	6	2	1	2	1	1	1	2	2	1	2	4	3	0	4	1	3	3	3	3	3	2	2	1	2	1	1	1	2	2	1	2	4	3	0	4	1	3	3	3	3
0:g10321.t1	0:g10321.t1	6	6	6		1	6	6	6	0	1	0	1	1	4	2	1	2	1	1	2	0	1	1	1	1	2	0	0	1	0	1	0	1	1	4	2	1	2	1	1	2	0	1	1	1	1	2	0
0:g10328.t1;gnl|Amel_4.5|GB45368-PA	0:g10328.t1;gnl|Amel_4.5|GB45368-PA	2;1	2;1	2;1	;	2	2	2	2	0	0	1	1	2	2	1	1	1	0	0	0	0	1	0	0	0	1	1	1	1	0	0	1	1	2	2	1	1	1	0	0	0	0	1	0	0	0	1	1
0:g10329.t1	0:g10329.t1	17	17	17		1	17	17	17	8	4	5	6	6	12	11	9	14	11	9	5	11	6	11	2	11	9	6	7	6	8	4	5	6	6	12	11	9	14	11	9	5	11	6	11	2	11	9	6
0:g10330.t1;gnl|Amel_4.5|GB54425-PA;gnl|Amel_4.5|GB41105-PA	0:g10330.t1	20;2;1	20;2;1	20;2;1		3	20	20	20	1	0	1	3	3	15	11	13	1	1	3	0	2	1	4	0	1	2	3	1	0	1	0	1	3	3	15	11	13	1	1	3	0	2	1	4	0	1	2	3
0:g10338.t1;0:g10338.t2	0:g10338.t1;0:g10338.t2	7;7	7;7	7;7	;	2	7	7	7	2	3	3	2	5	3	2	1	4	1	3	5	2	3	3	3	2	4	4	2	2	2	3	3	2	5	3	2	1	4	1	3	5	2	3	3	3	2	4	4
0:g10362.t1;gnl|Amel_4.5|GB45535-PA	0:g10362.t1	4;1	2;1	2;1		2	4	2	2	1	2	3	2	3	1	1	0	4	2	2	1	0	1	2	1	2	2	3	1	2	0	0	1	1	2	0	0	0	2	0	1	0	0	0	0	0	1	1	1
0:g10363.t1	0:g10363.t1	8	8	6		1	8	8	6	2	3	6	5	3	1	1	0	3	4	3	2	1	2	4	2	4	1	3	1	3	2	3	6	5	3	1	1	0	3	4	3	2	1	2	4	2	4	1	3
0:g10368.t1;scf7180002174679_19	0:g10368.t1	7;2	7;2	7;2		2	7	7	7	4	1	1	1	1	1	2	1	1	2	2	3	1	1	1	4	1	2	1	0	1	4	1	1	1	1	1	2	1	1	2	2	3	1	1	1	4	1	2	1
0:g10369.t2;0:g10369.t1	0:g10369.t2;0:g10369.t1	2;2	2;2	2;2	;	2	2	2	2	0	1	0	0	0	2	1	0	0	1	0	0	1	1	1	1	1	1	0	0	1	0	1	0	0	0	2	1	0	0	1	0	0	1	1	1	1	1	1	0
0:g10375.t1	0:g10375.t1	5	5	5		1	5	5	5	0	0	3	2	3	0	0	0	0	1	1	0	0	0	0	2	2	3	3	0	0	0	0	3	2	3	0	0	0	0	1	1	0	0	0	0	2	2	3	3
0:g10390.t1	0:g10390.t1	7	7	7		1	7	7	7	1	3	1	1	0	4	4	4	1	2	3	1	2	2	2	2	3	1	0	2	1	1	3	1	1	0	4	4	4	1	2	3	1	2	2	2	2	3	1	0
0:g10391.t1	0:g10391.t1	2	2	2		1	2	2	2	2	0	0	0	0	0	0	0	0	0	0	1	0	0	0	2	0	0	1	0	0	2	0	0	0	0	0	0	0	0	0	0	1	0	0	0	2	0	0	1
0:g10394.t1	0:g10394.t1	4	4	4		1	4	4	4	1	1	2	2	3	0	0	0	2	2	2	2	1	1	0	1	1	1	2	1	2	1	1	2	2	3	0	0	0	2	2	2	2	1	1	0	1	1	1	2
0:g10397.t1	0:g10397.t1	2	2	2		1	2	2	2	1	1	0	0	0	0	0	0	0	0	0	2	0	0	0	1	0	0	0	0	0	1	1	0	0	0	0	0	0	0	0	0	2	0	0	0	1	0	0	0
0:g1040.t1	0:g1040.t1	4	4	4		1	4	4	4	2	0	0	0	0	0	0	0	0	1	0	0	0	0	0	3	0	1	0	0	0	2	0	0	0	0	0	0	0	0	1	0	0	0	0	0	3	0	1	0
0:g10402.t2;0:g10402.t1	0:g10402.t2;0:g10402.t1	4;3	4;3	4;3	;	2	4	4	4	1	0	1	3	1	1	1	0	1	1	2	2	1	0	2	2	1	1	2	1	0	1	0	1	3	1	1	1	0	1	1	2	2	1	0	2	2	1	1	2
0:g1041.t1;gnl|Amel_4.5|GB40750-PA	0:g1041.t1	11;3	11;3	11;3		2	11	11	11	2	2	5	3	3	5	5	4	2	2	5	1	3	3	4	3	5	1	3	3	2	2	2	5	3	3	5	5	4	2	2	5	1	3	3	4	3	5	1	3
0:g10428.t1	0:g10428.t1	8	8	8		1	8	8	8	8	5	5	6	3	5	5	5	7	6	6	6	5	8	5	5	6	7	4	5	5	8	5	5	6	3	5	5	5	7	6	6	6	5	8	5	5	6	7	4
0:g10448.t1	0:g10448.t1	1	1	1		1	1	1	1	0	0	0	0	0	0	0	0	0	0	0	0	0	0	0	0	0	1	0	0	0	0	0	0	0	0	0	0	0	0	0	0	0	0	0	0	0	0	1	0
0:g10459.t1	0:g10459.t1	1	1	1		1	1	1	1	0	0	0	0	0	0	0	0	1	1	0	0	0	0	0	0	0	0	0	1	0	0	0	0	0	0	0	0	0	1	1	0	0	0	0	0	0	0	0	0
0:g10465.t1	0:g10465.t1	3	3	3		1	3	3	3	0	0	1	0	1	0	0	0	0	0	1	0	1	1	2	0	0	0	0	0	1	0	0	1	0	1	0	0	0	0	0	1	0	1	1	2	0	0	0	0
0:g10474.t2;0:g10474.t1	0:g10474.t2;0:g10474.t1	4;3	4;3	4;3	;	2	4	4	4	2	2	1	0	0	0	0	0	3	2	1	2	1	0	0	2	0	1	0	1	1	2	2	1	0	0	0	0	0	3	2	1	2	1	0	0	2	0	1	0
0:g10478.t1	0:g10478.t1	20	20	19		1	20	20	19	13	9	4	9	6	8	5	7	10	13	12	15	9	6	6	13	8	10	9	8	11	13	9	4	9	6	8	5	7	10	13	12	15	9	6	6	13	8	10	9
0:g10480.t2;0:g10480.t1	0:g10480.t2;0:g10480.t1	3;3	3;3	3;3	;	2	3	3	3	1	0	2	1	2	2	1	2	0	2	0	0	0	0	0	1	1	0	1	1	0	1	0	2	1	2	2	1	2	0	2	0	0	0	0	0	1	1	0	1
0:g10495.t1	0:g10495.t1	17	16	16		1	17	16	16	11	10	11	5	8	6	6	6	6	7	9	8	6	6	5	8	7	7	8	11	9	11	10	11	5	8	6	5	6	6	7	9	8	6	6	5	8	7	7	7
0:g10514.t1	0:g10514.t1	5	5	5		1	5	5	5	0	3	3	2	3	4	4	3	2	3	3	0	2	1	2	0	3	2	3	2	2	0	3	3	2	3	4	4	3	2	3	3	0	2	1	2	0	3	2	3
0:g10517.t1	0:g10517.t1	6	6	5		1	6	6	5	0	1	0	0	2	3	1	2	1	3	1	0	1	0	0	1	3	2	0	0	1	0	1	0	0	2	3	1	2	1	3	1	0	1	0	0	1	3	2	0
0:g10518.t1;0:g10518.t2	0:g10518.t1;0:g10518.t2	12;11	12;11	12;11	;	2	12	12	12	2	3	4	1	2	6	8	6	8	3	5	5	7	5	7	2	5	3	3	4	4	2	3	4	1	2	6	8	6	8	3	5	5	7	5	7	2	5	3	3
0:g10521.t1;0:g10521.t2	0:g10521.t1;0:g10521.t2	2;2	2;2	2;2	;	2	2	2	2	0	1	0	0	0	0	0	0	1	0	0	0	0	1	1	0	0	1	0	2	0	0	1	0	0	0	0	0	0	1	0	0	0	0	1	1	0	0	1	0
0:g10531.t1;gnl|Amel_4.5|GB53086-PA	0:g10531.t1	9;1	9;1	9;1		2	9	9	9	2	4	5	5	4	3	5	6	4	3	6	3	4	3	5	6	3	5	3	3	5	2	4	5	5	4	3	5	6	4	3	6	3	4	3	5	6	3	5	3
0:g10538.t1	0:g10538.t1	10	10	8		1	10	10	8	0	0	1	1	0	6	5	4	1	1	0	0	2	1	2	2	2	1	0	0	0	0	0	1	1	0	6	5	4	1	1	0	0	2	1	2	2	2	1	0
0:g10541.t1	0:g10541.t1	6	6	6		1	6	6	6	0	0	0	0	1	3	3	3	0	0	0	0	0	0	3	0	1	0	0	0	1	0	0	0	0	1	3	3	3	0	0	0	0	0	0	3	0	1	0	0
0:g10542.t2;0:g10542.t1;0:g10542.t3	0:g10542.t2;0:g10542.t1;0:g10542.t3	2;2;2	2;2;2	2;2;2	;;	3	2	2	2	0	0	1	1	0	0	0	0	0	0	0	0	0	1	0	0	0	0	0	1	0	0	0	1	1	0	0	0	0	0	0	0	0	0	1	0	0	0	0	0
0:g10544.t1	0:g10544.t1	4	4	4		1	4	4	4	0	1	0	1	0	3	2	3	1	1	0	0	1	1	0	1	0	0	0	2	0	0	1	0	1	0	3	2	3	1	1	0	0	1	1	0	1	0	0	0
0:g10554.t1;gnl|Amel_4.5|GB49534-PA	0:g10554.t1	18;1	18;1	18;1		2	18	18	18	2	8	11	11	9	6	6	6	9	8	8	2	6	3	4	0	9	11	12	10	8	2	8	11	11	9	6	6	6	9	8	8	2	6	3	4	0	9	11	12
0:g10556.t1	0:g10556.t1	3	3	3		1	3	3	3	1	1	0	1	1	1	0	1	0	2	1	0	0	1	0	0	0	1	0	0	1	1	1	0	1	1	1	0	1	0	2	1	0	0	1	0	0	0	1	0
0:g10561.t1;0:g10561.t2	0:g10561.t1	3;1	3;1	3;1		2	3	3	3	0	2	0	0	0	0	0	0	1	2	2	0	0	0	0	1	1	2	3	0	0	0	2	0	0	0	0	0	0	1	2	2	0	0	0	0	1	1	2	3
0:g10562.t2;0:g10562.t1	0:g10562.t2;0:g10562.t1	3;3	3;3	3;3	;	2	3	3	3	0	0	2	0	2	1	1	1	2	2	0	0	1	2	1	0	0	0	0	0	0	0	0	2	0	2	1	1	1	2	2	0	0	1	2	1	0	0	0	0
0:g10563.t1	0:g10563.t1	4	4	4		1	4	4	4	0	0	2	1	2	0	0	0	2	2	1	1	0	1	0	2	2	1	1	0	1	0	0	2	1	2	0	0	0	2	2	1	1	0	1	0	2	2	1	1
0:g1057.t1	0:g1057.t1	4	4	4		1	4	4	4	1	1	0	1	1	2	2	2	0	1	0	1	1	1	1	1	1	0	1	2	1	1	1	0	1	1	2	2	2	0	1	0	1	1	1	1	1	1	0	1
0:g10573.t1;gnl|Amel_4.5|GB41631-PA	0:g10573.t1;gnl|Amel_4.5|GB41631-PA	2;1	2;1	2;1	;	2	2	2	2	2	1	2	2	2	2	1	0	2	2	2	2	2	2	1	2	2	2	2	2	0	2	1	2	2	2	2	1	0	2	2	2	2	2	2	1	2	2	2	2
0:g10583.t1	0:g10583.t1	4	4	4		1	4	4	4	1	1	0	1	1	1	1	2	0	0	0	1	0	0	0	2	2	1	1	1	1	1	1	0	1	1	1	1	2	0	0	0	1	0	0	0	2	2	1	1
0:g10591.t1;0:g10591.t2;gnl|Amel_4.5|GB41651-PA	0:g10591.t1;0:g10591.t2	18;18;3	18;18;3	18;18;3	;	3	18	18	18	4	11	7	7	8	6	5	6	7	7	5	5	4	7	3	6	7	7	7	8	8	4	11	7	7	8	6	5	6	7	7	5	5	4	7	3	6	7	7	7
0:g10608.t1	0:g10608.t1	3	3	3		1	3	3	3	2	0	0	0	1	1	2	1	1	0	2	2	0	1	0	1	0	0	0	1	0	2	0	0	0	1	1	2	1	1	0	2	2	0	1	0	1	0	0	0
0:g10609.t1	0:g10609.t1	5	5	4		1	5	5	4	1	1	0	1	3	2	2	3	1	2	1	0	2	1	2	0	2	1	1	1	0	1	1	0	1	3	2	2	3	1	2	1	0	2	1	2	0	2	1	1
0:g10610.t1	0:g10610.t1	1	1	1		1	1	1	1	0	0	0	0	0	1	1	1	1	0	1	0	0	0	0	0	1	0	1	0	0	0	0	0	0	0	1	1	1	1	0	1	0	0	0	0	0	1	0	1
0:g10618.t1	0:g10618.t1	2	2	2		1	2	2	2	1	0	0	0	0	1	1	0	0	1	1	0	1	0	0	1	1	0	0	1	2	1	0	0	0	0	1	1	0	0	1	1	0	1	0	0	1	1	0	0
0:g10626.t1	0:g10626.t1	4	4	4		1	4	4	4	1	1	0	0	0	1	2	1	2	0	0	1	0	1	0	1	3	1	2	3	0	1	1	0	0	0	1	2	1	2	0	0	1	0	1	0	1	3	1	2
0:g10634.t1;gnl|Amel_4.5|GB43819-PA	0:g10634.t1	8;1	8;1	8;1		2	8	8	8	3	4	4	2	2	5	5	3	5	4	5	5	2	3	3	2	3	4	3	5	3	3	4	4	2	2	5	5	3	5	4	5	5	2	3	3	2	3	4	3
0:g10645.t1	0:g10645.t1	8	8	8		1	8	8	8	2	1	4	2	2	4	4	3	3	5	6	3	5	3	3	3	2	4	3	3	3	2	1	4	2	2	4	4	3	3	5	6	3	5	3	3	3	2	4	3
0:g10646.t1	0:g10646.t1	7	2	2		1	7	2	2	1	2	3	3	1	3	4	3	3	4	1	2	3	3	3	2	3	3	3	4	2	0	0	1	0	0	1	0	0	1	0	0	0	0	0	0	0	1	1	1
0:g10662.t1	0:g10662.t1	15	15	15		1	15	15	15	7	8	3	4	5	7	8	7	6	10	10	9	7	8	6	8	9	8	8	5	7	7	8	3	4	5	7	8	7	6	10	10	9	7	8	6	8	9	8	8
0:g10684.t1	0:g10684.t1	4	4	4		1	4	4	4	0	0	0	3	1	0	0	0	0	0	0	0	0	1	0	0	0	1	1	0	0	0	0	0	3	1	0	0	0	0	0	0	0	0	1	0	0	0	1	1
0:g10689.t1;gi|283758147|gb|ADDG01006712.1|:True:356	0:g10689.t1;gi|283758147|gb|ADDG01006712.1|:True:356	8;7	8;7	8;7	;	2	8	8	8	4	3	4	5	5	3	1	0	2	4	4	4	1	3	1	5	2	4	5	2	4	4	3	4	5	5	3	1	0	2	4	4	4	1	3	1	5	2	4	5
0:g10690.t1	0:g10690.t1	2	1	1		1	2	1	1	1	0	1	1	2	0	0	0	1	0	0	1	1	1	1	1	0	0	0	0	0	0	0	1	0	1	0	0	0	0	0	0	0	0	0	0	0	0	0	0
0:g10698.t1	0:g10698.t1	5	5	5		1	5	5	5	1	3	1	2	2	1	1	1	1	1	1	3	1	0	1	0	4	2	1	1	0	1	3	1	2	2	1	1	1	1	1	1	3	1	0	1	0	4	2	1
0:g107.t2;0:g107.t1	0:g107.t2;0:g107.t1	1;1	1;1	1;1	;	2	1	1	1	0	1	0	0	0	0	0	0	0	0	0	0	0	0	0	0	1	1	1	0	0	0	1	0	0	0	0	0	0	0	0	0	0	0	0	0	0	1	1	1
0:g1070.t1	0:g1070.t1	2	2	2		1	2	2	2	1	0	0	0	0	0	0	0	0	0	1	1	0	0	0	1	0	0	0	0	0	1	0	0	0	0	0	0	0	0	0	1	1	0	0	0	1	0	0	0
0:g10700.t1	0:g10700.t1	14	14	13		1	14	14	13	9	8	8	8	7	6	6	6	10	11	10	8	6	6	2	7	6	6	5	4	9	9	8	8	8	7	6	6	6	10	11	10	8	6	6	2	7	6	6	5
0:g10701.t1	0:g10701.t1	5	5	5		1	5	5	5	2	1	2	2	1	3	3	5	0	3	2	2	1	0	0	2	4	3	2	1	2	2	1	2	2	1	3	3	5	0	3	2	2	1	0	0	2	4	3	2
0:g10702.t1;gnl|Amel_4.5|GB51038-PA	0:g10702.t1	7;3	7;3	7;3		2	7	7	7	1	2	4	4	3	4	4	3	3	4	3	2	2	4	3	2	2	2	3	2	2	1	2	4	4	3	4	4	3	3	4	3	2	2	4	3	2	2	2	3
gi|283762086|gb|ADDG01002773.1|:True:2824;0:g10703.t1	gi|283762086|gb|ADDG01002773.1|:True:2824;0:g10703.t1	8;8	5;5	5;5	;	2	8	5	5	4	3	3	2	3	1	1	1	5	5	4	4	3	4	1	5	4	4	4	2	4	3	3	3	1	3	1	1	1	4	4	3	3	2	3	1	3	4	4	4
0:g10706.t1	0:g10706.t1	7	6	6		1	7	6	6	0	3	5	1	5	1	2	1	3	4	6	0	4	0	3	1	5	3	3	5	2	0	3	5	1	4	1	2	1	3	4	5	0	4	0	3	1	4	3	3
0:g1072.t1	0:g1072.t1	1	1	1		1	1	1	1	0	1	0	1	1	0	0	0	1	1	0	0	1	1	0	0	0	0	0	0	0	0	1	0	1	1	0	0	0	1	1	0	0	1	1	0	0	0	0	0
0:g10725.t1	0:g10725.t1	1	1	1		1	1	1	1	0	0	0	1	1	0	0	0	1	0	0	0	0	0	0	0	0	0	0	0	0	0	0	0	1	1	0	0	0	1	0	0	0	0	0	0	0	0	0	0
0:g10731.t1;0:g12947.t1	0:g10731.t1;0:g12947.t1	4;3	4;3	4;3	;	2	4	4	4	1	1	1	2	0	0	1	0	0	1	0	3	2	1	1	3	1	2	0	2	1	1	1	1	2	0	0	1	0	0	1	0	3	2	1	1	3	1	2	0
0:g10741.t1	0:g10741.t1	6	6	6		1	6	6	6	0	4	0	2	2	3	2	3	1	1	2	0	3	2	2	0	1	0	0	2	2	0	4	0	2	2	3	2	3	1	1	2	0	3	2	2	0	1	0	0
0:g10762.t1;gnl|Amel_4.5|GB54916-PA;scf7180002174288-snap.1	0:g10762.t1	5;2;1	5;2;1	5;2;1		3	5	5	5	1	2	2	2	2	0	0	2	2	1	1	1	2	1	3	1	1	0	0	3	1	1	2	2	2	2	0	0	2	2	1	1	1	2	1	3	1	1	0	0
0:g10763.t1	0:g10763.t1	13	13	13		1	13	13	13	7	3	4	2	3	6	8	5	7	6	8	7	4	2	1	8	7	6	6	3	5	7	3	4	2	3	6	8	5	7	6	8	7	4	2	1	8	7	6	6
0:g10765.t1	0:g10765.t1	1	1	1		1	1	1	1	0	0	0	0	0	0	0	0	1	1	1	0	1	0	0	0	0	0	0	0	0	0	0	0	0	0	0	0	0	1	1	1	0	1	0	0	0	0	0	0
gi|283762774|gb|ADDG01002085.1|:True:4875;0:g1277.t1;0:g10770.t1;scf7180002174802_26	gi|283762774|gb|ADDG01002085.1|:True:4875;0:g1277.t1;0:g10770.t1;scf7180002174802_26	7;7;7;7	7;7;7;7	7;7;7;7	;;;	4	7	7	7	4	2	2	3	1	2	1	5	4	1	4	6	1	0	2	3	3	2	2	3	0	4	2	2	3	1	2	1	5	4	1	4	6	1	0	2	3	3	2	2
0:g10773.t1	0:g10773.t1	2	2	2		1	2	2	2	0	0	1	0	0	2	1	1	1	0	0	0	1	1	1	0	1	1	0	0	0	0	0	1	0	0	2	1	1	1	0	0	0	1	1	1	0	1	1	0
0:g10783.t1	0:g10783.t1	2	2	2		1	2	2	2	0	0	2	1	1	0	0	0	0	0	0	0	0	0	1	0	0	0	0	0	0	0	0	2	1	1	0	0	0	0	0	0	0	0	0	1	0	0	0	0
0:g10794.t1	0:g10794.t1	6	6	6		1	6	6	6	0	4	3	1	4	1	0	0	3	3	5	0	2	2	2	0	3	2	3	3	2	0	4	3	1	4	1	0	0	3	3	5	0	2	2	2	0	3	2	3
0:g10810.t1	0:g10810.t1	9	9	8		1	9	9	8	0	0	2	0	1	5	0	1	0	0	1	0	0	0	3	0	0	0	0	0	0	0	0	2	0	1	5	0	1	0	0	1	0	0	0	3	0	0	0	0
0:g10815.t1	0:g10815.t1	5	5	5		1	5	5	5	2	5	1	0	1	1	1	2	2	3	2	0	0	0	1	2	1	2	2	2	5	2	5	1	0	1	1	1	2	2	3	2	0	0	0	1	2	1	2	2
0:g10822.t1	0:g10822.t1	5	5	5		1	5	5	5	3	3	2	1	0	1	1	3	3	3	2	3	2	2	3	2	2	3	3	3	0	3	3	2	1	0	1	1	3	3	3	2	3	2	2	3	2	2	3	3
0:g10823.t1	0:g10823.t1	2	2	2		1	2	2	2	0	1	0	0	0	0	1	1	0	0	0	1	0	0	1	1	1	1	1	0	0	0	1	0	0	0	0	1	1	0	0	0	1	0	0	1	1	1	1	1
0:g10825.t1	0:g10825.t1	6	6	6		1	6	6	6	0	0	3	3	6	0	0	0	0	0	1	0	0	0	0	0	0	0	1	1	0	0	0	3	3	6	0	0	0	0	0	1	0	0	0	0	0	0	0	1
0:g10833.t1	0:g10833.t1	1	1	1		1	1	1	1	0	0	0	0	0	0	0	0	0	0	0	0	0	0	0	0	0	1	1	0	0	0	0	0	0	0	0	0	0	0	0	0	0	0	0	0	0	0	1	1
0:g10839.t1	0:g10839.t1	1	1	1		1	1	1	1	0	0	0	0	0	0	0	0	0	0	0	0	0	0	0	0	0	0	1	0	0	0	0	0	0	0	0	0	0	0	0	0	0	0	0	0	0	0	0	1
0:g10844.t1	0:g10844.t1	7	7	7		1	7	7	7	2	0	1	1	0	2	1	2	3	2	4	1	2	3	1	1	3	3	3	1	1	2	0	1	1	0	2	1	2	3	2	4	1	2	3	1	1	3	3	3
0:g10869.t1	0:g10869.t1	3	3	3		1	3	3	3	0	1	1	0	0	3	2	3	1	1	1	0	1	1	1	0	0	1	0	0	2	0	1	1	0	0	3	2	3	1	1	1	0	1	1	1	0	0	1	0
0:g10873.t1;gnl|Amel_4.5|GB48720-PA	0:g10873.t1;gnl|Amel_4.5|GB48720-PA	2;1	2;1	2;1	;	2	2	2	2	0	0	1	1	1	1	1	1	0	0	0	0	0	1	1	0	0	0	0	0	0	0	0	1	1	1	1	1	1	0	0	0	0	0	1	1	0	0	0	0
0:g10877.t1	0:g10877.t1	3	3	3		1	3	3	3	0	0	0	1	0	1	0	1	0	0	0	0	0	1	2	0	1	0	0	1	1	0	0	0	1	0	1	0	1	0	0	0	0	0	1	2	0	1	0	0
0:g10885.t1	0:g10885.t1	4	4	4		1	4	4	4	0	2	0	0	0	0	0	0	0	0	0	0	0	0	0	0	1	1	2	3	1	0	2	0	0	0	0	0	0	0	0	0	0	0	0	0	0	1	1	2
0:g10894.t1	0:g10894.t1	6	6	6		1	6	6	6	2	3	3	3	3	3	3	4	3	3	3	3	3	2	1	4	4	3	3	6	5	2	3	3	3	3	3	3	4	3	3	3	3	3	2	1	4	4	3	3
0:g10899.t1	0:g10899.t1	4	4	4		1	4	4	4	1	0	0	0	1	1	1	1	2	4	3	0	0	1	2	1	1	2	2	1	1	1	0	0	0	1	1	1	1	2	4	3	0	0	1	2	1	1	2	2
0:g10902.t1;gnl|Amel_4.5|GB53882-PA	0:g10902.t1	3;1	3;1	3;1		2	3	3	3	1	2	2	0	1	2	1	2	2	1	2	1	1	0	1	1	1	2	3	1	1	1	2	2	0	1	2	1	2	2	1	2	1	1	0	1	1	1	2	3
0:g10927.t1;0:g10927.t2;0:g10927.t3	0:g10927.t1;0:g10927.t2;0:g10927.t3	4;4;4	4;4;4	4;4;4	;;	3	4	4	4	0	0	3	0	0	0	1	1	0	0	1	0	0	0	0	0	0	0	0	0	0	0	0	3	0	0	0	1	1	0	0	1	0	0	0	0	0	0	0	0
0:g10936.t1	0:g10936.t1	16	16	16		1	16	16	16	9	11	8	8	10	10	10	9	8	12	13	8	9	9	7	8	7	7	8	11	5	9	11	8	8	10	10	10	9	8	12	13	8	9	9	7	8	7	7	8
0:g10948.t2;0:g10948.t1	0:g10948.t2;0:g10948.t1	9;8	9;8	9;8	;	2	9	9	9	0	4	2	0	3	1	0	2	3	3	3	0	0	0	0	0	7	4	4	5	2	0	4	2	0	3	1	0	2	3	3	3	0	0	0	0	0	7	4	4
0:g1095.t1	0:g1095.t1	6	6	6		1	6	6	6	2	1	2	4	1	0	1	2	2	2	0	3	1	0	0	2	3	3	4	2	1	2	1	2	4	1	0	1	2	2	2	0	3	1	0	0	2	3	3	4
0:g10971.t1	0:g10971.t1	3	3	3		1	3	3	3	1	0	0	0	1	1	2	1	0	0	0	2	2	0	1	1	1	0	0	0	0	1	0	0	0	1	1	2	1	0	0	0	2	2	0	1	1	1	0	0
0:g10973.t1	0:g10973.t1	2	2	2		1	2	2	2	0	2	1	1	1	1	1	1	0	1	0	0	1	0	1	0	1	1	1	2	1	0	2	1	1	1	1	1	1	0	1	0	0	1	0	1	0	1	1	1
0:g10986.t1	0:g10986.t1	31	21	17		1	31	21	17	21	16	15	15	15	15	19	19	16	19	21	20	16	14	12	21	17	18	20	21	16	13	10	9	10	11	10	12	13	10	12	15	14	11	9	7	17	14	14	13
0:g10988.t1	0:g10988.t1	7	7	7		1	7	7	7	3	3	2	2	2	3	2	2	1	0	1	4	2	2	0	3	2	2	2	4	2	3	3	2	2	2	3	2	2	1	0	1	4	2	2	0	3	2	2	2
0:g10991.t1	0:g10991.t1	9	9	9		1	9	9	9	4	2	3	6	6	5	3	3	6	3	3	3	5	4	5	5	6	5	5	6	5	4	2	3	6	6	5	3	3	6	3	3	3	5	4	5	5	6	5	5
0:g10992.t1	0:g10992.t1	4	4	4		1	4	4	4	2	2	0	1	1	1	1	1	1	0	1	1	0	0	0	2	3	2	2	1	1	2	2	0	1	1	1	1	1	1	0	1	1	0	0	0	2	3	2	2
0:g110.t1	0:g110.t1	12	12	12		1	12	12	12	2	3	4	5	4	5	8	3	3	3	2	1	4	3	6	2	4	2	2	3	1	2	3	4	5	4	5	8	3	3	3	2	1	4	3	6	2	4	2	2
0:g11003.t1	0:g11003.t1	4	4	4		1	4	4	4	2	0	1	1	2	2	1	2	2	2	2	1	1	0	1	1	1	1	0	1	1	2	0	1	1	2	2	1	2	2	2	2	1	1	0	1	1	1	1	0
0:g11005.t1	0:g11005.t1	4	4	4		1	4	4	4	2	2	1	0	1	1	2	2	2	1	0	3	2	0	2	2	2	3	2	2	2	2	2	1	0	1	1	2	2	2	1	0	3	2	0	2	2	2	3	2
0:g11014.t1	0:g11014.t1	9	9	9		1	9	9	9	2	4	1	1	0	4	2	4	3	5	4	2	5	4	3	2	2	3	2	2	4	2	4	1	1	0	4	2	4	3	5	4	2	5	4	3	2	2	3	2
0:g11017.t1	0:g11017.t1	2	2	2		1	2	2	2	0	1	0	0	0	0	0	0	0	0	1	0	0	0	0	0	0	0	0	2	1	0	1	0	0	0	0	0	0	0	0	1	0	0	0	0	0	0	0	0
0:g11018.t1	0:g11018.t1	2	2	2		1	2	2	2	0	0	0	0	0	0	0	0	0	0	0	0	0	0	0	0	1	2	1	0	0	0	0	0	0	0	0	0	0	0	0	0	0	0	0	0	0	1	2	1
0:g11021.t1	0:g11021.t1	9	9	9		1	9	9	9	0	0	1	0	1	0	2	1	4	4	3	0	0	1	0	0	5	2	1	0	0	0	0	1	0	1	0	2	1	4	4	3	0	0	1	0	0	5	2	1
0:g11026.t1	0:g11026.t1	2	2	2		1	2	2	2	0	0	0	0	1	2	2	2	0	0	0	0	0	0	0	0	1	0	0	1	0	0	0	0	0	1	2	2	2	0	0	0	0	0	0	0	0	1	0	0
0:g11039.t1	0:g11039.t1	3	3	3		1	3	3	3	0	0	0	0	0	1	2	1	1	0	1	0	0	0	0	0	1	0	0	0	0	0	0	0	0	0	1	2	1	1	0	1	0	0	0	0	0	1	0	0
0:g11050.t1	0:g11050.t1	3	3	3		1	3	3	3	2	2	3	2	3	2	2	3	3	1	2	1	0	1	0	2	3	2	2	1	3	2	2	3	2	3	2	2	3	3	1	2	1	0	1	0	2	3	2	2
0:g11054.t1	0:g11054.t1	11	11	11		1	11	11	11	1	1	3	1	3	7	5	4	4	1	2	1	2	2	3	0	1	0	1	2	1	1	1	3	1	3	7	5	4	4	1	2	1	2	2	3	0	1	0	1
0:g11055.t1	0:g11055.t1	8	8	8		1	8	8	8	2	4	3	3	2	6	2	3	2	2	2	2	4	1	5	3	1	2	3	2	3	2	4	3	3	2	6	2	3	2	2	2	2	4	1	5	3	1	2	3
0:g11057.t1	0:g11057.t1	1	1	1		1	1	1	1	0	0	0	0	0	1	1	1	0	0	0	0	0	0	0	0	1	0	0	0	0	0	0	0	0	0	1	1	1	0	0	0	0	0	0	0	0	1	0	0
0:g11063.t1;0:g11063.t2	0:g11063.t1;0:g11063.t2	4;4	4;4	4;4	;	2	4	4	4	4	2	2	0	1	1	0	1	1	1	1	3	0	1	2	3	1	2	1	2	2	4	2	2	0	1	1	0	1	1	1	1	3	0	1	2	3	1	2	1
0:g1107.t1	0:g1107.t1	5	5	5		1	5	5	5	1	1	2	2	3	1	2	3	2	2	3	0	3	2	2	0	2	2	2	2	2	1	1	2	2	3	1	2	3	2	2	3	0	3	2	2	0	2	2	2
0:g11070.t1	0:g11070.t1	3	3	3		1	3	3	3	2	2	2	2	2	3	3	3	2	2	3	1	1	1	2	1	3	2	2	2	1	2	2	2	2	2	3	3	3	2	2	3	1	1	1	2	1	3	2	2
0:g11076.t1	0:g11076.t1	3	3	3		1	3	3	3	1	1	1	1	1	1	2	1	0	2	3	1	1	1	1	1	3	1	2	2	1	1	1	1	1	1	1	2	1	0	2	3	1	1	1	1	1	3	1	2
0:g1108.t1	0:g1108.t1	11	11	11		1	11	11	11	3	1	3	2	3	3	3	1	4	2	3	3	2	2	2	5	2	2	2	3	3	3	1	3	2	3	3	3	1	4	2	3	3	2	2	2	5	2	2	2
0:g11084.t1	0:g11084.t1	3	3	3		1	3	3	3	0	0	2	0	1	2	3	3	2	1	1	0	1	0	1	0	1	0	1	1	0	0	0	2	0	1	2	3	3	2	1	1	0	1	0	1	0	1	0	1
0:g11089.t1	0:g11089.t1	5	5	5		1	5	5	5	4	4	4	4	4	1	1	0	4	4	5	4	2	4	2	4	2	5	5	4	1	4	4	4	4	4	1	1	0	4	4	5	4	2	4	2	4	2	5	5
0:g11092.t1	0:g11092.t1	4	4	4		1	4	4	4	1	2	2	3	2	2	2	2	3	4	4	0	2	2	3	0	3	3	3	2	1	1	2	2	3	2	2	2	2	3	4	4	0	2	2	3	0	3	3	3
0:g11093.t1	0:g11093.t1	3	3	3		1	3	3	3	2	0	1	2	1	0	0	0	2	3	2	1	2	2	3	0	1	1	1	0	1	2	0	1	2	1	0	0	0	2	3	2	1	2	2	3	0	1	1	1
0:g11094.t1	0:g11094.t1	4	4	4		1	4	4	4	2	3	0	0	1	1	1	1	3	3	3	2	1	1	2	1	2	3	1	3	0	2	3	0	0	1	1	1	1	3	3	3	2	1	1	2	1	2	3	1
0:g111.t1	0:g111.t1	11	11	11		1	11	11	11	4	4	3	4	3	7	7	7	6	5	7	4	5	3	5	7	6	5	4	3	5	4	4	3	4	3	7	7	7	6	5	7	4	5	3	5	7	6	5	4
0:g1110.t1	0:g1110.t1	4	4	4		1	4	4	4	1	0	3	2	2	1	0	0	2	1	1	0	0	0	0	0	1	2	2	0	0	1	0	3	2	2	1	0	0	2	1	1	0	0	0	0	0	1	2	2
0:g11104.t2;0:g11104.t1	0:g11104.t2;0:g11104.t1	1;1	1;1	1;1	;	2	1	1	1	1	0	1	1	1	0	0	0	1	1	1	0	1	1	0	0	1	0	0	0	0	1	0	1	1	1	0	0	0	1	1	1	0	1	1	0	0	1	0	0
0:g11116.t1	0:g11116.t1	17	15	15		1	17	15	15	7	9	6	6	5	10	9	7	9	7	8	9	6	6	7	7	6	7	7	6	5	5	7	4	4	3	8	7	5	7	5	6	7	4	4	5	5	4	6	5
0:g11118.t1	0:g11118.t1	9	9	9		1	9	9	9	5	7	5	3	4	4	4	3	3	4	5	5	3	2	3	4	5	5	5	3	5	5	7	5	3	4	4	4	3	3	4	5	5	3	2	3	4	5	5	5
0:g11121.t1	0:g11121.t1	4	4	4		1	4	4	4	0	2	1	3	1	2	2	2	2	3	3	1	1	1	2	0	2	3	3	3	3	0	2	1	3	1	2	2	2	2	3	3	1	1	1	2	0	2	3	3
0:g1113.t1	0:g1113.t1	3	3	3		1	3	3	3	0	2	0	0	0	1	2	2	1	2	3	0	1	1	2	0	0	1	1	0	1	0	2	0	0	0	1	2	2	1	2	3	0	1	1	2	0	0	1	1
0:g11136.t1	0:g11136.t1	2	2	2		1	2	2	2	0	0	1	1	1	0	1	0	1	1	2	0	0	1	1	0	0	0	0	0	0	0	0	1	1	1	0	1	0	1	1	2	0	0	1	1	0	0	0	0
0:g11144.t2;0:g11144.t1	0:g11144.t2;0:g11144.t1	8;8	8;8	8;8	;	2	8	8	8	0	4	5	1	1	0	0	1	2	4	1	0	3	2	1	1	0	1	1	1	2	0	4	5	1	1	0	0	1	2	4	1	0	3	2	1	1	0	1	1
0:g11147.t1	0:g11147.t1	5	5	5		1	5	5	5	1	3	1	1	0	0	0	0	4	1	4	0	0	0	0	0	1	3	3	2	2	1	3	1	1	0	0	0	0	4	1	4	0	0	0	0	0	1	3	3
0:g11164.t1	0:g11164.t1	4	4	4		1	4	4	4	1	0	1	0	0	1	1	1	3	2	2	2	2	1	1	2	3	2	2	1	1	1	0	1	0	0	1	1	1	3	2	2	2	2	1	1	2	3	2	2
0:g11169.t1	0:g11169.t1	2	2	2		1	2	2	2	0	0	2	0	1	2	1	1	0	1	0	0	1	0	0	0	2	1	1	0	1	0	0	2	0	1	2	1	1	0	1	0	0	1	0	0	0	2	1	1
0:g11170.t1	0:g11170.t1	3	3	3		1	3	3	3	1	2	1	0	0	0	0	0	0	0	0	1	0	0	0	2	0	0	0	1	0	1	2	1	0	0	0	0	0	0	0	0	1	0	0	0	2	0	0	0
0:g11171.t1;0:g6613.t1;gnl|Amel_4.5|GB48386-PA	0:g11171.t1	4;1;1	4;1;1	4;1;1		3	4	4	4	1	0	1	0	0	1	3	1	0	0	1	0	2	3	2	0	0	0	0	1	0	1	0	1	0	0	1	3	1	0	0	1	0	2	3	2	0	0	0	0
0:g11175.t2;0:g11175.t1	0:g11175.t2;0:g11175.t1	3;3	3;3	3;3	;	2	3	3	3	0	1	0	0	0	2	1	1	1	0	0	0	2	2	0	0	1	1	1	1	0	0	1	0	0	0	2	1	1	1	0	0	0	2	2	0	0	1	1	1
0:g11180.t1;gnl|Amel_4.5|GB43468-PA;scf7180002172258-snap.6	0:g11180.t1;gnl|Amel_4.5|GB43468-PA	4;2;1	4;2;1	4;2;1	;	3	4	4	4	1	2	1	3	3	2	1	1	1	2	1	1	2	2	3	1	1	0	0	2	1	1	2	1	3	3	2	1	1	1	2	1	1	2	2	3	1	1	0	0
0:g11182.t1	0:g11182.t1	7	7	7		1	7	7	7	0	1	2	2	1	2	2	2	1	0	2	0	2	0	0	1	3	1	1	2	1	0	1	2	2	1	2	2	2	1	0	2	0	2	0	0	1	3	1	1
0:g1119.t1	0:g1119.t1	6	6	6		1	6	6	6	2	4	3	2	2	1	0	2	5	6	4	4	2	3	2	3	5	4	4	1	3	2	4	3	2	2	1	0	2	5	6	4	4	2	3	2	3	5	4	4
0:g11193.t1	0:g11193.t1	3	3	3		1	3	3	3	3	0	0	0	1	0	0	0	0	0	0	3	0	0	0	1	1	0	1	0	0	3	0	0	0	1	0	0	0	0	0	0	3	0	0	0	1	1	0	1
0:g11194.t2;0:g11194.t1	0:g11194.t2;0:g11194.t1	4;3	4;3	4;3	;	2	4	4	4	2	0	0	0	2	1	1	2	1	0	1	0	1	1	0	0	1	1	1	0	0	2	0	0	0	2	1	1	2	1	0	1	0	1	1	0	0	1	1	1
0:g11198.t1;gnl|Amel_4.5|GB47106-PA	0:g11198.t1	23;1	23;1	23;1		2	23	23	23	13	11	15	11	13	7	9	5	11	12	10	15	8	10	11	11	10	8	8	8	8	13	11	15	11	13	7	9	5	11	12	10	15	8	10	11	11	10	8	8
0:g1120.t1	0:g1120.t1	3	2	1		1	3	2	1	0	0	1	0	1	3	1	0	0	0	0	0	0	0	0	1	0	1	1	1	0	0	0	0	0	0	2	0	0	0	0	0	0	0	0	0	0	0	1	1
0:g11208.t2;0:g11208.t1	0:g11208.t2;0:g11208.t1	10;6	9;6	9;6	;	2	10	9	9	4	2	5	6	5	3	6	5	2	3	5	2	4	5	5	1	3	2	3	3	5	4	2	5	6	5	3	5	5	2	3	5	2	4	5	5	1	3	2	2
0:g11212.t1	0:g11212.t1	2	2	2		1	2	2	2	0	0	1	0	1	0	0	0	0	1	0	0	1	0	1	0	0	0	0	0	0	0	0	1	0	1	0	0	0	0	1	0	0	1	0	1	0	0	0	0
0:g11216.t1	0:g11216.t1	7	7	7		1	7	7	7	1	1	0	3	5	3	4	2	1	0	1	2	3	2	2	1	2	1	2	2	2	1	1	0	3	5	3	4	2	1	0	1	2	3	2	2	1	2	1	2
0:g11219.t1	0:g11219.t1	6	6	6		1	6	6	6	3	1	1	2	1	1	2	2	2	4	3	2	1	1	0	2	2	0	1	1	2	3	1	1	2	1	1	2	2	2	4	3	2	1	1	0	2	2	0	1
0:g11225.t1	0:g11225.t1	2	2	2		1	2	2	2	1	1	1	1	1	0	2	2	1	1	1	1	0	0	2	1	2	1	1	1	1	1	1	1	1	1	0	2	2	1	1	1	1	0	0	2	1	2	1	1
0:g11229.t1;gnl|Amel_4.5|GB52849-PA	0:g11229.t1	10;1	10;1	10;1		2	10	10	10	3	4	3	3	3	4	3	4	3	4	3	2	3	2	1	3	4	2	3	5	3	3	4	3	3	3	4	3	4	3	4	3	2	3	2	1	3	4	2	3
0:g11230.t1	0:g11230.t1	13	13	13		1	13	13	13	10	5	7	6	6	5	10	7	7	9	8	9	5	3	5	6	5	6	10	5	9	10	5	7	6	6	5	10	7	7	9	8	9	5	3	5	6	5	6	10
0:g11245.t1	0:g11245.t1	6	6	6		1	6	6	6	0	0	6	2	6	0	0	0	1	0	0	0	0	0	0	0	1	2	2	0	0	0	0	6	2	6	0	0	0	1	0	0	0	0	0	0	0	1	2	2
0:g1125.t1	0:g1125.t1	5	5	5		1	5	5	5	2	3	3	2	4	1	1	1	2	3	3	1	0	1	1	1	1	2	1	0	1	2	3	3	2	4	1	1	1	2	3	3	1	0	1	1	1	1	2	1
0:g11269.t1	0:g11269.t1	13	13	13		1	13	13	13	4	8	6	5	2	5	5	1	9	7	7	7	5	4	3	8	4	7	5	6	7	4	8	6	5	2	5	5	1	9	7	7	7	5	4	3	8	4	7	5
0:g11273.t1	0:g11273.t1	5	5	5		1	5	5	5	4	1	0	0	0	0	0	0	0	2	0	2	0	0	0	4	1	0	1	1	1	4	1	0	0	0	0	0	0	0	2	0	2	0	0	0	4	1	0	1
0:g11277.t1	0:g11277.t1	1	1	1		1	1	1	1	0	0	0	0	0	1	1	1	0	1	1	1	1	0	0	0	1	0	1	0	0	0	0	0	0	0	1	1	1	0	1	1	1	1	0	0	0	1	0	1
0:g1128.t1;gnl|Amel_4.5|GB49425-PA	0:g1128.t1	5;1	5;1	5;1		2	5	5	5	3	0	0	2	1	2	2	4	3	2	3	2	2	2	3	3	2	2	0	2	0	3	0	0	2	1	2	2	4	3	2	3	2	2	2	3	3	2	2	0
0:g1129.t1	0:g1129.t1	15	15	15		1	15	15	15	7	2	9	4	8	6	5	6	8	7	8	5	4	6	4	6	11	7	8	5	7	7	2	9	4	8	6	5	6	8	7	8	5	4	6	4	6	11	7	8
0:g11290.t1	0:g11290.t1	5	5	5		1	5	5	5	0	0	5	1	4	0	0	0	0	0	0	0	0	0	0	0	0	0	0	0	0	0	0	5	1	4	0	0	0	0	0	0	0	0	0	0	0	0	0	0
0:g11317.t1	0:g11317.t1	2	2	2		1	2	2	2	0	0	0	0	0	1	0	1	1	0	1	0	0	0	0	0	0	0	0	0	0	0	0	0	0	0	1	0	1	1	0	1	0	0	0	0	0	0	0	0
0:g1133.t1	0:g1133.t1	5	5	5		1	5	5	5	3	2	1	1	1	1	1	0	3	2	3	3	0	1	1	1	3	2	2	2	0	3	2	1	1	1	1	1	0	3	2	3	3	0	1	1	1	3	2	2
0:g11336.t1;0:g11336.t2	0:g11336.t1;0:g11336.t2	5;3	5;3	5;3	;	2	5	5	5	1	1	1	2	1	1	1	1	3	1	3	1	2	0	1	1	2	2	2	0	3	1	1	1	2	1	1	1	1	3	1	3	1	2	0	1	1	2	2	2
0:g11338.t1	0:g11338.t1	3	3	3		1	3	3	3	1	3	0	1	2	2	2	2	2	1	1	1	1	1	0	2	2	3	1	1	2	1	3	0	1	2	2	2	2	2	1	1	1	1	1	0	2	2	3	1
0:g11371.t1	0:g11371.t1	7	7	7		1	7	7	7	0	2	1	1	1	2	3	0	1	3	2	2	1	3	1	1	4	2	3	0	1	0	2	1	1	1	2	3	0	1	3	2	2	1	3	1	1	4	2	3
0:g1138.t1;gnl|Amel_4.5|GB42140-PA	0:g1138.t1	13;2	13;2	13;2		2	13	13	13	3	5	7	5	6	5	2	5	6	6	5	6	5	7	4	6	9	5	7	3	4	3	5	7	5	6	5	2	5	6	6	5	6	5	7	4	6	9	5	7
0:g11389.t1	0:g11389.t1	4	4	4		1	4	4	4	3	1	0	0	1	0	0	0	0	0	0	3	0	0	0	3	0	0	0	3	1	3	1	0	0	1	0	0	0	0	0	0	3	0	0	0	3	0	0	0
0:g11390.t3;gnl|Amel_4.5|GB45661-PA	0:g11390.t3;gnl|Amel_4.5|GB45661-PA	3;2	3;2	3;2	;	2	3	3	3	2	2	1	2	1	2	1	2	2	2	2	2	2	2	2	2	1	2	2	2	0	2	2	1	2	1	2	1	2	2	2	2	2	2	2	2	2	1	2	2
0:g11396.t1	0:g11396.t1	1	1	1		1	1	1	1	0	0	1	1	1	0	0	0	0	0	0	0	0	0	1	0	0	0	0	0	0	0	0	1	1	1	0	0	0	0	0	0	0	0	0	1	0	0	0	0
0:g114.t1	0:g114.t1	3	3	3		1	3	3	3	0	0	0	1	0	1	1	1	0	1	0	0	0	0	1	0	0	0	0	1	1	0	0	0	1	0	1	1	1	0	1	0	0	0	0	1	0	0	0	0
0:g11400.t1	0:g11400.t1	18	18	18		1	18	18	18	5	5	3	4	4	8	10	10	5	7	9	5	6	5	5	10	9	4	6	5	2	5	5	3	4	4	8	10	10	5	7	9	5	6	5	5	10	9	4	6
0:g11404.t1;gnl|Amel_4.5|GB53943-PA	0:g11404.t1	4;1	4;1	4;1		2	4	4	4	3	2	2	1	1	2	2	2	2	2	2	1	1	2	2	1	3	2	2	1	0	3	2	2	1	1	2	2	2	2	2	2	1	1	2	2	1	3	2	2
0:g11410.t1	0:g11410.t1	7	7	4		1	7	7	4	4	3	3	2	3	3	1	3	5	4	3	6	2	2	3	5	4	2	4	6	3	4	3	3	2	3	3	1	3	5	4	3	6	2	2	3	5	4	2	4
0:g11414.t1	0:g11414.t1	2	2	2		1	2	2	2	0	1	0	1	1	0	0	1	1	1	1	0	1	1	1	0	1	2	2	2	2	0	1	0	1	1	0	0	1	1	1	1	0	1	1	1	0	1	2	2
0:g11415.t1;0:g11415.t2	0:g11415.t1;0:g11415.t2	6;6	6;6	6;6	;	2	6	6	6	2	2	1	1	1	0	0	0	3	3	2	2	1	0	1	1	2	3	2	2	1	2	2	1	1	1	0	0	0	3	3	2	2	1	0	1	1	2	3	2
0:g11417.t1	0:g11417.t1	2	2	2		1	2	2	2	0	0	0	0	2	0	0	0	1	0	1	0	0	0	0	0	0	1	0	0	1	0	0	0	0	2	0	0	0	1	0	1	0	0	0	0	0	0	1	0
0:g11420.t1	0:g11420.t1	5	5	5		1	5	5	5	2	3	4	2	3	3	3	3	3	2	2	2	3	2	2	1	1	2	3	2	2	2	3	4	2	3	3	3	3	3	2	2	2	3	2	2	1	1	2	3
0:g11425.t1	0:g11425.t1	2	2	2		1	2	2	2	1	0	1	2	1	0	0	0	1	1	1	0	1	1	0	0	0	1	1	0	0	1	0	1	2	1	0	0	0	1	1	1	0	1	1	0	0	0	1	1
0:g11428.t1	0:g11428.t1	4	3	3		1	4	3	3	2	3	1	0	1	0	1	0	2	3	2	2	2	2	2	1	1	2	2	3	2	2	2	1	0	1	0	1	0	2	2	2	2	1	1	1	1	1	2	2
0:g11429.t1	0:g11429.t1	7	7	4		1	7	7	4	5	3	2	2	4	1	2	2	3	4	4	3	2	1	1	6	2	3	1	5	4	5	3	2	2	4	1	2	2	3	4	4	3	2	1	1	6	2	3	1
0:g11435.t1;0:g11435.t2	0:g11435.t1;0:g11435.t2	2;2	2;2	2;2	;	2	2	2	2	0	2	0	0	1	0	0	0	2	2	2	1	0	0	0	1	1	1	2	2	2	0	2	0	0	1	0	0	0	2	2	2	1	0	0	0	1	1	1	2
0:g11450.t1	0:g11450.t1	12	12	12		1	12	12	12	0	2	3	1	2	7	7	8	1	1	3	0	3	0	2	0	3	1	3	1	0	0	2	3	1	2	7	7	8	1	1	3	0	3	0	2	0	3	1	3
0:g11462.t1	0:g11462.t1	10	10	10		1	10	10	10	6	6	3	3	4	1	3	3	3	7	6	6	1	2	1	2	4	5	6	9	7	6	6	3	3	4	1	3	3	3	7	6	6	1	2	1	2	4	5	6
0:g11464.t1	0:g11464.t1	14	14	14		1	14	14	14	2	2	1	2	4	5	4	2	3	2	5	2	2	3	2	2	6	6	4	4	2	2	2	1	2	4	5	4	2	3	2	5	2	2	3	2	2	6	6	4
0:g11476.t1	0:g11476.t1	6	6	6		1	6	6	6	4	2	3	1	2	2	2	4	3	4	4	2	3	2	3	2	3	4	2	3	3	4	2	3	1	2	2	2	4	3	4	4	2	3	2	3	2	3	4	2
0:g11480.t1;0:g11480.t3;0:g11480.t2	0:g11480.t1;0:g11480.t3	4;2;1	4;2;1	4;2;1	;	3	4	4	4	2	4	1	3	3	0	1	2	2	1	1	2	1	0	0	3	1	1	0	2	3	2	4	1	3	3	0	1	2	2	1	1	2	1	0	0	3	1	1	0
0:g11481.t1	0:g11481.t1	3	3	3		1	3	3	3	0	1	0	0	0	1	1	1	0	0	0	0	0	0	0	0	0	0	1	1	0	0	1	0	0	0	1	1	1	0	0	0	0	0	0	0	0	0	0	1
0:g11501.t1	0:g11501.t1	4	4	4		1	4	4	4	0	0	2	0	0	4	3	3	1	1	1	0	1	2	1	0	1	1	1	2	2	0	0	2	0	0	4	3	3	1	1	1	0	1	2	1	0	1	1	1
0:g11542.t1	0:g11542.t1	3	3	3		1	3	3	3	0	0	0	0	0	0	0	0	0	1	2	0	1	1	1	0	3	1	2	2	1	0	0	0	0	0	0	0	0	0	1	2	0	1	1	1	0	3	1	2
0:g11571.t1	0:g11571.t1	23	23	23		1	23	23	23	10	8	15	8	10	14	14	15	10	14	13	10	11	11	10	10	13	12	13	9	7	10	8	15	8	10	14	14	15	10	14	13	10	11	11	10	10	13	12	13
0:g11572.t3;0:g11572.t1;0:g11572.t2	0:g11572.t3;0:g11572.t1;0:g11572.t2	1;1;1	1;1;1	1;1;1	;;	3	1	1	1	1	1	1	0	1	0	0	0	0	1	1	0	0	0	1	1	1	0	0	0	0	1	1	1	0	1	0	0	0	0	1	1	0	0	0	1	1	1	0	0
0:g11584.t1	0:g11584.t1	3	3	3		1	3	3	3	1	1	0	0	2	0	1	0	0	1	1	1	1	0	0	1	1	1	0	1	0	1	1	0	0	2	0	1	0	0	1	1	1	1	0	0	1	1	1	0
0:g11591.t1;0:g11591.t2	0:g11591.t1	5;2	5;2	5;2		2	5	5	5	0	1	0	1	0	1	2	1	2	2	1	1	0	0	2	0	2	2	1	1	2	0	1	0	1	0	1	2	1	2	2	1	1	0	0	2	0	2	2	1
0:g11594.t1	0:g11594.t1	8	8	8		1	8	8	8	5	3	4	2	4	4	5	0	3	4	3	3	4	2	3	3	2	3	4	3	5	5	3	4	2	4	4	5	0	3	4	3	3	4	2	3	3	2	3	4
0:g116.t1	0:g116.t1	3	3	3		1	3	3	3	1	0	0	0	0	1	1	0	0	1	0	1	0	0	0	0	1	1	0	0	0	1	0	0	0	0	1	1	0	0	1	0	1	0	0	0	0	1	1	0
0:g1160.t1	0:g1160.t1	7	7	7		1	7	7	7	0	1	1	0	1	6	3	3	4	3	2	0	3	2	3	0	2	3	1	4	2	0	1	1	0	1	6	3	3	4	3	2	0	3	2	3	0	2	3	1
0:g11606.t1	0:g11606.t1	4	4	4		1	4	4	4	1	2	0	1	1	0	0	1	0	0	1	0	1	1	2	1	1	0	3	1	0	1	2	0	1	1	0	0	1	0	0	1	0	1	1	2	1	1	0	3
0:g11612.t1	0:g11612.t1	2	2	2		1	2	2	2	1	0	1	1	0	0	0	0	2	1	2	0	0	0	0	0	1	0	2	0	0	1	0	1	1	0	0	0	0	2	1	2	0	0	0	0	0	1	0	2
0:g11615.t1;gi|283755433|gb|ADDG01009426.1|:True:270	0:g11615.t1	17;2	17;2	17;2		2	17	17	17	6	5	6	8	5	7	3	3	10	8	11	9	7	5	4	9	4	9	3	6	6	6	5	6	8	5	7	3	3	10	8	11	9	7	5	4	9	4	9	3
0:g11617.t1	0:g11617.t1	7	7	7		1	7	7	7	6	4	3	5	5	6	6	4	6	5	4	6	4	4	3	5	4	3	3	4	4	6	4	3	5	5	6	6	4	6	5	4	6	4	4	3	5	4	3	3
0:g11621.t1	0:g11621.t1	3	3	3		1	3	3	3	1	0	0	0	0	0	0	0	1	1	1	3	0	0	0	2	1	0	0	1	0	1	0	0	0	0	0	0	0	1	1	1	3	0	0	0	2	1	0	0
0:g11624.t1	0:g11624.t1	29	26	17		1	29	26	17	19	21	17	16	15	17	17	15	18	18	18	20	18	15	17	18	17	18	18	16	15	16	19	15	14	13	15	14	12	15	16	15	17	15	13	15	16	15	15	15
0:g11639.t1	0:g11639.t1	4	4	4		1	4	4	4	0	1	2	1	1	3	3	1	1	1	4	1	2	2	2	0	4	3	3	2	1	0	1	2	1	1	3	3	1	1	1	4	1	2	2	2	0	4	3	3
0:g11641.t1	0:g11641.t1	8	8	8		1	8	8	8	4	3	1	0	0	2	3	2	2	3	1	5	2	0	1	4	1	1	2	1	2	4	3	1	0	0	2	3	2	2	3	1	5	2	0	1	4	1	1	2
0:g11654.t1;0:g11654.t3;0:g11654.t2	0:g11654.t1;0:g11654.t3	5;3;1	5;3;1	5;3;1	;	3	5	5	5	0	0	0	0	0	3	3	5	0	1	1	0	0	0	0	1	0	1	1	1	0	0	0	0	0	0	3	3	5	0	1	1	0	0	0	0	1	0	1	1
0:g11656.t1;gnl|Amel_4.5|GB50652-PA	0:g11656.t1	23;3	23;3	23;3		2	23	23	23	13	8	10	9	8	13	16	14	8	15	13	11	10	9	9	12	10	11	12	5	6	13	8	10	9	8	13	16	14	8	15	13	11	10	9	9	12	10	11	12
0:g1166.t1	0:g1166.t1	8	1	1		1	8	1	1	6	5	3	3	4	1	2	2	4	5	5	7	4	1	2	4	4	5	4	4	4	1	1	1	0	1	0	0	0	1	0	0	1	1	0	1	0	0	1	1
gnl|Amel_4.5|GB43303-PA;0:g11662.t1;0:g11661.t1;scf7180002149240_4;scf7180002149139_1;0:g8417.t1	gnl|Amel_4.5|GB43303-PA;0:g11662.t1;0:g11661.t1	5;5;5;1;1;1	3;3;3;0;0;0	3;3;3;0;0;0	;;	6	5	3	3	3	1	2	3	3	2	3	5	3	3	3	2	2	3	1	2	3	1	3	1	3	2	1	1	1	1	0	1	3	2	2	1	2	1	2	0	2	2	1	2
0:g1167.t1	0:g1167.t1	4	4	4		1	4	4	4	1	1	3	1	1	0	0	0	1	1	1	0	2	1	3	0	0	0	2	1	1	1	1	3	1	1	0	0	0	1	1	1	0	2	1	3	0	0	0	2
0:g11687.t1	0:g11687.t1	6	6	6		1	6	6	6	2	1	1	2	0	5	3	2	1	1	1	2	1	1	1	2	3	2	3	1	1	2	1	1	2	0	5	3	2	1	1	1	2	1	1	1	2	3	2	3
0:g11688.t1;0:g11688.t2	0:g11688.t1;0:g11688.t2	2;2	2;2	2;2	;	2	2	2	2	0	1	1	0	1	1	1	1	1	0	0	0	0	0	1	0	0	0	0	1	1	0	1	1	0	1	1	1	1	1	0	0	0	0	0	1	0	0	0	0
0:g11700.t1	0:g11700.t1	20	20	20		1	20	20	20	14	12	9	8	4	4	4	4	10	9	11	16	3	3	4	15	9	9	7	9	11	14	12	9	8	4	4	4	4	10	9	11	16	3	3	4	15	9	9	7
0:g11704.t1	0:g11704.t1	5	5	5		1	5	5	5	0	2	1	3	2	0	0	0	3	2	3	0	2	1	2	0	2	2	1	2	2	0	2	1	3	2	0	0	0	3	2	3	0	2	1	2	0	2	2	1
0:g1171.t1	0:g1171.t1	13	13	13		1	13	13	13	8	5	6	4	7	6	8	7	3	7	8	9	3	3	1	8	3	3	4	2	6	8	5	6	4	7	6	8	7	3	7	8	9	3	3	1	8	3	3	4
0:g11710.t1	0:g11710.t1	3	3	3		1	3	3	3	1	1	1	1	1	2	2	0	1	1	1	2	0	0	0	1	1	1	1	1	0	1	1	1	1	1	2	2	0	1	1	1	2	0	0	0	1	1	1	1
0:g11712.t1	0:g11712.t1	2	2	2		1	2	2	2	1	0	1	1	1	0	0	0	1	1	1	1	1	0	1	0	0	0	1	0	1	1	0	1	1	1	0	0	0	1	1	1	1	1	0	1	0	0	0	1
0:g11713.t1	0:g11713.t1	1	1	1		1	1	1	1	1	1	0	0	0	1	1	1	1	1	1	1	0	1	1	1	1	1	1	1	1	1	1	0	0	0	1	1	1	1	1	1	1	0	1	1	1	1	1	1
0:g11732.t1	0:g11732.t1	2	2	2		1	2	2	2	0	0	1	1	1	0	0	0	1	1	0	0	0	0	0	1	0	2	2	0	0	0	0	1	1	1	0	0	0	1	1	0	0	0	0	0	1	0	2	2
0:g11738.t1	0:g11738.t1	5	5	5		1	5	5	5	2	2	0	2	3	1	1	1	1	1	3	3	0	1	1	2	2	2	1	2	2	2	2	0	2	3	1	1	1	1	1	3	3	0	1	1	2	2	2	1
0:g11743.t1	0:g11743.t1	4	4	4		1	4	4	4	2	0	3	1	3	1	1	1	1	0	2	2	0	1	1	2	2	2	1	1	0	2	0	3	1	3	1	1	1	1	0	2	2	0	1	1	2	2	2	1
0:g11745.t1	0:g11745.t1	13	13	13		1	13	13	13	4	6	6	4	7	6	5	6	5	6	5	5	7	7	6	4	7	5	5	3	6	4	6	6	4	7	6	5	6	5	6	5	5	7	7	6	4	7	5	5
0:g11758.t1;0:g11758.t2	0:g11758.t1;0:g11758.t2	2;2	2;2	2;2	;	2	2	2	2	0	0	0	1	0	2	2	1	1	1	1	0	1	0	0	1	1	2	0	1	0	0	0	0	1	0	2	2	1	1	1	1	0	1	0	0	1	1	2	0
0:g11762.t1	0:g11762.t1	10	10	10		1	10	10	10	3	3	6	5	4	2	5	3	3	5	2	3	3	3	2	4	4	3	0	4	2	3	3	6	5	4	2	5	3	3	5	2	3	3	3	2	4	4	3	0
0:g11764.t1	0:g11764.t1	2	2	2		1	2	2	2	1	0	1	0	1	0	0	0	2	0	0	1	1	1	0	1	0	0	0	0	0	1	0	1	0	1	0	0	0	2	0	0	1	1	1	0	1	0	0	0
0:g11767.t1	0:g11767.t1	2	2	2		1	2	2	2	0	1	0	0	0	0	0	0	1	1	2	0	0	0	0	0	0	0	0	1	1	0	1	0	0	0	0	0	0	1	1	2	0	0	0	0	0	0	0	0
0:g11791.t1	0:g11791.t1	2	2	2		1	2	2	2	0	1	1	0	1	0	0	0	1	1	0	0	0	0	0	1	1	2	2	1	1	0	1	1	0	1	0	0	0	1	1	0	0	0	0	0	1	1	2	2
0:g11794.t1	0:g11794.t1	3	3	3		1	3	3	3	1	0	0	0	1	0	2	2	2	1	1	1	0	1	0	1	2	1	1	0	0	1	0	0	0	1	0	2	2	2	1	1	1	0	1	0	1	2	1	1
0:g11809.t2;0:g11809.t1	0:g11809.t2;0:g11809.t1	6;5	6;5	6;5	;	2	6	6	6	1	0	2	4	2	0	0	0	0	1	2	3	1	0	0	2	1	2	2	0	1	1	0	2	4	2	0	0	0	0	1	2	3	1	0	0	2	1	2	2
0:g1182.t1	0:g1182.t1	3	3	3		1	3	3	3	2	2	0	1	1	1	0	1	1	1	2	2	0	1	0	3	1	1	0	0	0	2	2	0	1	1	1	0	1	1	1	2	2	0	1	0	3	1	1	0
0:g11822.t1	0:g11822.t1	6	6	6		1	6	6	6	4	2	3	2	3	1	3	2	2	2	2	3	2	1	0	2	2	2	3	3	0	4	2	3	2	3	1	3	2	2	2	2	3	2	1	0	2	2	2	3
0:g1183.t1	0:g1183.t1	3	3	3		1	3	3	3	2	1	1	1	0	0	1	1	1	3	2	3	0	1	0	2	0	0	0	1	3	2	1	1	1	0	0	1	1	1	3	2	3	0	1	0	2	0	0	0
0:g1185.t2;0:g1185.t1	0:g1185.t2;0:g1185.t1	23;23	23;23	23;23	;	2	23	23	23	4	5	5	6	4	11	13	10	6	4	7	6	5	9	6	4	7	6	8	5	3	4	5	5	6	4	11	13	10	6	4	7	6	5	9	6	4	7	6	8
0:g11853.t1	0:g11853.t1	3	3	3		1	3	3	3	2	1	0	0	0	1	0	0	0	0	0	3	0	0	0	3	1	0	0	0	0	2	1	0	0	0	1	0	0	0	0	0	3	0	0	0	3	1	0	0
0:g11855.t1	0:g11855.t1	8	8	8		1	8	8	8	4	2	4	3	3	4	4	3	4	6	7	6	4	4	3	5	5	6	6	4	5	4	2	4	3	3	4	4	3	4	6	7	6	4	4	3	5	5	6	6
0:g11866.t1	0:g11866.t1	4	4	4		1	4	4	4	0	1	1	1	0	0	0	0	2	0	2	0	0	1	0	0	1	1	1	0	0	0	1	1	1	0	0	0	0	2	0	2	0	0	1	0	0	1	1	1
0:g1189.t1	0:g1189.t1	5	5	5		1	5	5	5	2	1	2	1	2	2	1	1	4	3	2	1	1	0	1	2	2	0	1	1	1	2	1	2	1	2	2	1	1	4	3	2	1	1	0	1	2	2	0	1
0:g11898.t1	0:g11898.t1	3	3	3		1	3	3	3	0	0	1	1	2	1	2	0	0	1	2	1	0	0	1	0	2	1	1	0	2	0	0	1	1	2	1	2	0	0	1	2	1	0	0	1	0	2	1	1
0:g1190.t1	0:g1190.t1	13	13	13		1	13	13	13	1	3	4	5	7	6	6	9	7	2	5	3	5	3	5	4	4	4	5	4	2	1	3	4	5	7	6	6	9	7	2	5	3	5	3	5	4	4	4	5
0:g11904.t2;0:g11904.t1	0:g11904.t2;0:g11904.t1	13;13	13;13	13;13	;	2	13	13	13	5	1	2	1	1	5	3	6	3	2	0	7	3	4	4	6	5	8	4	2	2	5	1	2	1	1	5	3	6	3	2	0	7	3	4	4	6	5	8	4
0:g1193.t1	0:g1193.t1	5	5	5		1	5	5	5	0	1	1	1	0	2	3	2	0	2	0	0	1	1	1	0	0	0	0	1	0	0	1	1	1	0	2	3	2	0	2	0	0	1	1	1	0	0	0	0
0:g11931.t1	0:g11931.t1	16	16	16		1	16	16	16	6	4	6	5	5	2	3	3	9	9	8	6	3	6	3	8	9	6	5	9	9	6	4	6	5	5	2	3	3	9	9	8	6	3	6	3	8	9	6	5
0:g11937.t1;0:g11937.t2	0:g11937.t1;0:g11937.t2	21;21	21;21	21;21	;	2	21	21	21	1	1	13	11	12	1	0	0	1	0	0	0	0	0	1	2	0	4	6	0	0	1	1	13	11	12	1	0	0	1	0	0	0	0	0	1	2	0	4	6
0:g11939.t1	0:g11939.t1	4	4	4		1	4	4	4	1	1	0	0	0	3	3	3	1	1	2	0	1	1	1	0	2	2	2	1	1	1	1	0	0	0	3	3	3	1	1	2	0	1	1	1	0	2	2	2
0:g11946.t1	0:g11946.t1	6	6	6		1	6	6	6	2	2	2	2	2	0	1	0	0	4	1	1	0	0	0	2	1	1	1	1	2	2	2	2	2	2	0	1	0	0	4	1	1	0	0	0	2	1	1	1
0:g11949.t1	0:g11949.t1	7	7	7		1	7	7	7	3	1	1	2	1	1	2	2	2	2	2	3	2	3	2	3	1	2	2	2	1	3	1	1	2	1	1	2	2	2	2	2	3	2	3	2	3	1	2	2
0:g11960.t1	0:g11960.t1	3	3	3		1	3	3	3	2	1	2	2	3	2	1	1	3	2	3	2	2	2	2	0	3	1	0	2	0	2	1	2	2	3	2	1	1	3	2	3	2	2	2	2	0	3	1	0
0:g11967.t1	0:g11967.t1	5	5	5		1	5	5	5	1	3	0	1	0	0	0	0	0	0	1	1	0	0	1	3	2	1	1	1	2	1	3	0	1	0	0	0	0	0	0	1	1	0	0	1	3	2	1	1
0:g11973.t1	0:g11973.t1	1	1	1		1	1	1	1	0	0	0	0	0	1	0	1	0	0	0	0	0	0	0	0	1	1	0	0	0	0	0	0	0	0	1	0	1	0	0	0	0	0	0	0	0	1	1	0
0:g11989.t1	0:g11989.t1	2	2	2		1	2	2	2	2	1	1	1	1	2	1	1	2	2	2	1	1	0	2	1	1	2	0	1	1	2	1	1	1	1	2	1	1	2	2	2	1	1	0	2	1	1	2	0
0:g11993.t1;0:g11993.t2	0:g11993.t1;0:g11993.t2	12;10	12;10	12;10	;	2	12	12	12	7	1	3	1	2	2	1	3	1	1	2	5	2	2	2	7	2	3	4	4	3	7	1	3	1	2	2	1	3	1	1	2	5	2	2	2	7	2	3	4
0:g12000.t1	0:g12000.t1	10	10	10		1	10	10	10	3	4	4	4	5	3	5	5	3	3	4	4	6	4	7	1	2	3	3	5	7	3	4	4	4	5	3	5	5	3	3	4	4	6	4	7	1	2	3	3
0:g12001.t1	0:g12001.t1	8	8	8		1	8	8	8	4	4	4	4	3	2	1	1	3	3	5	8	2	3	3	5	1	3	2	4	5	4	4	4	4	3	2	1	1	3	3	5	8	2	3	3	5	1	3	2
0:g12002.t1	0:g12002.t1	6	6	6		1	6	6	6	3	3	4	2	3	0	1	2	5	3	4	3	0	4	2	3	4	3	2	3	2	3	3	4	2	3	0	1	2	5	3	4	3	0	4	2	3	4	3	2
0:g12009.t1	0:g12009.t1	2	2	2		1	2	2	2	0	1	1	1	0	0	0	0	1	0	1	0	0	0	0	1	1	1	1	1	1	0	1	1	1	0	0	0	0	1	0	1	0	0	0	0	1	1	1	1
0:g12012.t1;0:g12012.t2	0:g12012.t1;0:g12012.t2	3;2	3;2	3;2	;	2	3	3	3	1	0	1	0	0	0	0	0	0	0	1	2	0	0	0	1	0	0	0	1	0	1	0	1	0	0	0	0	0	0	0	1	2	0	0	0	1	0	0	0
0:g12021.t1	0:g12021.t1	2	2	2		1	2	2	2	0	1	0	0	0	0	0	0	0	1	1	1	0	0	1	1	0	1	0	1	1	0	1	0	0	0	0	0	0	0	1	1	1	0	0	1	1	0	1	0
0:g12022.t1	0:g12022.t1	7	7	7		1	7	7	7	2	1	0	2	2	3	4	4	5	3	4	2	4	3	5	2	4	4	4	3	2	2	1	0	2	2	3	4	4	5	3	4	2	4	3	5	2	4	4	4
0:g12027.t1;gnl|Amel_4.5|GB46102-PA	0:g12027.t1	17;2	17;2	16;1		2	17	17	16	3	2	0	5	3	5	2	6	6	2	4	3	6	6	6	3	5	4	2	3	3	3	2	0	5	3	5	2	6	6	2	4	3	6	6	6	3	5	4	2
0:g12028.t1;gnl|Amel_4.5|GB51333-PA	0:g12028.t1	23;3	23;3	23;3		2	23	23	23	4	7	8	3	12	12	9	13	7	9	9	4	6	7	9	6	7	12	12	8	7	4	7	8	3	12	12	9	13	7	9	9	4	6	7	9	6	7	12	12
0:g12039.t1	0:g12039.t1	2	2	2		1	2	2	2	1	2	1	0	1	1	0	0	0	1	2	0	1	1	0	1	1	1	1	2	1	1	2	1	0	1	1	0	0	0	1	2	0	1	1	0	1	1	1	1
0:g1204.t1	0:g1204.t1	2	2	2		1	2	2	2	2	1	2	2	2	2	1	2	1	1	1	1	2	2	1	1	0	0	1	1	2	2	1	2	2	2	2	1	2	1	1	1	1	2	2	1	1	0	0	1
0:g12042.t1;gnl|Amel_4.5|GB55528-PA	0:g12042.t1	7;1	7;1	7;1		2	7	7	7	0	1	2	1	2	4	4	2	0	1	0	0	3	2	4	0	1	3	2	2	1	0	1	2	1	2	4	4	2	0	1	0	0	3	2	4	0	1	3	2
0:g12044.t1;0:g12044.t2;0:g12044.t3	0:g12044.t1;0:g12044.t2;0:g12044.t3	7;7;7	7;7;7	7;7;7	;;	3	7	7	7	1	3	4	1	5	0	1	2	3	0	1	1	3	3	4	2	2	1	3	1	2	1	3	4	1	5	0	1	2	3	0	1	1	3	3	4	2	2	1	3
0:g1205.t3;0:g1205.t2;0:g1205.t1	0:g1205.t3;0:g1205.t2;0:g1205.t1	4;4;2	4;4;2	4;4;2	;;	3	4	4	4	1	2	3	1	1	1	1	1	1	1	1	1	1	1	1	1	1	1	1	1	0	1	2	3	1	1	1	1	1	1	1	1	1	1	1	1	1	1	1	1
0:g1206.t1	0:g1206.t1	37	37	34		1	37	37	34	19	16	14	12	17	23	19	19	19	27	23	18	18	21	21	18	20	19	17	19	17	19	16	14	12	17	23	19	19	19	27	23	18	18	21	21	18	20	19	17
0:g12067.t1	0:g12067.t1	8	8	8		1	8	8	8	5	0	4	5	4	0	0	0	1	1	2	6	1	0	0	4	4	4	2	2	1	5	0	4	5	4	0	0	0	1	1	2	6	1	0	0	4	4	4	2
0:g12073.t1	0:g12073.t1	28	28	28		1	28	28	28	15	9	12	11	7	12	12	13	15	14	12	12	8	14	10	14	16	12	14	12	11	15	9	12	11	7	12	12	13	15	14	12	12	8	14	10	14	16	12	14
0:g12084.t1	0:g12084.t1	9	9	9		1	9	9	9	2	2	1	2	3	3	4	2	4	2	2	1	1	2	1	1	2	3	3	4	3	2	2	1	2	3	3	4	2	4	2	2	1	1	2	1	1	2	3	3
0:g12091.t1	0:g12091.t1	5	5	5		1	5	5	5	2	3	1	3	3	4	2	2	1	2	0	2	1	2	2	0	2	3	2	1	3	2	3	1	3	3	4	2	2	1	2	0	2	1	2	2	0	2	3	2
0:g12097.t1	0:g12097.t1	26	26	26		1	26	26	26	8	7	10	10	13	15	16	14	16	13	12	12	12	9	9	12	10	12	11	9	10	8	7	10	10	13	15	16	14	16	13	12	12	12	9	9	12	10	12	11
0:g121.t2;0:g121.t1	0:g121.t2;0:g121.t1	15;14	15;14	15;14	;	2	15	15	15	7	9	10	7	6	5	8	4	5	11	7	10	2	4	5	7	6	5	7	6	7	7	9	10	7	6	5	8	4	5	11	7	10	2	4	5	7	6	5	7
0:g12102.t1	0:g12102.t1	3	3	3		1	3	3	3	0	0	0	0	1	0	0	2	0	0	0	0	0	0	0	1	1	0	0	0	0	0	0	0	0	1	0	0	2	0	0	0	0	0	0	0	1	1	0	0
0:g12103.t1	0:g12103.t1	7	6	6		1	7	6	6	4	3	1	1	2	1	0	0	3	3	4	6	1	1	0	6	0	1	3	5	3	4	3	1	1	2	1	0	0	3	3	4	5	1	1	0	5	0	1	2
0:g12107.t2;0:g12107.t1;gnl|Amel_4.5|GB44431-PA	0:g12107.t2;0:g12107.t1;gnl|Amel_4.5|GB44431-PA	16;16;10	16;16;10	16;16;10	;;	3	16	16	16	3	3	6	6	8	12	9	9	8	5	4	3	5	4	7	3	3	2	3	4	3	3	3	6	6	8	12	9	9	8	5	4	3	5	4	7	3	3	2	3
0:g12108.t1	0:g12108.t1	3	3	3		1	3	3	3	0	1	0	1	0	1	1	1	1	2	2	0	2	3	0	0	1	1	1	2	0	0	1	0	1	0	1	1	1	1	2	2	0	2	3	0	0	1	1	1
0:g12109.t1	0:g12109.t1	2	2	2		1	2	2	2	0	2	0	0	1	2	2	2	1	1	0	0	0	0	0	0	0	1	1	1	0	0	2	0	0	1	2	2	2	1	1	0	0	0	0	0	0	0	1	1
0:g12110.t1	0:g12110.t1	5	5	5		1	5	5	5	4	2	2	3	2	0	1	1	3	3	5	3	2	1	1	3	0	3	3	1	3	4	2	2	3	2	0	1	1	3	3	5	3	2	1	1	3	0	3	3
0:g12112.t1	0:g12112.t1	5	5	5		1	5	5	5	1	2	0	1	0	2	2	1	1	1	1	1	2	2	1	1	3	2	3	2	2	1	2	0	1	0	2	2	1	1	1	1	1	2	2	1	1	3	2	3
0:g12116.t1	0:g12116.t1	1	1	1		1	1	1	1	0	0	0	0	0	0	0	0	0	0	0	0	0	0	0	0	1	1	1	0	0	0	0	0	0	0	0	0	0	0	0	0	0	0	0	0	0	1	1	1
0:g6435.t1;0:g12121.t1	0:g6435.t1;0:g12121.t1	4;4	4;4	4;4	;	2	4	4	4	0	0	2	2	4	1	1	0	1	2	0	0	0	0	0	1	2	2	2	0	0	0	0	2	2	4	1	1	0	1	2	0	0	0	0	0	1	2	2	2
0:g12125.t2;0:g12125.t1	0:g12125.t2;0:g12125.t1	2;2	2;2	2;2	;	2	2	2	2	2	0	1	0	0	1	0	0	1	1	1	2	0	0	0	1	0	1	1	0	0	2	0	1	0	0	1	0	0	1	1	1	2	0	0	0	1	0	1	1
0:g12129.t1	0:g12129.t1	2	2	2		1	2	2	2	0	0	1	2	1	0	1	1	0	0	0	0	0	1	0	0	0	0	0	0	0	0	0	1	2	1	0	1	1	0	0	0	0	0	1	0	0	0	0	0
0:g12135.t1	0:g12135.t1	4	4	4		1	4	4	4	1	1	3	3	3	2	3	2	3	2	2	1	0	1	3	1	2	1	1	0	0	1	1	3	3	3	2	3	2	3	2	2	1	0	1	3	1	2	1	1
0:g12137.t1	0:g12137.t1	7	7	7		1	7	7	7	3	2	1	1	0	3	2	2	1	2	1	2	2	0	0	1	4	4	4	2	2	3	2	1	1	0	3	2	2	1	2	1	2	2	0	0	1	4	4	4
0:g12143.t1	0:g12143.t1	10	10	10		1	10	10	10	2	3	1	1	4	2	5	2	5	5	5	3	4	3	5	3	6	3	5	4	4	2	3	1	1	4	2	5	2	5	5	5	3	4	3	5	3	6	3	5
0:g12144.t2;0:g12144.t1;gnl|Amel_4.5|GB42604-PA	0:g12144.t2;0:g12144.t1;gnl|Amel_4.5|GB42604-PA	2;2;1	2;2;1	2;2;1	;;	3	2	2	2	0	0	0	0	0	0	1	0	0	1	0	0	0	0	0	0	1	0	0	0	0	0	0	0	0	0	0	1	0	0	1	0	0	0	0	0	0	1	0	0
0:g12167.t1	0:g12167.t1	3	3	3		1	3	3	3	1	1	0	0	0	0	0	0	1	2	1	1	0	0	0	1	1	1	1	2	2	1	1	0	0	0	0	0	0	1	2	1	1	0	0	0	1	1	1	1
0:g12168.t1	0:g12168.t1	10	10	10		1	10	10	10	1	2	3	2	4	2	6	2	2	2	2	1	3	3	5	1	2	3	2	3	3	1	2	3	2	4	2	6	2	2	2	2	1	3	3	5	1	2	3	2
0:g12181.t2;0:g12181.t1;0:g12181.t3	0:g12181.t2;0:g12181.t1;0:g12181.t3	3;3;3	3;3;3	3;3;3	;;	3	3	3	3	0	3	1	1	2	0	0	0	1	0	0	0	0	0	0	0	0	2	2	2	1	0	3	1	1	2	0	0	0	1	0	0	0	0	0	0	0	0	2	2
0:g12185.t1	0:g12185.t1	3	3	3		1	3	3	3	0	0	0	0	0	3	1	2	1	0	0	0	1	0	0	0	0	1	1	0	0	0	0	0	0	0	3	1	2	1	0	0	0	1	0	0	0	0	1	1
0:g12187.t1	0:g12187.t1	7	7	7		1	7	7	7	6	3	4	4	4	2	4	2	7	7	6	4	4	4	5	3	3	5	4	3	3	6	3	4	4	4	2	4	2	7	7	6	4	4	4	5	3	3	5	4
0:g12190.t1	0:g12190.t1	5	5	5		1	5	5	5	0	0	0	0	0	2	2	5	1	1	1	0	0	1	3	0	1	0	1	1	0	0	0	0	0	0	2	2	5	1	1	1	0	0	1	3	0	1	0	1
0:g12197.t1	0:g12197.t1	3	3	3		1	3	3	3	0	0	0	1	0	1	0	0	0	1	0	0	0	0	0	0	0	0	0	1	0	0	0	0	1	0	1	0	0	0	1	0	0	0	0	0	0	0	0	0
0:g12206.t1	0:g12206.t1	1	1	1		1	1	1	1	0	1	0	0	1	1	0	0	0	1	1	0	1	1	1	0	1	1	0	0	1	0	1	0	0	1	1	0	0	0	1	1	0	1	1	1	0	1	1	0
0:g12207.t1	0:g12207.t1	2	2	2		1	2	2	2	1	2	0	0	0	1	1	2	0	0	0	2	0	1	0	2	0	0	0	0	1	1	2	0	0	0	1	1	2	0	0	0	2	0	1	0	2	0	0	0
0:g12218.t1	0:g12218.t1	11	9	8		1	11	9	8	3	5	4	6	4	3	8	4	6	5	7	3	2	4	2	4	7	5	4	3	4	1	4	3	4	2	2	6	2	4	4	5	2	1	2	1	3	5	3	3
0:g12220.t1	0:g12220.t1	4	4	3		1	4	4	3	3	2	0	0	0	2	2	0	1	2	2	3	0	1	0	2	1	1	2	3	0	3	2	0	0	0	2	2	0	1	2	2	3	0	1	0	2	1	1	2
0:g12222.t1	0:g12222.t1	2	2	2		1	2	2	2	1	0	1	0	0	0	0	0	0	0	0	2	0	0	0	1	0	0	0	0	0	1	0	1	0	0	0	0	0	0	0	0	2	0	0	0	1	0	0	0
0:g12236.t1;0:g12236.t2	0:g12236.t1;0:g12236.t2	10;9	10;9	10;9	;	2	10	10	10	3	3	4	4	5	4	2	5	4	5	4	3	4	2	2	4	4	5	5	4	4	3	3	4	4	5	4	2	5	4	5	4	3	4	2	2	4	4	5	5
0:g12255.t1;gi|283761109|gb|ADDG01003750.1|:False:1611	0:g12255.t1	7;1	7;1	7;1		2	7	7	7	5	1	2	0	1	2	2	2	1	0	1	2	0	1	1	2	1	3	2	2	1	5	1	2	0	1	2	2	2	1	0	1	2	0	1	1	2	1	3	2
0:g12288.t1	0:g12288.t1	11	11	11		1	11	11	11	2	5	7	6	8	2	1	2	3	4	5	4	5	5	3	2	2	2	4	1	4	2	5	7	6	8	2	1	2	3	4	5	4	5	5	3	2	2	2	4
0:g1229.t1	0:g1229.t1	7	7	7		1	7	7	7	1	4	1	3	1	2	3	3	3	3	3	0	2	2	4	1	3	3	6	4	3	1	4	1	3	1	2	3	3	3	3	3	0	2	2	4	1	3	3	6
0:g12293.t1	0:g12293.t1	6	6	6		1	6	6	6	0	2	0	0	1	1	0	1	2	4	4	0	0	0	0	0	1	2	3	2	3	0	2	0	0	1	1	0	1	2	4	4	0	0	0	0	0	1	2	3
0:g12297.t1	0:g12297.t1	6	6	6		1	6	6	6	3	2	3	1	3	2	0	1	3	3	2	4	0	0	0	3	2	3	2	2	2	3	2	3	1	3	2	0	1	3	3	2	4	0	0	0	3	2	3	2
0:g12298.t1	0:g12298.t1	4	4	4		1	4	4	4	0	0	4	2	4	1	0	0	0	0	0	0	0	0	0	0	0	1	0	0	0	0	0	4	2	4	1	0	0	0	0	0	0	0	0	0	0	0	1	0
0:g12305.t1	0:g12305.t1	2	2	2		1	2	2	2	0	0	0	0	0	2	2	2	0	1	0	0	0	0	0	0	0	0	1	0	0	0	0	0	0	0	2	2	2	0	1	0	0	0	0	0	0	0	0	1
0:g12306.t1;gnl|Amel_4.5|GB52739-PA	0:g12306.t1	13;1	13;1	13;1		2	13	13	13	3	2	3	1	1	4	7	5	6	5	3	2	1	0	1	1	6	4	3	2	1	3	2	3	1	1	4	7	5	6	5	3	2	1	0	1	1	6	4	3
0:g12311.t1	0:g12311.t1	3	3	3		1	3	3	3	0	0	0	0	0	2	2	1	1	1	1	1	0	0	0	2	1	1	1	0	0	0	0	0	0	0	2	2	1	1	1	1	1	0	0	0	2	1	1	1
0:g12320.t1	0:g12320.t1	1	1	1		1	1	1	1	0	0	1	1	0	0	0	0	0	0	0	0	0	0	0	0	0	1	1	0	0	0	0	1	1	0	0	0	0	0	0	0	0	0	0	0	0	0	1	1
0:g12326.t1;gnl|Amel_4.5|GB45354-PA	0:g12326.t1	5;1	5;1	5;1		2	5	5	5	0	1	2	1	2	0	1	1	0	0	0	0	1	1	1	0	0	0	1	2	0	0	1	2	1	2	0	1	1	0	0	0	0	1	1	1	0	0	0	1
0:g12341.t1	0:g12341.t1	3	3	3		1	3	3	3	0	2	1	0	0	2	2	2	0	1	1	0	1	1	1	0	0	0	0	1	1	0	2	1	0	0	2	2	2	0	1	1	0	1	1	1	0	0	0	0
0:g12350.t1;gnl|Amel_4.5|GB40878-PA	0:g12350.t1;gnl|Amel_4.5|GB40878-PA	3;2	3;2	3;2	;	2	3	3	3	0	0	1	2	2	1	2	0	0	0	1	0	3	2	3	0	0	0	0	0	0	0	0	1	2	2	1	2	0	0	0	1	0	3	2	3	0	0	0	0
0:g12351.t1	0:g12351.t1	5	5	5		1	5	5	5	3	2	2	3	2	2	0	1	1	3	3	2	2	1	3	0	2	1	2	4	2	3	2	2	3	2	2	0	1	1	3	3	2	2	1	3	0	2	1	2
0:g12358.t1;gnl|Amel_4.5|GB50958-PA	0:g12358.t1	29;1	29;1	29;1		2	29	29	29	10	10	11	14	13	10	4	8	13	11	13	14	6	7	8	12	13	10	9	13	10	10	10	11	14	13	10	4	8	13	11	13	14	6	7	8	12	13	10	9
0:g12359.t1	0:g12359.t1	3	3	3		1	3	3	3	0	2	2	2	2	0	0	0	0	0	0	1	0	0	0	0	0	2	0	1	2	0	2	2	2	2	0	0	0	0	0	0	1	0	0	0	0	0	2	0
0:g12363.t1	0:g12363.t1	5	3	3		1	5	3	3	2	2	2	3	3	1	2	2	3	4	4	3	1	2	1	3	3	3	3	0	2	0	1	1	1	1	0	0	0	1	3	2	2	0	0	0	2	1	1	2
0:g12365.t1	0:g12365.t1	3	3	3		1	3	3	3	0	1	1	2	1	0	0	0	2	2	1	0	2	1	2	0	1	0	0	1	2	0	1	1	2	1	0	0	0	2	2	1	0	2	1	2	0	1	0	0
0:g12374.t1	0:g12374.t1	4	4	4		1	4	4	4	1	1	4	0	2	3	3	3	1	0	1	0	1	0	0	0	2	1	2	1	1	1	1	4	0	2	3	3	3	1	0	1	0	1	0	0	0	2	1	2
0:g12380.t1;0:g12380.t2	0:g12380.t1;0:g12380.t2	2;2	2;2	2;2	;	2	2	2	2	0	0	0	0	0	0	0	0	2	1	2	0	0	0	0	0	2	2	2	0	0	0	0	0	0	0	0	0	0	2	1	2	0	0	0	0	0	2	2	2
0:g12381.t1	0:g12381.t1	9	9	9		1	9	9	9	8	6	3	4	4	1	3	0	5	7	6	6	2	2	4	7	5	5	3	6	5	8	6	3	4	4	1	3	0	5	7	6	6	2	2	4	7	5	5	3
0:g12386.t1;gnl|Amel_4.5|GB47039-PA	0:g12386.t1	13;4	13;4	13;4		2	13	13	13	7	5	5	5	6	7	4	4	8	6	7	6	7	6	7	6	5	8	6	5	3	7	5	5	5	6	7	4	4	8	6	7	6	7	6	7	6	5	8	6
0:g12393.t1	0:g12393.t1	11	11	10		1	11	11	10	9	7	6	4	4	3	5	4	9	7	7	7	5	4	5	6	7	8	9	7	7	9	7	6	4	4	3	5	4	9	7	7	7	5	4	5	6	7	8	9
0:g12396.t1	0:g12396.t1	14	14	14		1	14	14	14	7	4	0	1	1	7	9	4	4	2	1	6	1	0	3	7	4	5	3	4	4	7	4	0	1	1	7	9	4	4	2	1	6	1	0	3	7	4	5	3
0:g1240.t1	0:g1240.t1	4	4	4		1	4	4	4	2	4	2	2	2	2	3	3	2	1	3	1	1	1	2	1	2	2	1	4	2	2	4	2	2	2	2	3	3	2	1	3	1	1	1	2	1	2	2	1
0:g12403.t1	0:g12403.t1	6	6	6		1	6	6	6	5	3	3	0	2	0	0	0	2	2	3	6	0	0	0	4	2	3	5	5	5	5	3	3	0	2	0	0	0	2	2	3	6	0	0	0	4	2	3	5
0:g12404.t1	0:g12404.t1	3	2	2		1	3	2	2	3	0	0	0	0	0	0	0	0	1	1	1	0	0	0	2	1	1	0	1	2	2	0	0	0	0	0	0	0	0	0	0	1	0	0	0	1	1	1	0
0:g1241.t1	0:g1241.t1	1	1	1		1	1	1	1	0	0	0	0	1	0	1	0	0	0	1	1	0	0	0	0	0	1	0	0	0	0	0	0	0	1	0	1	0	0	0	1	1	0	0	0	0	0	1	0
0:g12413.t1;0:g12413.t2	0:g12413.t1;0:g12413.t2	21;19	21;19	21;19	;	2	21	21	21	11	9	9	11	8	5	1	3	8	11	12	11	10	10	8	12	9	12	11	11	7	11	9	9	11	8	5	1	3	8	11	12	11	10	10	8	12	9	12	11
0:g12416.t1	0:g12416.t1	2	2	2		1	2	2	2	1	1	2	1	1	2	1	2	0	1	1	1	2	0	1	1	0	1	1	2	1	1	1	2	1	1	2	1	2	0	1	1	1	2	0	1	1	0	1	1
0:g12418.t1	0:g12418.t1	5	5	5		1	5	5	5	1	0	2	1	2	1	1	1	1	2	4	1	4	3	2	0	2	1	1	1	1	1	0	2	1	2	1	1	1	1	2	4	1	4	3	2	0	2	1	1
0:g1242.t1	0:g1242.t1	7	7	7		1	7	7	7	4	4	4	2	3	2	2	2	2	2	2	6	3	1	1	5	1	2	1	2	2	4	4	4	2	3	2	2	2	2	2	2	6	3	1	1	5	1	2	1
0:g12436.t1	0:g12436.t1	16	8	7		1	16	8	7	3	3	8	8	11	2	3	3	1	5	4	4	5	5	6	1	8	7	9	4	2	0	1	5	4	7	0	0	0	0	0	0	0	1	0	2	0	4	5	5
0:g12437.t1	0:g12437.t1	10	10	10		1	10	10	10	5	3	5	3	4	3	2	1	5	5	5	3	4	3	7	7	5	5	6	7	1	5	3	5	3	4	3	2	1	5	5	5	3	4	3	7	7	5	5	6
0:g12465.t1	0:g12465.t1	19	19	19		1	19	19	19	9	9	6	7	9	7	5	9	12	11	10	8	7	10	7	10	8	6	8	8	8	9	9	6	7	9	7	5	9	12	11	10	8	7	10	7	10	8	6	8
0:g12470.t1	0:g12470.t1	3	3	3		1	3	3	3	0	1	1	1	2	2	2	2	1	0	1	0	2	2	2	0	0	1	1	2	0	0	1	1	1	2	2	2	2	1	0	1	0	2	2	2	0	0	1	1
0:g12474.t1	0:g12474.t1	5	5	5		1	5	5	5	2	0	0	0	1	3	4	2	0	0	0	2	0	0	0	0	1	0	1	0	0	2	0	0	0	1	3	4	2	0	0	0	2	0	0	0	0	1	0	1
0:g12475.t1	0:g12475.t1	9	9	9		1	9	9	9	2	1	2	2	3	1	2	2	4	5	5	4	3	3	3	4	4	4	4	1	1	2	1	2	2	3	1	2	2	4	5	5	4	3	3	3	4	4	4	4
0:g1248.t1	0:g1248.t1	3	3	3		1	3	3	3	3	0	1	2	0	0	0	0	0	0	0	2	0	0	0	2	1	0	1	0	0	3	0	1	2	0	0	0	0	0	0	0	2	0	0	0	2	1	0	1
0:g12480.t1	0:g12480.t1	8	8	8		1	8	8	8	4	1	2	1	1	2	0	0	2	0	0	3	0	0	2	1	2	1	1	2	3	4	1	2	1	1	2	0	0	2	0	0	3	0	0	2	1	2	1	1
0:g12483.t1	0:g12483.t1	17	15	15		1	17	15	15	5	5	5	3	4	6	3	2	4	6	5	5	3	6	5	5	8	5	10	5	8	5	5	4	3	2	4	2	1	3	5	4	5	3	4	4	4	6	3	8
0:g12485.t1	0:g12485.t1	2	2	2		1	2	2	2	0	0	1	1	0	0	0	0	0	0	0	1	0	0	0	1	0	1	0	0	0	0	0	1	1	0	0	0	0	0	0	0	1	0	0	0	1	0	1	0
0:g12503.t1	0:g12503.t1	2	2	2		1	2	2	2	0	0	2	0	0	0	0	0	0	1	2	0	0	0	0	0	1	2	0	0	0	0	0	2	0	0	0	0	0	0	1	2	0	0	0	0	0	1	2	0
0:g12515.t1	0:g12515.t1	2	2	2		1	2	2	2	1	1	0	1	0	0	0	0	1	2	1	1	1	0	1	0	1	1	1	1	1	1	1	0	1	0	0	0	0	1	2	1	1	1	0	1	0	1	1	1
0:g12526.t1	0:g12526.t1	4	4	4		1	4	4	4	1	3	1	0	1	1	2	1	3	1	3	2	0	0	1	0	2	3	2	2	3	1	3	1	0	1	1	2	1	3	1	3	2	0	0	1	0	2	3	2
0:g12548.t3;0:g12548.t2;0:g12548.t1	0:g12548.t3;0:g12548.t2;0:g12548.t1	2;2;2	2;2;2	2;2;2	;;	3	2	2	2	0	1	0	1	1	1	1	1	0	0	0	0	1	1	0	0	0	0	0	0	1	0	1	0	1	1	1	1	1	0	0	0	0	1	1	0	0	0	0	0
0:g1256.t1;gnl|Amel_4.5|GB50555-PA	0:g1256.t1	10;1	10;1	10;1		2	10	10	10	2	5	7	4	4	5	5	5	6	6	5	7	4	4	5	5	4	5	6	6	7	2	5	7	4	4	5	5	5	6	6	5	7	4	4	5	5	4	5	6
0:g12568.t1	0:g12568.t1	11	11	11		1	11	11	11	9	4	5	2	3	2	0	2	5	5	2	4	2	3	4	7	5	1	3	3	3	9	4	5	2	3	2	0	2	5	5	2	4	2	3	4	7	5	1	3
0:g12573.t1	0:g12573.t1	1	1	1		1	1	1	1	1	1	1	1	1	1	1	1	1	1	0	0	1	0	1	1	1	0	1	1	0	1	1	1	1	1	1	1	1	1	1	0	0	1	0	1	1	1	0	1
0:g12578.t2;0:g12578.t1	0:g12578.t2;0:g12578.t1	4;4	4;4	4;4	;	2	4	4	4	1	1	1	1	1	2	2	4	2	2	1	0	2	1	2	0	2	1	2	1	0	1	1	1	1	1	2	2	4	2	2	1	0	2	1	2	0	2	1	2
0:g12579.t1	0:g12579.t1	3	3	3		1	3	3	3	1	2	2	2	1	1	2	0	2	1	3	1	1	1	2	1	2	2	2	2	1	1	2	2	2	1	1	2	0	2	1	3	1	1	1	2	1	2	2	2
0:g12584.t1;gnl|Amel_4.5|GB54609-PA	0:g12584.t1	11;1	11;1	11;1		2	11	11	11	4	4	2	0	0	0	1	1	1	3	3	2	0	1	1	4	3	4	5	3	3	4	4	2	0	0	0	1	1	1	3	3	2	0	1	1	4	3	4	5
0:g126.t1;gnl|Amel_4.5|GB51503-PA	0:g126.t1	3;1	3;1	3;1		2	3	3	3	0	1	1	0	1	2	2	1	1	0	1	0	0	0	0	0	2	1	0	2	0	0	1	1	0	1	2	2	1	1	0	1	0	0	0	0	0	2	1	0
0:g12600.t1	0:g12600.t1	9	9	9		1	9	9	9	2	1	4	1	2	0	1	0	4	5	3	2	2	1	2	3	4	4	4	3	2	2	1	4	1	2	0	1	0	4	5	3	2	2	1	2	3	4	4	4
0:g12601.t1	0:g12601.t1	2	2	2		1	2	2	2	1	0	1	1	0	1	1	0	0	1	1	0	1	0	1	1	2	1	2	0	1	1	0	1	1	0	1	1	0	0	1	1	0	1	0	1	1	2	1	2
0:g12604.t1	0:g12604.t1	10	10	10		1	10	10	10	3	6	1	3	2	6	9	5	4	6	2	4	4	2	5	4	7	3	5	4	5	3	6	1	3	2	6	9	5	4	6	2	4	4	2	5	4	7	3	5
0:g12607.t1	0:g12607.t1	10	10	10		1	10	10	10	3	5	2	3	4	3	4	2	3	6	3	1	2	2	3	1	4	3	3	3	4	3	5	2	3	4	3	4	2	3	6	3	1	2	2	3	1	4	3	3
0:g12616.t1	0:g12616.t1	8	8	8		1	8	8	8	3	4	6	4	6	1	1	1	3	3	4	6	1	1	2	4	4	3	4	5	4	3	4	6	4	6	1	1	1	3	3	4	6	1	1	2	4	4	3	4
0:g12627.t1	0:g12627.t1	13	13	13		1	13	13	13	6	4	2	7	6	5	3	5	4	6	6	5	7	4	6	2	2	6	6	3	7	6	4	2	7	6	5	3	5	4	6	6	5	7	4	6	2	2	6	6
0:g12640.t1	0:g12640.t1	3	3	3		1	3	3	3	1	1	1	0	0	0	0	0	0	1	2	2	0	0	0	1	0	1	0	0	0	1	1	1	0	0	0	0	0	0	1	2	2	0	0	0	1	0	1	0
0:g12646.t1	0:g12646.t1	1	1	1		1	1	1	1	0	0	0	0	0	1	0	1	0	0	0	0	0	0	0	0	0	0	0	1	0	0	0	0	0	0	1	0	1	0	0	0	0	0	0	0	0	0	0	0
0:g12649.t2;0:g12649.t1	0:g12649.t2;0:g12649.t1	7;7	7;7	7;7	;	2	7	7	7	4	1	1	1	3	1	0	0	0	2	1	4	1	1	1	4	1	4	2	1	0	4	1	1	1	3	1	0	0	0	2	1	4	1	1	1	4	1	4	2
0:g12653.t1	0:g12653.t1	5	5	5		1	5	5	5	1	3	3	3	2	0	0	0	3	1	1	1	1	0	0	0	3	3	3	3	1	1	3	3	3	2	0	0	0	3	1	1	1	1	0	0	0	3	3	3
0:g1266.t1	0:g1266.t1	2	2	2		1	2	2	2	1	0	0	0	0	2	2	1	0	0	0	0	1	1	0	0	0	0	0	1	0	1	0	0	0	0	2	2	1	0	0	0	0	1	1	0	0	0	0	0
0:g12666.t1	0:g12666.t1	9	9	9		1	9	9	9	1	0	5	4	6	3	3	2	1	2	3	0	2	1	3	0	1	0	2	0	0	1	0	5	4	6	3	3	2	1	2	3	0	2	1	3	0	1	0	2
0:g12669.t1	0:g12669.t1	3	3	3		1	3	3	3	0	1	0	0	0	1	1	0	0	2	2	0	1	0	0	0	0	1	1	1	1	0	1	0	0	0	1	1	0	0	2	2	0	1	0	0	0	0	1	1
0:g1267.t1	0:g1267.t1	1	1	1		1	1	1	1	1	1	1	1	1	0	0	0	0	1	1	1	1	0	1	1	0	0	0	0	0	1	1	1	1	1	0	0	0	0	1	1	1	1	0	1	1	0	0	0
0:g12698.t1	0:g12698.t1	34	34	34		1	34	34	34	7	7	12	12	13	16	14	15	10	8	13	6	6	6	7	7	11	6	11	10	6	7	7	12	12	13	16	14	15	10	8	13	6	6	6	7	7	11	6	11
0:g12703.t1	0:g12703.t1	6	6	6		1	6	6	6	0	2	2	1	0	0	0	0	1	3	3	0	0	0	1	0	1	2	3	3	2	0	2	2	1	0	0	0	0	1	3	3	0	0	0	1	0	1	2	3
0:g12715.t3;0:g12715.t2;0:g12715.t1	0:g12715.t3;0:g12715.t2;0:g12715.t1	4;4;4	4;4;4	4;4;4	;;	3	4	4	4	0	0	3	3	3	0	0	0	1	2	0	0	1	0	1	1	1	2	1	0	1	0	0	3	3	3	0	0	0	1	2	0	0	1	0	1	1	1	2	1
0:g12717.t1	0:g12717.t1	6	6	5		1	6	6	5	3	3	4	2	3	4	3	2	4	3	3	3	4	2	4	3	2	4	2	3	3	3	3	4	2	3	4	3	2	4	3	3	3	4	2	4	3	2	4	2
0:g12757.t1	0:g12757.t1	24	24	24		1	24	24	24	7	7	15	13	15	3	1	5	11	8	9	9	5	4	6	7	6	9	10	5	4	7	7	15	13	15	3	1	5	11	8	9	9	5	4	6	7	6	9	10
0:g12768.t2;0:g12768.t1	0:g12768.t2;0:g12768.t1	6;6	6;6	6;6	;	2	6	6	6	3	2	4	2	3	1	3	2	5	2	2	5	2	2	2	3	2	3	3	4	2	3	2	4	2	3	1	3	2	5	2	2	5	2	2	2	3	2	3	3
0:g12779.t1;gnl|Amel_4.5|GB43229-PA	0:g12779.t1;gnl|Amel_4.5|GB43229-PA	6;3	6;3	6;3	;	2	6	6	6	2	3	3	4	4	4	3	4	5	6	4	3	2	3	4	2	4	4	5	3	4	2	3	3	4	4	4	3	4	5	6	4	3	2	3	4	2	4	4	5
0:g12802.t1	0:g12802.t1	1	1	1		1	1	1	1	0	0	1	1	1	0	1	1	0	0	0	0	0	1	1	0	0	0	0	0	0	0	0	1	1	1	0	1	1	0	0	0	0	0	1	1	0	0	0	0
0:g12803.t1	0:g12803.t1	3	3	3		1	3	3	3	0	0	2	1	3	0	0	0	0	0	0	0	0	0	0	1	1	1	1	0	0	0	0	2	1	3	0	0	0	0	0	0	0	0	0	0	1	1	1	1
0:g12805.t1;gnl|Amel_4.5|GB44559-PA	0:g12805.t1;gnl|Amel_4.5|GB44559-PA	4;2	4;2	4;2	;	2	4	4	4	1	0	1	2	1	2	3	3	0	0	2	1	1	2	1	1	1	1	1	0	0	1	0	1	2	1	2	3	3	0	0	2	1	1	2	1	1	1	1	1
0:g12806.t1;gnl|Amel_4.5|GB51592-PA	0:g12806.t1	6;1	6;1	6;1		2	6	6	6	0	2	1	1	1	5	4	3	0	0	0	1	2	1	3	2	3	3	1	0	0	0	2	1	1	1	5	4	3	0	0	0	1	2	1	3	2	3	3	1
0:g12823.t1	0:g12823.t1	5	5	5		1	5	5	5	2	1	2	2	1	1	3	1	1	2	2	3	2	1	1	4	1	2	1	2	1	2	1	2	2	1	1	3	1	1	2	2	3	2	1	1	4	1	2	1
0:g12833.t1	0:g12833.t1	2	2	2		1	2	2	2	0	1	0	0	0	2	0	0	1	0	0	0	0	0	1	0	1	1	0	1	0	0	1	0	0	0	2	0	0	1	0	0	0	0	0	1	0	1	1	0
0:g12835.t1	0:g12835.t1	8	8	8		1	8	8	8	3	5	5	6	5	2	2	3	4	3	5	3	3	3	4	0	6	3	2	5	2	3	5	5	6	5	2	2	3	4	3	5	3	3	3	4	0	6	3	2
0:g12845.t1	0:g12845.t1	2	2	2		1	2	2	2	0	0	1	1	0	0	1	1	2	0	0	0	0	0	0	0	0	0	0	1	0	0	0	1	1	0	0	1	1	2	0	0	0	0	0	0	0	0	0	0
0:g12854.t1	0:g12854.t1	6	6	6		1	6	6	6	2	2	3	4	4	3	3	1	3	2	3	4	2	2	2	1	1	1	2	1	2	2	2	3	4	4	3	3	1	3	2	3	4	2	2	2	1	1	1	2
0:g12859.t1	0:g12859.t1	3	3	3		1	3	3	3	0	0	0	0	0	1	1	0	0	0	1	0	0	0	0	1	0	2	0	0	0	0	0	0	0	0	1	1	0	0	0	1	0	0	0	0	1	0	2	0
0:g12867.t1	0:g12867.t1	7	7	7		1	7	7	7	4	4	2	2	2	2	2	2	5	6	6	3	3	1	3	2	2	4	4	3	3	4	4	2	2	2	2	2	2	5	6	6	3	3	1	3	2	2	4	4
0:g12873.t1	0:g12873.t1	15	15	15		1	15	15	15	8	9	10	10	9	6	5	4	10	12	9	7	7	6	9	4	5	11	9	8	9	8	9	10	10	9	6	5	4	10	12	9	7	7	6	9	4	5	11	9
0:g12875.t1	0:g12875.t1	5	3	3		1	5	3	3	0	4	2	2	3	2	0	2	2	3	2	1	4	3	4	2	3	5	3	4	2	0	2	1	1	2	1	0	1	0	1	1	0	2	1	2	1	2	3	2
0:g12883.t1	0:g12883.t1	2	2	2		1	2	2	2	0	0	0	0	0	0	0	0	1	0	0	2	0	0	0	2	0	0	0	0	0	0	0	0	0	0	0	0	0	1	0	0	2	0	0	0	2	0	0	0
0:g12884.t1	0:g12884.t1	3	3	3		1	3	3	3	0	0	0	0	0	1	1	1	1	0	2	0	0	1	0	1	1	1	1	1	0	0	0	0	0	0	1	1	1	1	0	2	0	0	1	0	1	1	1	1
0:g12892.t1	0:g12892.t1	3	3	3		1	3	3	3	1	1	2	0	2	0	0	0	1	1	2	2	0	0	0	2	0	0	0	0	1	1	1	2	0	2	0	0	0	1	1	2	2	0	0	0	2	0	0	0
0:g12897.t1	0:g12897.t1	5	5	5		1	5	5	5	0	1	2	3	0	4	4	3	3	0	1	0	2	2	2	0	2	0	0	0	2	0	1	2	3	0	4	4	3	3	0	1	0	2	2	2	0	2	0	0
0:g1290.t1	0:g1290.t1	12	12	12		1	12	12	12	0	5	1	1	1	6	5	5	8	7	6	1	6	5	6	0	6	6	7	3	7	0	5	1	1	1	6	5	5	8	7	6	1	6	5	6	0	6	6	7
0:g12936.t1;0:g12936.t2	0:g12936.t1;0:g12936.t2	11;10	11;10	11;10	;	2	11	11	11	4	1	3	4	5	6	6	4	5	4	6	6	3	3	4	3	4	4	3	2	2	4	1	3	4	5	6	6	4	5	4	6	6	3	3	4	3	4	4	3
0:g12943.t1	0:g12943.t1	5	5	5		1	5	5	5	3	0	5	3	4	1	3	1	2	4	3	3	0	1	1	0	1	1	4	0	2	3	0	5	3	4	1	3	1	2	4	3	3	0	1	1	0	1	1	4
0:g1296.t2;0:g1296.t1;0:g1296.t3	0:g1296.t2;0:g1296.t1;0:g1296.t3	12;12;12	12;12;12	12;12;12	;;	3	12	12	12	3	9	4	3	5	5	4	1	2	6	7	3	6	2	6	4	8	4	6	1	5	3	9	4	3	5	5	4	1	2	6	7	3	6	2	6	4	8	4	6
0:g12964.t1	0:g12964.t1	9	9	9		1	9	9	9	4	3	5	5	4	4	3	3	4	5	5	6	2	3	3	3	2	6	5	2	3	4	3	5	5	4	4	3	3	4	5	5	6	2	3	3	3	2	6	5
0:g12965.t2;0:g12965.t1	0:g12965.t2;0:g12965.t1	3;3	3;3	3;3	;	2	3	3	3	0	1	0	1	0	1	1	0	1	2	2	0	1	0	2	0	0	0	0	0	1	0	1	0	1	0	1	1	0	1	2	2	0	1	0	2	0	0	0	0
0:g12969.t1	0:g12969.t1	3	3	3		1	3	3	3	1	1	2	1	2	1	1	1	1	0	0	1	1	1	1	1	0	1	1	2	0	1	1	2	1	2	1	1	1	1	0	0	1	1	1	1	1	0	1	1
0:g12982.t1	0:g12982.t1	3	3	3		1	3	3	3	3	1	2	2	2	0	0	1	1	1	2	2	2	1	0	2	1	1	2	1	0	3	1	2	2	2	0	0	1	1	1	2	2	2	1	0	2	1	1	2
0:g12988.t1	0:g12988.t1	10	10	10		1	10	10	10	0	1	4	0	7	3	4	6	2	3	3	0	2	2	5	2	5	1	1	3	2	0	1	4	0	7	3	4	6	2	3	3	0	2	2	5	2	5	1	1
0:g13009.t1	0:g13009.t1	1	1	1		1	1	1	1	0	0	0	0	1	0	1	1	1	0	0	0	1	0	1	1	1	0	0	0	1	0	0	0	0	1	0	1	1	1	0	0	0	1	0	1	1	1	0	0
0:g13010.t1	0:g13010.t1	4	4	4		1	4	4	4	0	0	0	1	0	0	0	0	1	2	1	1	2	1	1	1	0	1	0	0	0	0	0	0	1	0	0	0	0	1	2	1	1	2	1	1	1	0	1	0
0:g13012.t1;0:g13012.t2;gnl|Amel_4.5|GB47572-PA	0:g13012.t1;0:g13012.t2	28;28;1	28;28;1	28;28;1	;	3	28	28	28	6	7	6	10	7	11	9	11	11	8	10	6	4	8	6	10	10	9	9	7	5	6	7	6	10	7	11	9	11	11	8	10	6	4	8	6	10	10	9	9
0:g13014.t1;gi|283759826|gb|ADDG01005033.1|:False:2783	0:g13014.t1;gi|283759826|gb|ADDG01005033.1|:False:2783	10;8	10;8	8;6	;	2	10	10	8	4	4	4	5	4	7	5	5	7	8	4	6	7	8	5	5	7	8	4	5	5	4	4	4	5	4	7	5	5	7	8	4	6	7	8	5	5	7	8	4
0:g13016.t1	0:g13016.t1	3	3	3		1	3	3	3	0	0	1	1	0	0	0	0	0	0	0	0	0	0	2	0	1	0	1	0	0	0	0	1	1	0	0	0	0	0	0	0	0	0	0	2	0	1	0	1
0:g13020.t1	0:g13020.t1	9	9	9		1	9	9	9	0	0	0	0	0	0	0	0	4	2	4	1	0	0	0	1	3	6	1	0	0	0	0	0	0	0	0	0	0	4	2	4	1	0	0	0	1	3	6	1
0:g13021.t1	0:g13021.t1	16	16	16		1	16	16	16	6	2	3	6	6	8	6	6	9	8	10	7	6	6	10	4	5	6	5	6	3	6	2	3	6	6	8	6	6	9	8	10	7	6	6	10	4	5	6	5
0:g13022.t1	0:g13022.t1	3	3	3		1	3	3	3	0	1	2	1	2	1	0	0	0	0	1	0	0	1	0	0	0	0	0	0	0	0	1	2	1	2	1	0	0	0	0	1	0	0	1	0	0	0	0	0
0:g13027.t1	0:g13027.t1	4	4	4		1	4	4	4	1	0	1	1	1	1	1	1	1	0	1	1	0	0	0	1	0	1	0	0	1	1	0	1	1	1	1	1	1	1	0	1	1	0	0	0	1	0	1	0
0:g13030.t1	0:g13030.t1	20	20	20		1	20	20	20	9	8	5	8	10	11	9	8	8	9	8	9	6	5	5	10	5	8	8	6	5	9	8	5	8	10	11	9	8	8	9	8	9	6	5	5	10	5	8	8
0:g13032.t1	0:g13032.t1	5	5	5		1	5	5	5	0	3	0	0	1	3	1	2	1	3	0	1	1	2	1	0	2	1	2	2	3	0	3	0	0	1	3	1	2	1	3	0	1	1	2	1	0	2	1	2
0:g13055.t1	0:g13055.t1	3	3	3		1	3	3	3	0	0	2	1	1	0	1	1	0	0	0	0	2	1	1	0	0	0	0	0	0	0	0	2	1	1	0	1	1	0	0	0	0	2	1	1	0	0	0	0
0:g13056.t2;0:g13056.t1	0:g13056.t2;0:g13056.t1	4;4	4;4	4;4	;	2	4	4	4	1	1	1	1	0	3	2	0	1	1	0	2	0	1	1	2	2	3	2	0	1	1	1	1	1	0	3	2	0	1	1	0	2	0	1	1	2	2	3	2
0:g13058.t1	0:g13058.t1	5	5	5		1	5	5	5	1	0	2	0	0	1	1	1	1	0	0	1	0	0	1	0	2	1	2	1	1	1	0	2	0	0	1	1	1	1	0	0	1	0	0	1	0	2	1	2
0:g13060.t1	0:g13060.t1	1	1	1		1	1	1	1	1	0	0	0	0	1	1	1	0	0	0	1	0	0	0	1	1	0	1	1	1	1	0	0	0	0	1	1	1	0	0	0	1	0	0	0	1	1	0	1
0:g13064.t2;0:g13064.t1;gnl|Amel_4.5|GB50017-PA	0:g13064.t2;0:g13064.t1	12;12;1	12;12;1	12;12;1	;	3	12	12	12	1	0	2	1	3	5	6	5	2	5	4	1	3	3	3	1	4	4	2	1	3	1	0	2	1	3	5	6	5	2	5	4	1	3	3	3	1	4	4	2
0:g13066.t1;scf7180002174384_27	0:g13066.t1	8;3	8;3	5;3		2	8	8	5	5	0	2	1	2	5	6	6	2	3	2	3	2	2	1	5	2	3	2	0	0	5	0	2	1	2	5	6	6	2	3	2	3	2	2	1	5	2	3	2
0:g13067.t1	0:g13067.t1	7	7	7		1	7	7	7	2	1	3	3	2	1	1	2	3	4	4	2	2	0	1	2	2	3	4	4	1	2	1	3	3	2	1	1	2	3	4	4	2	2	0	1	2	2	3	4
0:g13081.t1	0:g13081.t1	11	10	10		1	11	10	10	6	2	2	0	1	7	5	6	3	1	3	4	3	2	4	6	2	5	3	3	2	5	1	1	0	0	6	5	6	2	1	3	3	3	2	4	6	2	4	2
0:g1309.t1	0:g1309.t1	4	4	4		1	4	4	4	0	0	3	3	2	1	1	0	1	1	1	0	0	0	0	0	0	1	1	0	0	0	0	3	3	2	1	1	0	1	1	1	0	0	0	0	0	0	1	1
0:g13090.t1	0:g13090.t1	6	6	6		1	6	6	6	1	0	2	4	4	2	3	3	3	2	2	1	1	3	2	1	2	2	2	2	2	1	0	2	4	4	2	3	3	3	2	2	1	1	3	2	1	2	2	2
0:g13098.t1;gi|283757727|gb|ADDG01007132.1|:True:3156	0:g13098.t1	8;3	8;3	8;3		2	8	8	8	4	6	4	5	4	5	4	5	4	4	5	4	5	5	5	3	5	4	4	5	2	4	6	4	5	4	5	4	5	4	4	5	4	5	5	5	3	5	4	4
0:g13105.t1	0:g13105.t1	5	5	5		1	5	5	5	0	3	0	1	1	4	3	2	0	3	2	0	3	1	2	1	2	2	1	1	2	0	3	0	1	1	4	3	2	0	3	2	0	3	1	2	1	2	2	1
0:g13113.t1	0:g13113.t1	4	4	4		1	4	4	4	0	0	1	1	1	2	0	3	1	1	1	0	1	1	1	0	0	0	0	1	1	0	0	1	1	1	2	0	3	1	1	1	0	1	1	1	0	0	0	0
0:g1314.t2;0:g1314.t1	0:g1314.t2;0:g1314.t1	10;9	10;9	10;9	;	2	10	10	10	2	2	3	3	1	2	2	2	2	6	4	3	1	1	2	4	2	3	4	4	1	2	2	3	3	1	2	2	2	2	6	4	3	1	1	2	4	2	3	4
0:g13145.t1	0:g13145.t1	25	25	25		1	25	25	25	8	7	4	6	4	19	13	11	7	7	6	6	4	3	3	6	7	3	6	2	4	8	7	4	6	4	19	13	11	7	7	6	6	4	3	3	6	7	3	6
0:g263.t1;0:g13150.t1;gnl|Amel_4.5|GB46509-PA	0:g263.t1;0:g13150.t1;gnl|Amel_4.5|GB46509-PA	2;2;1	2;2;1	2;2;1	;;	3	2	2	2	0	0	0	0	0	1	1	1	0	0	0	0	0	0	1	0	0	0	0	0	0	0	0	0	0	0	1	1	1	0	0	0	0	0	0	1	0	0	0	0
0:g13158.t1;gnl|Amel_4.5|GB47440-PA	0:g13158.t1	14;2	14;2	14;2		2	14	14	14	1	5	4	6	7	3	4	3	5	4	4	3	3	3	3	1	3	3	3	2	3	1	5	4	6	7	3	4	3	5	4	4	3	3	3	3	1	3	3	3
0:g13159.t1;scf7180002172638_2;scf7180002171317_1;scf7180002149240_2;scf7180002148063_3;gnl|Amel_4.5|GB47504-PA;gnl|Amel_4.5|GB47486-PA;gnl|Amel_4.5|GB47380-PA;gnl|Amel_4.5|GB47507-PA;gnl|Amel_4.5|GB47483-PA;gnl|Amel_4.5|GB47381-PA;gnl|Amel_4.5|GB44760-PA;scf7180002174699_24;gnl|Amel_4.5|GB52976-PA;scf7180002151244_12;scf7180002166574_1;scf7180002148063-snap.1;scf7180002171317_3;scf7180002166410_…	0:g13159.t1;scf7180002172638_2;scf7180002171317_1;scf7180002149240_2;scf7180002148063_3;gnl|Amel_4.5|GB47504-PA;gnl|Amel_4.5|GB47486-PA;gnl|Amel_4.5|GB47380-PA	9;5;5;5;5;5;5;5;4;4;4;4;4;4;4;3;3;3;2;2;2;1	9;5;5;5;5;5;5;5;4;4;4;4;4;4;4;3;3;3;2;2;2;1	3;1;1;1;1;1;1;1;2;2;2;2;2;2;0;0;1;2;1;1;1;0	;;;;;;;	22	9	9	3	2	3	2	3	4	6	7	5	3	3	4	2	4	4	4	3	4	1	3	2	4	2	3	2	3	4	6	7	5	3	3	4	2	4	4	4	3	4	1	3
0:g1316.t1;0:g12611.t1;gnl|Amel_4.5|GB47955-PA	0:g1316.t1	6;2;1	4;0;0	4;0;0		3	6	4	4	3	0	1	1	1	0	0	0	2	3	4	4	0	0	0	3	0	2	1	1	3	1	0	1	1	1	0	0	0	2	2	2	2	0	0	0	1	0	1	0
0:g13168.t1	0:g13168.t1	7	7	7		1	7	7	7	5	2	5	2	4	1	0	1	2	1	2	5	1	4	1	4	2	4	3	2	2	5	2	5	2	4	1	0	1	2	1	2	5	1	4	1	4	2	4	3
0:g13189.t1	0:g13189.t1	22	22	22		1	22	22	22	1	2	8	3	10	8	8	9	6	5	6	1	4	4	10	1	3	2	3	6	3	1	2	8	3	10	8	8	9	6	5	6	1	4	4	10	1	3	2	3
0:g13194.t1	0:g13194.t1	3	3	3		1	3	3	3	0	1	1	3	3	1	1	1	2	3	3	0	1	2	2	1	1	1	1	0	1	0	1	1	3	3	1	1	1	2	3	3	0	1	2	2	1	1	1	1
0:g13197.t1	0:g13197.t1	1	1	1		1	1	1	1	0	1	1	0	0	1	1	1	0	1	1	1	1	0	1	0	0	1	0	1	1	0	1	1	0	0	1	1	1	0	1	1	1	1	0	1	0	0	1	0
0:g1322.t1	0:g1322.t1	3	3	3		1	3	3	3	0	1	0	1	0	1	1	0	0	0	0	1	0	0	0	0	1	0	1	2	0	0	1	0	1	0	1	1	0	0	0	0	1	0	0	0	0	1	0	1
0:g1324.t1	0:g1324.t1	9	9	9		1	9	9	9	6	3	3	3	2	4	5	4	5	5	5	6	5	2	4	6	4	4	2	4	4	6	3	3	3	2	4	5	4	5	5	5	6	5	2	4	6	4	4	2
0:g1326.t1;gnl|Amel_4.5|GB41553-PA	0:g1326.t1;gnl|Amel_4.5|GB41553-PA	2;1	2;1	2;1	;	2	2	2	2	0	2	1	2	1	1	2	0	1	2	0	0	1	1	1	1	1	1	1	1	2	0	2	1	2	1	1	2	0	1	2	0	0	1	1	1	1	1	1	1
0:g133.t1	0:g133.t1	8	8	2		1	8	8	2	1	1	0	4	4	3	2	2	2	1	2	1	4	6	3	2	3	1	0	1	0	1	1	0	4	4	3	2	2	2	1	2	1	4	6	3	2	3	1	0
0:g133.t2	0:g133.t2	7	1	1		1	7	1	1	1	1	0	4	4	3	1	2	2	1	2	1	4	5	2	2	3	1	0	1	0	0	0	0	0	0	1	0	1	0	0	0	0	0	0	0	0	0	0	0
0:g1347.t1	0:g1347.t1	4	4	4		1	4	4	4	0	1	3	2	2	0	2	0	4	2	3	2	2	2	4	1	2	3	2	0	1	0	1	3	2	2	0	2	0	4	2	3	2	2	2	4	1	2	3	2
0:g1365.t1	0:g1365.t1	6	6	6		1	6	6	6	3	4	2	1	2	3	3	1	4	1	2	4	2	1	2	5	3	4	4	1	1	3	4	2	1	2	3	3	1	4	1	2	4	2	1	2	5	3	4	4
0:g137.t1	0:g137.t1	5	3	3		1	5	3	3	2	1	1	3	1	1	1	1	0	3	2	2	2	2	1	3	2	1	1	2	2	1	1	1	2	1	1	1	1	0	2	2	2	1	1	1	2	2	1	1
0:g1375.t1	0:g1375.t1	6	6	6		1	6	6	6	3	3	2	1	1	3	2	2	3	3	4	2	2	3	1	1	3	4	2	4	0	3	3	2	1	1	3	2	2	3	3	4	2	2	3	1	1	3	4	2
0:g1377.t1	0:g1377.t1	3	3	3		1	3	3	3	1	0	1	2	3	1	0	1	0	0	1	0	1	0	1	0	0	1	0	1	0	1	0	1	2	3	1	0	1	0	0	1	0	1	0	1	0	0	1	0
0:g1378.t1	0:g1378.t1	8	8	8		1	8	8	8	2	1	4	6	3	2	3	2	4	4	4	5	2	3	1	4	2	1	3	2	2	2	1	4	6	3	2	3	2	4	4	4	5	2	3	1	4	2	1	3
0:g1384.t1	0:g1384.t1	3	3	3		1	3	3	3	1	1	2	1	1	0	2	1	1	0	2	2	1	0	0	1	1	2	1	2	0	1	1	2	1	1	0	2	1	1	0	2	2	1	0	0	1	1	2	1
0:g140.t1	0:g140.t1	13	13	13		1	13	13	13	1	5	4	2	6	6	4	4	11	11	11	4	6	7	5	1	10	8	6	7	4	1	5	4	2	6	6	4	4	11	11	11	4	6	7	5	1	10	8	6
0:g1424.t1	0:g1424.t1	5	5	4		1	5	5	4	2	1	1	0	1	1	2	2	2	4	3	1	0	0	2	2	1	1	1	1	0	2	1	1	0	1	1	2	2	2	4	3	1	0	0	2	2	1	1	1
0:g143.t1	0:g143.t1	2	2	2		1	2	2	2	0	0	2	1	1	0	1	0	0	0	1	0	0	0	0	0	0	0	0	0	0	0	0	2	1	1	0	1	0	0	0	1	0	0	0	0	0	0	0	0
0:g1432.t1	0:g1432.t1	1	1	1		1	1	1	1	0	0	0	0	0	1	1	1	0	0	0	0	0	0	0	1	1	0	1	1	0	0	0	0	0	0	1	1	1	0	0	0	0	0	0	0	1	1	0	1
0:g1435.t1	0:g1435.t1	8	8	8		1	8	8	8	7	3	5	3	2	1	1	1	1	3	2	6	1	1	1	7	1	3	2	3	5	7	3	5	3	2	1	1	1	1	3	2	6	1	1	1	7	1	3	2
0:g1436.t1	0:g1436.t1	4	4	4		1	4	4	4	0	0	0	1	0	3	1	2	1	0	2	0	1	2	2	0	0	0	1	1	0	0	0	0	1	0	3	1	2	1	0	2	0	1	2	2	0	0	0	1
0:g1458.t1	0:g1458.t1	2	2	2		1	2	2	2	1	2	0	1	1	0	0	0	0	0	0	1	0	0	0	1	0	1	1	0	1	1	2	0	1	1	0	0	0	0	0	0	1	0	0	0	1	0	1	1
0:g1463.t1;gnl|Amel_4.5|GB51586-PA	0:g1463.t1;gnl|Amel_4.5|GB51586-PA	14;8	14;8	14;8	;	2	14	14	14	5	4	4	3	6	8	7	5	7	6	6	5	5	5	2	7	3	4	4	6	6	5	4	4	3	6	8	7	5	7	6	6	5	5	5	2	7	3	4	4
0:g1485.t2;0:g1485.t3;0:g1485.t1	0:g1485.t2;0:g1485.t3;0:g1485.t1	1;1;1	1;1;1	1;1;1	;;	3	1	1	1	1	0	0	1	0	1	0	0	1	1	1	1	0	1	0	1	1	0	1	0	0	1	0	0	1	0	1	0	0	1	1	1	1	0	1	0	1	1	0	1
0:g1489.t1	0:g1489.t1	5	5	5		1	5	5	5	0	2	2	1	2	5	3	4	2	2	2	0	2	3	1	2	2	2	2	1	0	0	2	2	1	2	5	3	4	2	2	2	0	2	3	1	2	2	2	2
0:g149.t1	0:g149.t1	5	5	5		1	5	5	5	4	1	1	1	0	0	0	1	0	0	2	2	0	0	1	2	1	0	1	1	2	4	1	1	1	0	0	0	1	0	0	2	2	0	0	1	2	1	0	1
0:g1497.t1	0:g1497.t1	6	6	6		1	6	6	6	5	2	4	2	4	1	1	2	4	3	4	4	3	0	2	2	4	1	3	5	3	5	2	4	2	4	1	1	2	4	3	4	4	3	0	2	2	4	1	3
0:g1498.t1	0:g1498.t1	7	7	7		1	7	7	7	5	1	4	3	1	3	4	3	3	4	2	5	3	3	3	3	3	1	3	0	1	5	1	4	3	1	3	4	3	3	4	2	5	3	3	3	3	3	1	3
0:g15.t1	0:g15.t1	2	2	2		1	2	2	2	1	1	1	1	1	1	1	0	0	2	0	1	0	0	0	1	0	1	2	1	0	1	1	1	1	1	1	1	0	0	2	0	1	0	0	0	1	0	1	2
0:g1507.t1	0:g1507.t1	5	5	5		1	5	5	5	1	0	1	0	1	3	5	4	5	4	4	3	2	3	4	0	2	1	1	4	0	1	0	1	0	1	3	5	4	5	4	4	3	2	3	4	0	2	1	1
0:g1516.t1	0:g1516.t1	1	1	1		1	1	1	1	1	1	0	0	0	0	0	0	0	1	1	1	0	0	1	1	0	0	1	1	1	1	1	0	0	0	0	0	0	0	1	1	1	0	0	1	1	0	0	1
0:g1517.t1	0:g1517.t1	3	3	3		1	3	3	3	1	3	3	2	3	1	2	1	3	1	2	0	1	1	1	1	1	2	2	2	2	1	3	3	2	3	1	2	1	3	1	2	0	1	1	1	1	1	2	2
0:g1533.t1;gi|283713759|gb|ADDG01051099.1|:True:1630	0:g1533.t1;gi|283713759|gb|ADDG01051099.1|:True:1630	12;7	2;0	2;0	;	2	12	2	2	3	1	4	3	5	5	5	4	4	3	4	3	5	4	6	6	5	5	4	4	5	1	0	1	0	0	0	0	0	0	0	0	1	0	0	0	1	1	2	1
0:g1533.t2	0:g1533.t2	13	13	3		1	13	13	3	2	2	3	5	5	7	5	5	7	6	7	2	6	6	7	5	6	5	4	5	6	2	2	3	5	5	7	5	5	7	6	7	2	6	6	7	5	6	5	4
0:g1546.t1;0:g1546.t2;0:g1546.t3;gnl|Amel_4.5|GB45126-PA	0:g1546.t1;0:g1546.t2;0:g1546.t3;gnl|Amel_4.5|GB45126-PA	2;2;2;1	2;2;2;1	2;2;2;1	;;;	4	2	2	2	0	0	0	0	1	1	2	2	1	0	1	0	0	1	0	0	1	0	1	0	0	0	0	0	0	1	1	2	2	1	0	1	0	0	1	0	0	1	0	1
0:g1548.t1	0:g1548.t1	8	8	8		1	8	8	8	2	2	2	2	0	3	3	4	1	1	2	5	1	1	1	3	0	1	1	2	3	2	2	2	2	0	3	3	4	1	1	2	5	1	1	1	3	0	1	1
0:g1550.t1	0:g1550.t1	3	3	3		1	3	3	3	1	1	1	1	1	1	1	2	1	0	1	1	0	1	1	1	1	1	2	3	1	1	1	1	1	1	1	1	2	1	0	1	1	0	1	1	1	1	1	2
0:g1569.t1	0:g1569.t1	4	3	3		1	4	3	3	0	1	1	1	3	2	2	1	1	1	1	1	1	0	3	1	0	1	0	1	0	0	0	1	1	3	1	2	1	0	1	1	0	1	0	2	0	0	1	0
0:g1576.t1;gi|283654365|gb|ADDG01110486.1|:True:161	0:g1576.t1;gi|283654365|gb|ADDG01110486.1|:True:161	15;11	15;11	15;11	;	2	15	15	15	4	5	5	2	7	8	7	5	9	10	8	4	7	6	6	7	10	8	3	9	4	4	5	5	2	7	8	7	5	9	10	8	4	7	6	6	7	10	8	3
0:g1577.t1	0:g1577.t1	7	7	7		1	7	7	7	1	5	3	2	4	4	6	6	3	5	3	3	3	5	3	1	3	2	3	4	3	1	5	3	2	4	4	6	6	3	5	3	3	3	5	3	1	3	2	3
0:g1587.t1	0:g1587.t1	2	2	2		1	2	2	2	1	0	2	1	1	0	0	0	1	0	2	1	0	1	0	0	0	1	0	0	0	1	0	2	1	1	0	0	0	1	0	2	1	0	1	0	0	0	1	0
0:g1603.t1;0:g1603.t2	0:g1603.t1;0:g1603.t2	1;1	1;1	1;1	;	2	1	1	1	1	1	1	1	1	1	1	0	0	0	0	1	1	0	1	0	0	0	0	1	1	1	1	1	1	1	1	1	0	0	0	0	1	1	0	1	0	0	0	0
0:g1607.t1	0:g1607.t1	8	8	6		1	8	8	6	5	4	6	5	3	5	6	4	7	6	3	6	3	5	5	4	3	5	5	5	5	5	4	6	5	3	5	6	4	7	6	3	6	3	5	5	4	3	5	5
0:g1625.t1	0:g1625.t1	2	2	2		1	2	2	2	0	0	1	2	2	0	0	0	0	1	0	0	0	0	0	0	0	1	1	0	0	0	0	1	2	2	0	0	0	0	1	0	0	0	0	0	0	0	1	1
0:g1635.t1	0:g1635.t1	2	2	2		1	2	2	2	0	0	0	0	0	0	1	1	0	0	0	1	0	0	1	0	0	1	0	0	0	0	0	0	0	0	0	1	1	0	0	0	1	0	0	1	0	0	1	0
0:g1640.t1;gnl|Amel_4.5|GB42203-PA	0:g1640.t1	12;3	12;3	12;3		2	12	12	12	2	5	3	5	6	2	3	1	4	2	5	1	4	2	2	1	6	4	2	4	2	2	5	3	5	6	2	3	1	4	2	5	1	4	2	2	1	6	4	2
0:g1649.t2;0:g1649.t1	0:g1649.t2;0:g1649.t1	8;8	8;8	8;8	;	2	8	8	8	5	5	2	4	2	4	5	4	4	4	4	7	3	5	1	6	4	4	4	4	1	5	5	2	4	2	4	5	4	4	4	4	7	3	5	1	6	4	4	4
0:g1650.t1	0:g1650.t1	7	7	7		1	7	7	7	2	1	2	0	2	1	2	2	2	1	2	3	5	4	2	3	2	2	2	1	2	2	1	2	0	2	1	2	2	2	1	2	3	5	4	2	3	2	2	2
0:g1656.t1;0:g1656.t2;0:g1656.t3	0:g1656.t1;0:g1656.t2	10;9;1	10;9;1	10;9;1	;	3	10	10	10	0	0	1	2	2	8	6	6	0	1	2	1	0	2	4	2	3	1	0	0	0	0	0	1	2	2	8	6	6	0	1	2	1	0	2	4	2	3	1	0
0:g1657.t1	0:g1657.t1	6	6	6		1	6	6	6	4	4	5	4	5	2	2	1	3	4	3	4	1	2	3	4	4	4	3	2	3	4	4	5	4	5	2	2	1	3	4	3	4	1	2	3	4	4	4	3
0:g1664.t1	0:g1664.t1	21	21	21		1	21	21	21	5	8	8	8	11	14	10	12	9	8	8	8	8	10	10	5	9	10	12	7	9	5	8	8	8	11	14	10	12	9	8	8	8	8	10	10	5	9	10	12
0:g1666.t1	0:g1666.t1	1	1	1		1	1	1	1	0	1	0	0	0	1	0	0	1	1	1	0	0	1	1	0	1	1	1	1	1	0	1	0	0	0	1	0	0	1	1	1	0	0	1	1	0	1	1	1
0:g1670.t1	0:g1670.t1	3	3	3		1	3	3	3	2	0	2	1	0	2	2	2	2	2	1	1	2	1	2	2	1	1	0	1	0	2	0	2	1	0	2	2	2	2	2	1	1	2	1	2	2	1	1	0
0:g1675.t1	0:g1675.t1	4	4	4		1	4	4	4	1	0	3	0	2	1	1	1	2	2	2	2	2	2	2	1	1	2	2	1	1	1	0	3	0	2	1	1	1	2	2	2	2	2	2	2	1	1	2	2
0:g1679.t1	0:g1679.t1	3	3	3		1	3	3	3	3	1	3	3	1	1	2	0	2	1	2	1	3	3	3	2	1	2	2	2	2	3	1	3	3	1	1	2	0	2	1	2	1	3	3	3	2	1	2	2
0:g1688.t1	0:g1688.t1	4	4	4		1	4	4	4	2	1	2	2	1	3	4	3	1	0	1	1	0	0	2	1	1	1	1	2	0	2	1	2	2	1	3	4	3	1	0	1	1	0	0	2	1	1	1	1
0:g1690.t1	0:g1690.t1	4	4	4		1	4	4	4	4	3	1	2	4	3	3	2	2	2	4	4	2	2	0	3	3	2	3	4	3	4	3	1	2	4	3	3	2	2	2	4	4	2	2	0	3	3	2	3
0:g1694.t1	0:g1694.t1	4	4	4		1	4	4	4	1	1	0	1	1	3	2	1	0	2	1	0	2	0	3	0	1	1	0	1	1	1	1	0	1	1	3	2	1	0	2	1	0	2	0	3	0	1	1	0
0:g1705.t1	0:g1705.t1	4	4	4		1	4	4	4	0	3	2	2	2	0	0	0	2	1	1	0	0	1	0	0	2	1	2	1	1	0	3	2	2	2	0	0	0	2	1	1	0	0	1	0	0	2	1	2
0:g1718.t1	0:g1718.t1	7	7	7		1	7	7	7	4	2	3	3	1	4	6	3	6	6	6	4	4	3	2	4	3	3	4	2	5	4	2	3	3	1	4	6	3	6	6	6	4	4	3	2	4	3	3	4
0:g1720.t1;0:g1720.t2	0:g1720.t1;0:g1720.t2	2;1	2;1	2;1	;	2	2	2	2	0	0	0	0	0	0	1	2	0	0	0	0	0	0	0	0	0	0	0	0	0	0	0	0	0	0	0	1	2	0	0	0	0	0	0	0	0	0	0	0
0:g1725.t1;0:g1725.t2	0:g1725.t1;0:g1725.t2	1;1	1;1	1;1	;	2	1	1	1	1	0	1	1	1	1	0	1	0	0	0	1	0	0	1	1	1	1	1	1	0	1	0	1	1	1	1	0	1	0	0	0	1	0	0	1	1	1	1	1
0:g17489.t1	0:g17489.t1	1	1	1		1	1	1	1	1	0	0	0	1	0	0	1	0	0	0	1	0	0	0	1	0	1	0	0	0	1	0	0	0	1	0	0	1	0	0	0	1	0	0	0	1	0	1	0
0:g1752.t1	0:g1752.t1	6	6	6		1	6	6	6	3	1	0	0	0	2	2	2	1	0	1	2	0	0	0	4	0	4	1	3	1	3	1	0	0	0	2	2	2	1	0	1	2	0	0	0	4	0	4	1
0:g1759.t1;gnl|Amel_4.5|GB54446-PA;gnl|Amel_4.5|GB40754-PA	0:g1759.t1	18;3;2	18;3;2	12;1;1		3	18	18	12	12	9	3	7	3	6	7	5	6	8	8	14	4	6	6	15	4	7	7	7	6	12	9	3	7	3	6	7	5	6	8	8	14	4	6	6	15	4	7	7
0:g1764.t1;gnl|Amel_4.5|GB52255-PA	0:g1764.t1	9;1	9;1	9;1		2	9	9	9	4	3	3	3	5	5	5	2	3	3	3	4	4	2	3	5	3	3	3	4	3	4	3	3	3	5	5	5	2	3	3	3	4	4	2	3	5	3	3	3
0:g1765.t1	0:g1765.t1	6	6	6		1	6	6	6	3	1	1	1	2	1	0	2	2	4	1	2	2	1	0	2	4	3	1	3	3	3	1	1	1	2	1	0	2	2	4	1	2	2	1	0	2	4	3	1
0:g1770.t1	0:g1770.t1	3	3	3		1	3	3	3	1	1	1	2	2	0	0	0	0	1	0	1	0	0	0	0	0	1	0	1	0	1	1	1	2	2	0	0	0	0	1	0	1	0	0	0	0	0	1	0
0:g1772.t1	0:g1772.t1	7	7	7		1	7	7	7	2	2	3	1	2	1	3	2	2	3	2	1	3	1	1	2	3	2	2	0	1	2	2	3	1	2	1	3	2	2	3	2	1	3	1	1	2	3	2	2
0:g1773.t1	0:g1773.t1	2	2	2		1	2	2	2	0	0	1	2	2	0	0	0	0	1	0	0	0	0	0	0	0	0	0	1	0	0	0	1	2	2	0	0	0	0	1	0	0	0	0	0	0	0	0	0
0:g1781.t1	0:g1781.t1	12	12	12		1	12	12	12	5	4	3	8	4	4	4	6	7	6	9	7	2	2	3	7	1	4	3	2	1	5	4	3	8	4	4	4	6	7	6	9	7	2	2	3	7	1	4	3
0:g179.t1	0:g179.t1	5	5	5		1	5	5	5	0	0	0	0	0	3	3	2	0	0	0	0	1	0	1	0	1	0	0	0	0	0	0	0	0	0	3	3	2	0	0	0	0	1	0	1	0	1	0	0
0:g1791.t1	0:g1791.t1	2	2	2		1	2	2	2	1	0	1	1	2	0	0	0	2	2	2	2	2	2	2	2	1	2	0	0	0	1	0	1	1	2	0	0	0	2	2	2	2	2	2	2	2	1	2	0
0:g1792.t1;gnl|Amel_4.5|GB54590-PA	0:g1792.t1	21;3	21;3	21;3		2	21	21	21	8	9	12	11	14	8	7	6	14	12	12	7	5	8	6	9	11	6	8	10	7	8	9	12	11	14	8	7	6	14	12	12	7	5	8	6	9	11	6	8
0:g1795.t1	0:g1795.t1	6	6	6		1	6	6	6	4	2	0	2	0	0	0	0	1	1	0	5	0	0	0	5	1	1	1	2	0	4	2	0	2	0	0	0	0	1	1	0	5	0	0	0	5	1	1	1
0:g1796.t1	0:g1796.t1	7	7	7		1	7	7	7	1	0	0	2	2	0	2	1	2	2	3	1	2	2	2	3	4	4	6	1	1	1	0	0	2	2	0	2	1	2	2	3	1	2	2	2	3	4	4	6
0:g1817.t1	0:g1817.t1	1	1	1		1	1	1	1	1	0	0	1	0	1	1	1	0	1	1	1	1	1	1	1	0	1	0	1	1	1	0	0	1	0	1	1	1	0	1	1	1	1	1	1	1	0	1	0
0:g1818.t1	0:g1818.t1	3	3	3		1	3	3	3	1	1	0	2	0	0	0	0	2	2	2	2	1	2	2	2	1	1	1	1	1	1	1	0	2	0	0	0	0	2	2	2	2	1	2	2	2	1	1	1
0:g1819.t1	0:g1819.t1	3	3	3		1	3	3	3	3	1	0	0	0	1	1	1	0	2	1	3	0	0	0	2	1	3	1	1	1	3	1	0	0	0	1	1	1	0	2	1	3	0	0	0	2	1	3	1
0:g1843.t1	0:g1843.t1	18	18	18		1	18	18	18	10	5	12	8	11	7	7	7	10	6	9	10	4	3	3	9	8	8	9	8	3	10	5	12	8	11	7	7	7	10	6	9	10	4	3	3	9	8	8	9
0:g1858.t3;0:g1858.t1;0:g1858.t2	0:g1858.t3;0:g1858.t1;0:g1858.t2	2;2;2	2;2;2	2;2;2	;;	3	2	2	2	0	0	0	0	0	1	1	1	0	0	1	0	0	0	1	0	0	0	0	0	0	0	0	0	0	0	1	1	1	0	0	1	0	0	0	1	0	0	0	0
0:g1869.t1;0:g1869.t2	0:g1869.t1;0:g1869.t2	3;2	3;2	3;2	;	2	3	3	3	1	1	1	1	0	2	1	1	1	0	1	1	1	1	1	2	2	1	1	1	1	1	1	1	1	0	2	1	1	1	0	1	1	1	1	1	2	2	1	1
0:g1877.t1	0:g1877.t1	2	2	2		1	2	2	2	0	0	0	0	0	1	0	0	0	0	0	0	1	0	0	0	0	0	0	0	0	0	0	0	0	0	1	0	0	0	0	0	0	1	0	0	0	0	0	0
0:g1901.t1	0:g1901.t1	15	15	15		1	15	15	15	0	1	0	0	0	7	5	4	10	9	7	0	4	5	3	0	6	8	7	2	3	0	1	0	0	0	7	5	4	10	9	7	0	4	5	3	0	6	8	7
0:g191.t1	0:g191.t1	4	4	4		1	4	4	4	2	1	0	1	1	3	2	2	2	1	2	2	2	0	1	3	1	2	0	1	0	2	1	0	1	1	3	2	2	2	1	2	2	2	0	1	3	1	2	0
0:g1919.t1	0:g1919.t1	9	9	9		1	9	9	9	0	1	2	0	0	7	5	2	0	0	1	0	1	0	1	0	0	0	1	3	0	0	1	2	0	0	7	5	2	0	0	1	0	1	0	1	0	0	0	1
0:g1922.t1	0:g1922.t1	2	2	2		1	2	2	2	1	1	1	1	2	2	2	2	1	2	1	1	1	0	1	1	1	1	0	0	1	1	1	1	1	2	2	2	2	1	2	1	1	1	0	1	1	1	1	0
0:g1923.t1	0:g1923.t1	1	1	1		1	1	1	1	0	0	0	0	0	0	0	0	0	0	0	0	0	0	0	1	0	0	0	0	0	0	0	0	0	0	0	0	0	0	0	0	0	0	0	0	1	0	0	0
0:g1938.t1	0:g1938.t1	12	12	12		1	12	12	12	4	7	2	1	2	1	2	1	4	3	5	2	0	1	0	1	2	4	5	6	8	4	7	2	1	2	1	2	1	4	3	5	2	0	1	0	1	2	4	5
0:g194.t1	0:g194.t1	4	4	4		1	4	4	4	1	0	0	0	0	4	3	2	0	1	1	1	1	0	0	1	0	0	0	3	1	1	0	0	0	0	4	3	2	0	1	1	1	1	0	0	1	0	0	0
0:g1946.t1	0:g1946.t1	2	2	2		1	2	2	2	2	2	1	1	1	2	1	1	1	2	2	2	2	1	1	1	1	1	1	1	1	2	2	1	1	1	2	1	1	1	2	2	2	2	1	1	1	1	1	1
0:g1949.t1;gnl|Amel_4.5|GB48261-PA	0:g1949.t1	9;2	9;2	9;2		2	9	9	9	2	0	2	1	2	4	4	6	2	0	4	1	3	2	2	1	1	1	1	1	0	2	0	2	1	2	4	4	6	2	0	4	1	3	2	2	1	1	1	1
0:g1950.t1;0:g1950.t2	0:g1950.t1;0:g1950.t2	4;4	4;4	4;4	;	2	4	4	4	1	1	0	1	1	0	0	0	0	1	1	0	0	0	0	0	1	2	3	1	1	1	1	0	1	1	0	0	0	0	1	1	0	0	0	0	0	1	2	3
0:g1951.t1	0:g1951.t1	2	2	2		1	2	2	2	1	1	1	0	0	0	2	1	0	2	2	0	1	1	1	1	0	0	0	1	0	1	1	1	0	0	0	2	1	0	2	2	0	1	1	1	1	0	0	0
0:g1966.t1;0:g1966.t2	0:g1966.t1;0:g1966.t2	2;2	2;2	2;2	;	2	2	2	2	0	1	0	1	1	1	2	1	2	1	1	0	1	2	1	1	0	0	0	1	0	0	1	0	1	1	1	2	1	2	1	1	0	1	2	1	1	0	0	0
0:g1968.t1	0:g1968.t1	10	10	10		1	10	10	10	4	5	6	5	6	2	2	3	3	5	6	4	4	5	4	4	3	3	3	2	4	4	5	6	5	6	2	2	3	3	5	6	4	4	5	4	4	3	3	3
0:g1971.t1	0:g1971.t1	2	2	2		1	2	2	2	0	0	0	0	0	1	0	0	0	1	0	0	1	0	1	0	1	1	2	0	1	0	0	0	0	0	1	0	0	0	1	0	0	1	0	1	0	1	1	2
0:g1972.t1	0:g1972.t1	1	1	1		1	1	1	1	0	0	1	1	1	0	0	0	0	0	0	0	0	0	0	0	0	0	0	0	0	0	0	1	1	1	0	0	0	0	0	0	0	0	0	0	0	0	0	0
0:g1975.t1	0:g1975.t1	4	4	4		1	4	4	4	3	2	2	0	1	1	1	0	3	2	2	3	0	0	2	1	0	1	2	2	2	3	2	2	0	1	1	1	0	3	2	2	3	0	0	2	1	0	1	2
0:g1980.t1	0:g1980.t1	4	4	4		1	4	4	4	0	1	0	0	1	0	0	0	1	1	2	0	0	0	0	0	0	0	1	0	2	0	1	0	0	1	0	0	0	1	1	2	0	0	0	0	0	0	0	1
0:g1983.t1	0:g1983.t1	7	7	7		1	7	7	7	2	3	3	3	2	2	2	2	3	3	0	4	5	5	5	3	2	3	4	3	2	2	3	3	3	2	2	2	2	3	3	0	4	5	5	5	3	2	3	4
0:g1985.t1	0:g1985.t1	3	3	3		1	3	3	3	2	3	1	1	1	1	0	1	1	2	2	2	1	2	2	1	1	2	3	3	1	2	3	1	1	1	1	0	1	1	2	2	2	1	2	2	1	1	2	3
0:g1987.t1	0:g1987.t1	30	30	9		1	30	30	9	14	12	13	12	14	22	20	19	19	17	20	14	12	16	18	14	20	17	13	14	13	14	12	13	12	14	22	20	19	19	17	20	14	12	16	18	14	20	17	13
0:g1988.t1	0:g1988.t1	4	4	4		1	4	4	4	0	2	1	1	1	3	4	2	3	2	1	1	0	1	1	0	2	2	1	0	1	0	2	1	1	1	3	4	2	3	2	1	1	0	1	1	0	2	2	1
0:g2014.t1	0:g2014.t1	16	16	16		1	16	16	16	0	0	4	3	2	7	9	9	2	0	2	0	2	1	3	0	2	1	1	3	1	0	0	4	3	2	7	9	9	2	0	2	0	2	1	3	0	2	1	1
0:g2024.t1	0:g2024.t1	2	2	2		1	2	2	2	1	1	1	0	1	0	0	0	1	0	1	1	1	0	1	1	0	0	0	0	1	1	1	1	0	1	0	0	0	1	0	1	1	1	0	1	1	0	0	0
0:g2025.t1;gnl|Amel_4.5|GB54952-PA	0:g2025.t1	10;2	10;2	10;2		2	10	10	10	2	3	3	2	2	4	4	6	5	3	3	6	2	3	2	5	2	1	3	2	2	2	3	3	2	2	4	4	6	5	3	3	6	2	3	2	5	2	1	3
0:g2026.t1	0:g2026.t1	1	1	1		1	1	1	1	0	0	1	0	1	0	0	0	1	0	1	0	0	0	0	0	0	0	0	0	0	0	0	1	0	1	0	0	0	1	0	1	0	0	0	0	0	0	0	0
0:g2028.t1	0:g2028.t1	3	3	3		1	3	3	3	1	2	1	0	1	2	1	0	1	0	2	1	1	0	1	1	1	1	2	1	0	1	2	1	0	1	2	1	0	1	0	2	1	1	0	1	1	1	1	2
0:g2036.t1	0:g2036.t1	3	3	3		1	3	3	3	1	1	1	0	1	1	1	1	1	0	1	1	1	1	1	0	1	1	1	0	0	1	1	1	0	1	1	1	1	1	0	1	1	1	1	1	0	1	1	1
0:g2038.t1	0:g2038.t1	4	4	4		1	4	4	4	0	0	0	0	0	2	1	0	1	1	1	2	0	0	0	1	1	1	1	1	0	0	0	0	0	0	2	1	0	1	1	1	2	0	0	0	1	1	1	1
0:g2049.t1	0:g2049.t1	2	2	2		1	2	2	2	1	1	1	0	2	0	0	0	1	2	2	2	0	0	0	1	1	1	2	2	1	1	1	1	0	2	0	0	0	1	2	2	2	0	0	0	1	1	1	2
0:g2053.t1	0:g2053.t1	3	3	3		1	3	3	3	0	1	2	0	1	0	0	0	2	1	2	0	0	0	0	1	1	1	2	0	0	0	1	2	0	1	0	0	0	2	1	2	0	0	0	0	1	1	1	2
0:g2054.t1;0:g2054.t2	0:g2054.t1;0:g2054.t2	3;3	3;3	3;3	;	2	3	3	3	1	1	1	1	0	0	0	0	2	1	2	1	2	1	3	1	1	1	1	1	2	1	1	1	1	0	0	0	0	2	1	2	1	2	1	3	1	1	1	1
0:g2064.t1	0:g2064.t1	5	5	5		1	5	5	5	2	2	0	0	1	3	3	3	2	2	1	2	3	1	1	1	0	1	0	1	1	2	2	0	0	1	3	3	3	2	2	1	2	3	1	1	1	0	1	0
0:g2065.t1	0:g2065.t1	5	5	5		1	5	5	5	1	1	1	1	2	0	0	0	1	1	0	0	1	1	0	0	3	2	3	2	2	1	1	1	1	2	0	0	0	1	1	0	0	1	1	0	0	3	2	3
0:g2066.t1	0:g2066.t1	5	5	5		1	5	5	5	2	2	3	2	3	3	1	2	3	2	3	4	2	3	3	4	3	2	2	2	1	2	2	3	2	3	3	1	2	3	2	3	4	2	3	3	4	3	2	2
0:g2078.t1	0:g2078.t1	16	16	16		1	16	16	16	5	4	5	7	6	5	7	8	5	5	3	5	5	3	3	3	3	2	3	6	2	5	4	5	7	6	5	7	8	5	5	3	5	5	3	3	3	3	2	3
0:g2091.t2;0:g2091.t1	0:g2091.t2;0:g2091.t1	3;3	3;3	3;3	;	2	3	3	3	0	1	1	1	2	0	0	0	1	0	0	0	1	0	1	0	1	2	1	1	1	0	1	1	1	2	0	0	0	1	0	0	0	1	0	1	0	1	2	1
0:g2092.t1	0:g2092.t1	12	12	12		1	12	12	12	5	6	3	5	4	6	3	5	7	7	5	7	6	5	4	4	5	7	4	7	4	5	6	3	5	4	6	3	5	7	7	5	7	6	5	4	4	5	7	4
0:g2095.t2;0:g2095.t1	0:g2095.t2;0:g2095.t1	4;4	4;4	4;4	;	2	4	4	4	1	1	2	2	1	3	2	3	3	2	1	1	1	3	1	1	1	2	1	1	1	1	1	2	2	1	3	2	3	3	2	1	1	1	3	1	1	1	2	1
0:g2101.t1;0:g2101.t2	0:g2101.t1;0:g2101.t2	2;2	2;2	2;2	;	2	2	2	2	0	0	0	0	0	2	2	2	1	0	1	0	1	1	1	0	1	1	1	0	0	0	0	0	0	0	2	2	2	1	0	1	0	1	1	1	0	1	1	1
0:g2110.t1	0:g2110.t1	5	5	5		1	5	5	5	3	3	2	2	1	0	0	0	3	1	2	3	3	0	3	2	3	2	1	2	2	3	3	2	2	1	0	0	0	3	1	2	3	3	0	3	2	3	2	1
0:g2127.t1	0:g2127.t1	12	12	12		1	12	12	12	6	5	4	6	6	4	2	2	3	5	3	5	6	5	5	7	3	3	4	4	5	6	5	4	6	6	4	2	2	3	5	3	5	6	5	5	7	3	3	4
0:g2132.t1;gnl|Amel_4.5|GB55472-PA;gnl|Amel_4.5|GB41970-PA	0:g2132.t1;gnl|Amel_4.5|GB55472-PA;gnl|Amel_4.5|GB41970-PA	2;1;1	2;1;1	2;1;1	;;	3	2	2	2	1	1	1	2	2	2	1	1	2	0	0	1	1	0	1	1	0	0	1	0	2	1	1	1	2	2	2	1	1	2	0	0	1	1	0	1	1	0	0	1
0:g2134.t2;0:g2134.t1	0:g2134.t2;0:g2134.t1	1;1	1;1	1;1	;	2	1	1	1	1	0	0	0	0	0	0	0	0	0	0	1	0	0	0	1	0	1	0	0	0	1	0	0	0	0	0	0	0	0	0	0	1	0	0	0	1	0	1	0
0:g2137.t1;gnl|Amel_4.5|GB52675-PA	0:g2137.t1	11;1	11;1	11;1		2	11	11	11	1	3	6	5	7	6	2	4	7	5	4	1	2	5	3	1	1	4	3	3	3	1	3	6	5	7	6	2	4	7	5	4	1	2	5	3	1	1	4	3
0:g2142.t1	0:g2142.t1	2	2	2		1	2	2	2	0	0	2	0	1	1	1	2	0	2	1	1	1	1	1	1	1	1	0	1	1	0	0	2	0	1	1	1	2	0	2	1	1	1	1	1	1	1	1	0
0:g2147.t1	0:g2147.t1	15	15	15		1	15	15	15	1	6	6	7	6	5	6	7	9	6	9	2	4	6	6	3	5	5	5	5	5	1	6	6	7	6	5	6	7	9	6	9	2	4	6	6	3	5	5	5
0:g2156.t2;0:g2156.t1;gnl|Amel_4.5|GB43638-PA	0:g2156.t2;0:g2156.t1	8;8;1	8;8;1	8;8;1	;	3	8	8	8	4	5	2	1	1	4	2	4	2	1	2	5	3	3	3	4	2	4	4	2	4	4	5	2	1	1	4	2	4	2	1	2	5	3	3	3	4	2	4	4
0:g2164.t2;0:g2164.t3;0:g2164.t1	0:g2164.t2;0:g2164.t3;0:g2164.t1	2;2;2	2;2;2	2;2;2	;;	3	2	2	2	1	0	0	0	0	1	1	1	0	0	0	0	1	1	0	0	0	0	1	0	0	1	0	0	0	0	1	1	1	0	0	0	0	1	1	0	0	0	0	1
0:g2166.t1	0:g2166.t1	11	11	11		1	11	11	11	4	6	3	4	3	4	7	6	5	5	5	3	4	4	2	4	4	6	3	4	5	4	6	3	4	3	4	7	6	5	5	5	3	4	4	2	4	4	6	3
0:g2171.t1	0:g2171.t1	6	6	6		1	6	6	6	2	3	4	4	2	3	1	1	3	3	2	2	2	3	1	1	2	2	1	1	3	2	3	4	4	2	3	1	1	3	3	2	2	2	3	1	1	2	2	1
0:g2172.t1	0:g2172.t1	7	7	7		1	7	7	7	4	4	4	4	3	4	4	4	5	4	5	5	6	6	5	4	4	3	4	6	4	4	4	4	4	3	4	4	4	5	4	5	5	6	6	5	4	4	3	4
0:g218.t1	0:g218.t1	3	3	3		1	3	3	3	3	1	0	0	0	2	2	1	1	2	1	1	1	1	1	2	1	1	1	1	0	3	1	0	0	0	2	2	1	1	2	1	1	1	1	1	2	1	1	1
0:g2188.t1	0:g2188.t1	1	1	1		1	1	1	1	0	0	0	0	0	0	0	0	0	0	1	0	1	0	1	0	1	0	0	0	0	0	0	0	0	0	0	0	0	0	0	1	0	1	0	1	0	1	0	0
0:g2207.t1;gnl|Amel_4.5|GB52080-PA	0:g2207.t1	6;1	6;1	6;1		2	6	6	6	3	2	1	1	1	0	1	1	5	3	2	2	2	2	1	2	1	3	2	5	2	3	2	1	1	1	0	1	1	5	3	2	2	2	2	1	2	1	3	2
0:g222.t1;0:g222.t2	0:g222.t1;0:g222.t2	7;7	7;7	7;7	;	2	7	7	7	5	4	4	3	5	2	2	3	4	5	4	5	4	5	4	3	3	2	6	2	4	5	4	4	3	5	2	2	3	4	5	4	5	4	5	4	3	3	2	6
0:g2220.t1	0:g2220.t1	2	2	2		1	2	2	2	1	0	0	2	1	0	0	0	0	0	1	0	0	0	0	0	0	0	0	0	0	1	0	0	2	1	0	0	0	0	0	1	0	0	0	0	0	0	0	0
0:g2249.t1	0:g2249.t1	13	13	13		1	13	13	13	9	7	7	7	6	3	6	3	5	3	6	11	4	4	2	6	7	8	4	5	6	9	7	7	7	6	3	6	3	5	3	6	11	4	4	2	6	7	8	4
0:g225.t1	0:g225.t1	12	12	12		1	12	12	12	6	5	3	2	4	4	2	4	7	7	6	7	5	5	5	3	5	7	5	8	5	6	5	3	2	4	4	2	4	7	7	6	7	5	5	5	3	5	7	5
0:g2274.t2;0:g2274.t1;0:g2274.t3;gnl|Amel_4.5|GB49456-PA	0:g2274.t2;0:g2274.t1;0:g2274.t3	10;10;10;2	10;10;10;2	10;10;10;2	;;	4	10	10	10	2	3	5	5	4	3	3	5	6	3	2	3	4	6	4	3	2	2	1	7	3	2	3	5	5	4	3	3	5	6	3	2	3	4	6	4	3	2	2	1
0:g2291.t1	0:g2291.t1	2	2	2		1	2	2	2	0	0	0	0	0	1	0	0	2	2	2	0	0	1	1	0	1	1	1	1	1	0	0	0	0	0	1	0	0	2	2	2	0	0	1	1	0	1	1	1
0:g2302.t1	0:g2302.t1	4	4	4		1	4	4	4	0	0	0	0	0	2	2	2	1	2	1	0	1	0	0	0	1	1	1	2	1	0	0	0	0	0	2	2	2	1	2	1	0	1	0	0	0	1	1	1
0:g2341.t1	0:g2341.t1	23	23	22		1	23	23	22	13	8	9	10	8	9	8	10	9	11	12	17	6	7	7	18	8	9	12	8	10	13	8	9	10	8	9	8	10	9	11	12	17	6	7	7	18	8	9	12
0:g2360.t1	0:g2360.t1	3	3	3		1	3	3	3	0	1	0	1	1	2	1	1	2	3	1	0	1	1	0	0	1	1	1	0	0	0	1	0	1	1	2	1	1	2	3	1	0	1	1	0	0	1	1	1
0:g238.t1	0:g238.t1	1	1	1		1	1	1	1	0	0	0	0	0	0	0	0	1	0	1	0	0	0	0	0	1	1	1	1	0	0	0	0	0	0	0	0	0	1	0	1	0	0	0	0	0	1	1	1
0:g2380.t1;0:g2380.t2	0:g2380.t1;0:g2380.t2	7;7	7;7	7;7	;	2	7	7	7	0	0	5	4	5	0	0	0	0	0	0	0	0	0	0	0	0	2	1	0	0	0	0	5	4	5	0	0	0	0	0	0	0	0	0	0	0	0	2	1
0:g2382.t1	0:g2382.t1	8	8	8		1	8	8	8	1	0	3	5	4	1	0	1	0	1	0	0	1	0	0	0	0	0	1	0	0	1	0	3	5	4	1	0	1	0	1	0	0	1	0	0	0	0	0	1
0:g2385.t1	0:g2385.t1	1	1	1		1	1	1	1	1	0	1	1	1	0	0	0	0	0	0	0	0	0	0	1	0	0	0	0	0	1	0	1	1	1	0	0	0	0	0	0	0	0	0	0	1	0	0	0
0:g239.t1	0:g239.t1	6	6	6		1	6	6	6	4	3	2	2	4	2	3	2	3	1	3	4	5	4	4	2	3	3	3	3	2	4	3	2	2	4	2	3	2	3	1	3	4	5	4	4	2	3	3	3
0:g2399.t1	0:g2399.t1	6	6	6		1	6	6	6	4	2	3	2	4	5	5	5	3	4	3	4	3	3	3	3	1	3	4	1	3	4	2	3	2	4	5	5	5	3	4	3	4	3	3	3	3	1	3	4
0:g2423.t1;0:g2423.t2	0:g2423.t1;0:g2423.t2	10;10	10;10	10;10	;	2	10	10	10	0	0	1	2	2	5	3	4	1	0	1	0	0	2	2	0	1	1	1	0	0	0	0	1	2	2	5	3	4	1	0	1	0	0	2	2	0	1	1	1
0:g2437.t1	0:g2437.t1	18	18	17		1	18	18	17	8	11	11	8	9	4	4	2	13	10	8	5	6	6	10	6	7	7	8	8	7	8	11	11	8	9	4	4	2	13	10	8	5	6	6	10	6	7	7	8
0:g2457.t1	0:g2457.t1	9	9	9		1	9	9	9	1	2	0	1	0	0	0	0	1	2	2	4	1	1	1	3	1	4	2	7	3	1	2	0	1	0	0	0	0	1	2	2	4	1	1	1	3	1	4	2
0:g2460.t1	0:g2460.t1	25	6	6		1	25	6	6	1	6	8	7	9	6	6	4	6	5	7	2	4	3	4	2	5	4	3	8	3	0	1	1	1	1	2	3	3	1	1	1	0	1	1	3	0	1	0	1
0:g2463.t1	0:g2463.t1	13	13	13		1	13	13	13	8	2	2	2	2	3	1	4	2	2	4	9	2	2	1	5	4	4	4	2	3	8	2	2	2	2	3	1	4	2	2	4	9	2	2	1	5	4	4	4
0:g2467.t1	0:g2467.t1	5	5	5		1	5	5	5	0	1	2	1	1	2	2	2	3	0	0	0	1	1	1	0	2	1	0	1	1	0	1	2	1	1	2	2	2	3	0	0	0	1	1	1	0	2	1	0
0:g2468.t1	0:g2468.t1	5	5	2		1	5	5	2	3	2	2	1	2	1	1	0	3	1	2	3	1	1	3	2	2	2	2	3	0	3	2	2	1	2	1	1	0	3	1	2	3	1	1	3	2	2	2	2
0:g2470.t1	0:g2470.t1	1	1	1		1	1	1	1	1	0	0	0	0	0	0	0	0	0	0	1	0	0	0	1	1	1	0	0	0	1	0	0	0	0	0	0	0	0	0	0	1	0	0	0	1	1	1	0
0:g2473.t1;gnl|Amel_4.5|GB41150-PA	0:g2473.t1	8;1	8;1	8;1		2	8	8	8	3	4	7	6	6	5	6	5	6	6	6	4	5	3	7	4	5	5	6	6	6	3	4	7	6	6	5	6	5	6	6	6	4	5	3	7	4	5	5	6
0:g2478.t1;gnl|Amel_4.5|GB41897-PA	0:g2478.t1	9;2	9;2	9;2		2	9	9	9	2	0	1	2	0	5	5	4	2	0	1	1	3	2	2	1	1	1	1	2	0	2	0	1	2	0	5	5	4	2	0	1	1	3	2	2	1	1	1	1
0:g2479.t1	0:g2479.t1	10	10	10		1	10	10	10	1	4	1	1	2	1	1	2	3	4	4	4	3	2	1	3	3	2	4	2	4	1	4	1	1	2	1	1	2	3	4	4	4	3	2	1	3	3	2	4
0:g24809.t3;0:g24809.t2	0:g24809.t3;0:g24809.t2	2;2	2;2	2;2	;	2	2	2	2	1	2	0	0	0	0	0	0	0	0	0	1	1	0	0	1	0	0	1	0	2	1	2	0	0	0	0	0	0	0	0	0	1	1	0	0	1	0	0	1
0:g2485.t1	0:g2485.t1	17	17	17		1	17	17	17	9	8	9	9	6	7	7	7	12	12	14	8	8	8	8	8	9	8	11	8	8	9	8	9	9	6	7	7	7	12	12	14	8	8	8	8	8	9	8	11
0:g250.t1	0:g250.t1	15	13	13		1	15	13	13	9	6	6	5	6	5	7	5	5	9	9	9	5	8	4	6	7	8	7	7	5	9	6	5	4	5	5	7	5	5	8	8	8	5	7	4	5	5	6	5
0:g2500.t1	0:g2500.t1	7	7	7		1	7	7	7	0	1	1	0	1	2	3	1	4	2	4	3	0	1	0	3	2	3	2	5	4	0	1	1	0	1	2	3	1	4	2	4	3	0	1	0	3	2	3	2
0:g2503.t1;0:g2503.t2	0:g2503.t1;0:g2503.t2	1;1	1;1	1;1	;	2	1	1	1	0	0	1	0	0	0	1	1	0	0	0	0	0	0	1	0	0	0	0	0	0	0	0	1	0	0	0	1	1	0	0	0	0	0	0	1	0	0	0	0
0:g2506.t1	0:g2506.t1	6	6	6		1	6	6	6	1	0	2	0	1	3	3	3	3	4	2	1	1	1	1	1	4	4	3	1	1	1	0	2	0	1	3	3	3	3	4	2	1	1	1	1	1	4	4	3
0:g2522.t1	0:g2522.t1	4	4	4		1	4	4	4	0	1	3	1	0	0	0	0	1	1	0	0	0	0	0	0	1	1	1	0	0	0	1	3	1	0	0	0	0	1	1	0	0	0	0	0	0	1	1	1
0:g2527.t1;gnl|Amel_4.5|GB52060-PA	0:g2527.t1;gnl|Amel_4.5|GB52060-PA	4;2	2;0	2;0	;	2	4	2	2	1	1	1	1	2	1	1	1	0	1	3	0	1	0	1	1	2	0	2	2	0	0	0	1	1	1	0	0	0	0	0	2	0	1	0	0	0	1	0	1
0:g2530.t1	0:g2530.t1	2	2	2		1	2	2	2	0	2	0	0	0	0	1	1	2	1	2	0	0	0	0	0	1	2	2	1	2	0	2	0	0	0	0	1	1	2	1	2	0	0	0	0	0	1	2	2
0:g2532.t1	0:g2532.t1	4	4	4		1	4	4	4	2	0	2	1	1	2	1	2	3	0	2	0	1	1	1	0	1	0	0	1	0	2	0	2	1	1	2	1	2	3	0	2	0	1	1	1	0	1	0	0
0:g5385.t1;0:g317.t1;0:g2542.t1	0:g5385.t1;0:g317.t1;0:g2542.t1	5;5;5	4;4;4	4;4;4	;;	3	5	4	4	4	3	1	1	1	0	0	1	3	1	1	4	1	0	1	3	1	1	1	4	3	3	2	0	0	0	0	0	0	2	0	0	3	0	0	1	2	1	0	0
0:g2546.t1	0:g2546.t1	2	2	2		1	2	2	2	0	1	0	1	0	0	0	0	1	0	0	0	1	1	0	1	0	0	0	0	0	0	1	0	1	0	0	0	0	1	0	0	0	1	1	0	1	0	0	0
0:g255.t2;0:g255.t1	0:g255.t2;0:g255.t1	7;7	7;7	7;7	;	2	7	7	7	6	1	2	2	2	0	0	1	1	2	1	7	1	1	0	6	1	2	1	3	0	6	1	2	2	2	0	0	1	1	2	1	7	1	1	0	6	1	2	1
0:g2581.t1	0:g2581.t1	2	2	1		1	2	2	1	0	0	0	0	0	0	0	1	0	0	1	0	1	0	1	0	0	0	0	0	0	0	0	0	0	0	0	0	1	0	0	1	0	1	0	1	0	0	0	0
0:g2584.t1	0:g2584.t1	2	2	2		1	2	2	2	2	0	0	0	1	0	0	0	0	1	0	1	1	1	0	1	2	0	0	1	0	2	0	0	0	1	0	0	0	0	1	0	1	1	1	0	1	2	0	0
0:g259.t1	0:g259.t1	3	3	3		1	3	3	3	1	2	2	3	1	1	1	1	2	1	2	0	2	2	1	0	1	0	0	0	0	1	2	2	3	1	1	1	1	2	1	2	0	2	2	1	0	1	0	0
0:g260.t1	0:g260.t1	24	24	24		1	24	24	24	16	7	11	12	12	7	4	4	8	9	9	16	7	7	6	15	7	10	11	7	8	16	7	11	12	12	7	4	4	8	9	9	16	7	7	6	15	7	10	11
0:g2601.t1	0:g2601.t1	3	3	3		1	3	3	3	1	1	1	2	1	2	2	2	1	1	1	1	2	2	1	1	1	1	1	1	1	1	1	1	2	1	2	2	2	1	1	1	1	2	2	1	1	1	1	1
0:g2607.t3;0:g2607.t1;0:g2607.t2	0:g2607.t3;0:g2607.t1;0:g2607.t2	1;1;1	1;1;1	1;1;1	;;	3	1	1	1	1	1	0	0	0	1	1	1	0	0	0	0	0	0	0	0	0	0	0	0	0	1	1	0	0	0	1	1	1	0	0	0	0	0	0	0	0	0	0	0
0:g2613.t1	0:g2613.t1	4	4	4		1	4	4	4	1	1	1	0	0	0	0	0	0	1	0	1	0	0	0	1	1	2	1	1	1	1	1	1	0	0	0	0	0	0	1	0	1	0	0	0	1	1	2	1
0:g2634.t1	0:g2634.t1	2	2	2		1	2	2	2	0	0	0	0	0	1	2	2	0	0	0	0	0	1	0	0	1	0	0	0	0	0	0	0	0	0	1	2	2	0	0	0	0	0	1	0	0	1	0	0
0:g2647.t1;0:g2647.t2	0:g2647.t1;0:g2647.t2	3;3	3;3	3;3	;	2	3	3	3	1	1	2	2	1	2	1	1	0	0	0	1	1	1	1	1	0	1	1	1	1	1	1	2	2	1	2	1	1	0	0	0	1	1	1	1	1	0	1	1
0:g2652.t1	0:g2652.t1	3	3	3		1	3	3	3	1	1	1	2	2	2	1	0	1	0	0	1	1	0	1	1	0	0	0	1	0	1	1	1	2	2	2	1	0	1	0	0	1	1	0	1	1	0	0	0
0:g2660.t1	0:g2660.t1	5	5	5		1	5	5	5	0	1	2	1	1	2	1	2	2	1	2	1	1	0	1	0	0	2	2	1	1	0	1	2	1	1	2	1	2	2	1	2	1	1	0	1	0	0	2	2
0:g26605.t1	0:g26605.t1	1	1	1		1	1	1	1	1	0	1	0	1	0	0	0	0	0	1	1	0	0	0	1	0	1	0	0	0	1	0	1	0	1	0	0	0	0	0	1	1	0	0	0	1	0	1	0
0:g2661.t1	0:g2661.t1	2	2	2		1	2	2	2	2	1	1	0	1	2	2	1	2	1	1	1	2	0	1	2	0	1	2	2	1	2	1	1	0	1	2	2	1	2	1	1	1	2	0	1	2	0	1	2
0:g267.t1	0:g267.t1	4	4	4		1	4	4	4	0	1	2	1	1	0	2	1	0	1	1	0	1	0	1	0	1	1	1	0	0	0	1	2	1	1	0	2	1	0	1	1	0	1	0	1	0	1	1	1
0:g2673.t1	0:g2673.t1	6	6	6		1	6	6	6	0	1	1	1	2	4	4	4	1	0	1	0	1	3	1	0	1	2	2	2	1	0	1	1	1	2	4	4	4	1	0	1	0	1	3	1	0	1	2	2
0:g2675.t1	0:g2675.t1	1	1	1		1	1	1	1	0	0	0	0	0	0	0	0	0	0	1	0	0	1	0	0	0	0	0	0	0	0	0	0	0	0	0	0	0	0	0	1	0	0	1	0	0	0	0	0
0:g269.t1	0:g269.t1	5	5	5		1	5	5	5	0	2	3	2	2	1	1	1	2	0	2	1	1	2	2	1	3	3	2	4	2	0	2	3	2	2	1	1	1	2	0	2	1	1	2	2	1	3	3	2
0:g2716.t1	0:g2716.t1	10	10	10		1	10	10	10	3	5	6	4	3	4	3	2	7	8	7	3	5	3	5	3	5	3	4	5	5	3	5	6	4	3	4	3	2	7	8	7	3	5	3	5	3	5	3	4
0:g273.t1	0:g273.t1	4	4	4		1	4	4	4	1	1	1	1	1	0	1	0	2	1	2	2	1	0	1	0	3	3	3	2	1	1	1	1	1	1	0	1	0	2	1	2	2	1	0	1	0	3	3	3
0:g2739.t1;scf7180002151450_20;gnl|Amel_4.5|GB41803-PA	0:g2739.t1;scf7180002151450_20;gnl|Amel_4.5|GB41803-PA	14;11;8	14;11;8	14;11;8	;;	3	14	14	14	0	2	2	1	2	9	9	7	3	4	3	0	3	1	2	0	3	1	2	2	2	0	2	2	1	2	9	9	7	3	4	3	0	3	1	2	0	3	1	2
0:g2741.t1	0:g2741.t1	3	3	3		1	3	3	3	3	3	2	2	2	1	1	2	3	3	3	3	1	1	1	3	2	3	1	2	2	3	3	2	2	2	1	1	2	3	3	3	3	1	1	1	3	2	3	1
0:g2743.t1	0:g2743.t1	1	1	1		1	1	1	1	1	0	0	0	1	0	0	0	0	0	0	1	0	0	0	0	0	0	0	1	0	1	0	0	0	1	0	0	0	0	0	0	1	0	0	0	0	0	0	0
0:g2750.t1	0:g2750.t1	4	4	4		1	4	4	4	0	2	1	1	0	2	2	2	2	1	2	1	2	1	1	0	1	1	1	0	1	0	2	1	1	0	2	2	2	2	1	2	1	2	1	1	0	1	1	1
0:g2752.t1	0:g2752.t1	5	5	5		1	5	5	5	2	2	0	0	2	1	2	2	2	2	1	2	0	0	0	2	1	4	2	2	1	2	2	0	0	2	1	2	2	2	2	1	2	0	0	0	2	1	4	2
0:g2759.t1	0:g2759.t1	8	8	8		1	8	8	8	5	3	3	1	2	3	2	2	3	2	3	4	1	0	1	5	2	2	2	3	1	5	3	3	1	2	3	2	2	3	2	3	4	1	0	1	5	2	2	2
0:g2779.t1	0:g2779.t1	8	8	8		1	8	8	8	5	2	2	4	3	3	3	3	1	5	5	4	3	3	4	3	5	5	4	1	2	5	2	2	4	3	3	3	3	1	5	5	4	3	3	4	3	5	5	4
0:g2780.t1;gi341859226;gi642991569	0:g2780.t1	23;4;1	23;4;1	11;0;0		3	23	23	11	15	14	10	10	10	14	17	15	15	15	17	14	8	16	9	15	13	12	13	15	12	15	14	10	10	10	14	17	15	15	15	17	14	8	16	9	15	13	12	13
0:g2788.t1	0:g2788.t1	5	5	5		1	5	5	5	1	2	0	0	0	2	3	3	1	2	1	0	0	0	3	1	1	0	0	2	1	1	2	0	0	0	2	3	3	1	2	1	0	0	0	3	1	1	0	0
0:g2801.t1	0:g2801.t1	12	12	12		1	12	12	12	10	7	3	4	5	6	6	4	7	9	4	10	6	3	4	8	8	6	6	8	8	10	7	3	4	5	6	6	4	7	9	4	10	6	3	4	8	8	6	6
0:g2814.t1	0:g2814.t1	2	2	2		1	2	2	2	2	0	0	0	0	0	0	0	0	1	0	2	0	0	0	2	1	1	0	1	0	2	0	0	0	0	0	0	0	0	1	0	2	0	0	0	2	1	1	0
0:g2827.t1	0:g2827.t1	8	8	8		1	8	8	8	5	0	0	0	0	4	4	4	4	3	4	6	1	0	1	6	3	3	0	3	4	5	0	0	0	0	4	4	4	4	3	4	6	1	0	1	6	3	3	0
0:g2829.t2;0:g2829.t3	0:g2829.t2;0:g2829.t3	11;10	11;10	2;1	;	2	11	11	2	4	6	4	5	5	4	4	3	5	3	4	3	5	4	3	4	4	5	3	3	6	4	6	4	5	5	4	4	3	5	3	4	3	5	4	3	4	4	5	3
0:g2836.t1;0:g7707.t1	0:g2836.t1;0:g7707.t1	8;8	8;8	8;8	;	2	8	8	8	3	1	2	2	1	2	2	2	3	1	1	1	1	1	1	3	2	1	2	3	0	3	1	2	2	1	2	2	2	3	1	1	1	1	1	1	3	2	1	2
0:g2837.t1;0:g2837.t4;0:g2837.t3;0:g2837.t2;0:g2837.t5	0:g2837.t1;0:g2837.t4;0:g2837.t3;0:g2837.t2;0:g2837.t5	3;3;3;3;3	3;3;3;3;3	3;3;3;3;3	;;;;	5	3	3	3	0	0	1	2	3	0	1	0	0	0	0	0	1	1	0	0	0	0	0	0	0	0	0	1	2	3	0	1	0	0	0	0	0	1	1	0	0	0	0	0
0:g2839.t1;gnl|Amel_4.5|GB41028-PA;scf7180002161580_1;scf7180002175339-snap.43	0:g2839.t1	32;11;3;2	32;11;3;2	32;11;3;2		4	32	32	32	27	18	19	19	20	16	18	15	21	21	23	26	16	16	20	24	15	12	15	16	15	27	18	19	19	20	16	18	15	21	21	23	26	16	16	20	24	15	12	15
0:g2862.t1	0:g2862.t1	6	6	6		1	6	6	6	1	0	3	2	2	3	2	2	3	0	1	0	2	3	2	0	1	2	1	0	0	1	0	3	2	2	3	2	2	3	0	1	0	2	3	2	0	1	2	1
0:g2864.t1	0:g2864.t1	8	8	8		1	8	8	8	5	4	7	5	5	3	3	2	5	3	3	6	1	4	3	6	2	5	7	3	2	5	4	7	5	5	3	3	2	5	3	3	6	1	4	3	6	2	5	7
0:g2866.t2;0:g2866.t1	0:g2866.t2;0:g2866.t1	13;13	13;13	13;13	;	2	13	13	13	2	5	7	8	7	1	1	3	6	4	6	2	2	1	2	1	3	8	6	10	6	2	5	7	8	7	1	1	3	6	4	6	2	2	1	2	1	3	8	6
0:g2871.t1;gnl|Amel_4.5|GB45947-PA	0:g2871.t1	7;1	7;1	6;1		2	7	7	6	5	3	3	1	3	2	4	3	6	6	6	5	2	4	1	6	3	6	5	2	3	5	3	3	1	3	2	4	3	6	6	6	5	2	4	1	6	3	6	5
0:g2872.t1	0:g2872.t1	1	1	1		1	1	1	1	1	1	1	1	1	0	0	1	1	0	1	1	1	1	1	1	0	1	0	1	1	1	1	1	1	1	0	0	1	1	0	1	1	1	1	1	1	0	1	0
0:g2889.t1	0:g2889.t1	3	3	2		1	3	3	2	0	2	0	0	1	0	0	0	0	2	0	0	1	0	2	0	1	1	0	1	2	0	2	0	0	1	0	0	0	0	2	0	0	1	0	2	0	1	1	0
0:g2890.t1	0:g2890.t1	6	6	6		1	6	6	6	2	1	2	2	1	3	2	2	3	3	3	2	3	0	2	3	0	1	2	1	3	2	1	2	2	1	3	2	2	3	3	3	2	3	0	2	3	0	1	2
0:g2891.t1	0:g2891.t1	6	6	6		1	6	6	6	4	4	1	0	1	0	0	0	1	3	2	5	1	1	1	4	2	3	2	2	1	4	4	1	0	1	0	0	0	1	3	2	5	1	1	1	4	2	3	2
0:g2900.t1;gnl|Amel_4.5|GB51257-PA	0:g2900.t1	10;1	10;1	10;1		2	10	10	10	0	2	3	3	2	7	8	6	3	0	2	0	5	6	5	0	3	1	2	2	1	0	2	3	3	2	7	8	6	3	0	2	0	5	6	5	0	3	1	2
0:g2926.t1;gnl|Amel_4.5|GB55572-PA	0:g2926.t1	6;2	6;2	6;2		2	6	6	6	2	2	2	2	2	3	1	1	2	2	2	2	1	2	1	3	3	3	4	2	1	2	2	2	2	2	3	1	1	2	2	2	2	1	2	1	3	3	3	4
0:g2935.t1	0:g2935.t1	9	9	9		1	9	9	9	4	2	5	4	2	2	3	1	3	2	5	5	1	1	1	5	3	1	3	2	3	4	2	5	4	2	2	3	1	3	2	5	5	1	1	1	5	3	1	3
0:g2949.t1	0:g2949.t1	2	2	2		1	2	2	2	1	1	2	1	1	0	0	0	2	2	2	1	0	0	0	1	1	2	2	2	1	1	1	2	1	1	0	0	0	2	2	2	1	0	0	0	1	1	2	2
0:g2951.t1	0:g2951.t1	3	3	3		1	3	3	3	3	1	2	2	2	0	0	0	3	2	2	3	0	0	0	1	0	2	1	1	2	3	1	2	2	2	0	0	0	3	2	2	3	0	0	0	1	0	2	1
0:g2978.t1	0:g2978.t1	59	59	59		1	59	59	59	38	28	29	25	33	22	18	19	36	27	30	32	15	18	16	30	23	27	23	30	23	38	28	29	25	33	22	18	19	36	27	30	32	15	18	16	30	23	27	23
0:g2981.t1;gnl|Amel_4.5|GB52120-PA	0:g2981.t1	19;1	19;1	19;1		2	19	19	19	11	9	6	8	6	4	7	5	9	12	12	13	9	6	10	12	10	9	10	7	6	11	9	6	8	6	4	7	5	9	12	12	13	9	6	10	12	10	9	10
0:g2983.t1	0:g2983.t1	5	5	5		1	5	5	5	2	3	2	3	1	1	0	2	1	3	2	1	2	0	2	2	3	2	2	1	1	2	3	2	3	1	1	0	2	1	3	2	1	2	0	2	2	3	2	2
0:g2987.t1	0:g2987.t1	6	6	5		1	6	6	5	0	0	2	0	1	3	4	4	1	0	1	0	2	3	2	0	2	1	0	1	1	0	0	2	0	1	3	4	4	1	0	1	0	2	3	2	0	2	1	0
0:g2993.t2;0:g2993.t1	0:g2993.t2;0:g2993.t1	4;4	4;4	4;4	;	2	4	4	4	2	1	0	0	0	2	1	4	1	1	1	1	0	0	0	0	0	0	0	2	1	2	1	0	0	0	2	1	4	1	1	1	1	0	0	0	0	0	0	0
0:g300.t1	0:g300.t1	7	7	7		1	7	7	7	2	2	3	2	3	4	3	1	5	6	3	2	0	4	2	2	3	2	4	3	3	2	2	3	2	3	4	3	1	5	6	3	2	0	4	2	2	3	2	4
0:g3006.t1;0:g3006.t2	0:g3006.t1;0:g3006.t2	3;2	3;2	3;2	;	2	3	3	3	2	0	1	0	1	1	1	0	1	2	1	2	1	0	1	2	1	1	1	1	2	2	0	1	0	1	1	1	0	1	2	1	2	1	0	1	2	1	1	1
0:g3012.t1	0:g3012.t1	2	2	2		1	2	2	2	1	0	1	0	0	1	0	1	1	1	0	0	0	0	0	0	1	0	0	0	0	1	0	1	0	0	1	0	1	1	1	0	0	0	0	0	0	1	0	0
0:g3016.t1;scf7180002148135_1	0:g3016.t1	8;1	6;1	6;1		2	8	6	6	4	3	7	7	5	1	2	2	2	1	2	2	3	3	2	1	2	2	2	2	1	2	1	5	5	3	0	0	0	0	0	0	0	1	1	0	0	0	0	0
0:g3028.t1	0:g3028.t1	3	3	3		1	3	3	3	0	0	0	0	0	1	0	0	0	1	1	0	1	0	1	0	1	2	0	1	0	0	0	0	0	0	1	0	0	0	1	1	0	1	0	1	0	1	2	0
0:g3040.t1;gnl|Amel_4.5|GB55434-PA	0:g3040.t1	21;4	21;4	21;4		2	21	21	21	7	10	9	10	9	7	7	9	11	11	14	8	7	7	10	7	9	8	9	7	8	7	10	9	10	9	7	7	9	11	11	14	8	7	7	10	7	9	8	9
0:g3042.t1	0:g3042.t1	2	2	2		1	2	2	2	0	0	0	1	0	0	0	0	1	0	0	1	0	0	0	2	0	1	1	0	0	0	0	0	1	0	0	0	0	1	0	0	1	0	0	0	2	0	1	1
0:g3045.t1	0:g3045.t1	6	6	6		1	6	6	6	5	3	2	3	2	2	2	1	3	4	4	5	1	1	2	6	5	5	4	4	2	5	3	2	3	2	2	2	1	3	4	4	5	1	1	2	6	5	5	4
0:g3048.t1;0:g3048.t2	0:g3048.t1;0:g3048.t2	4;4	4;4	4;4	;	2	4	4	4	0	1	3	1	2	1	0	0	1	2	0	0	0	0	0	0	3	2	3	0	0	0	1	3	1	2	1	0	0	1	2	0	0	0	0	0	0	3	2	3
0:g3055.t3;0:g3055.t1;0:g3055.t2;gnl|Amel_4.5|GB43153-PA	0:g3055.t3;0:g3055.t1;0:g3055.t2	7;6;6;1	7;6;6;1	7;6;6;1	;;	4	7	7	7	3	1	3	4	1	1	1	1	0	1	0	2	1	0	1	0	1	1	3	1	0	3	1	3	4	1	1	1	1	0	1	0	2	1	0	1	0	1	1	3
0:g3060.t1	0:g3060.t1	2	2	2		1	2	2	2	0	0	1	1	2	2	0	1	2	0	1	1	1	1	1	0	0	0	1	2	0	0	0	1	1	2	2	0	1	2	0	1	1	1	1	1	0	0	0	1
0:g3062.t1	0:g3062.t1	2	2	2		1	2	2	2	0	0	0	0	0	0	1	0	0	0	0	0	0	0	1	0	0	0	0	0	0	0	0	0	0	0	0	1	0	0	0	0	0	0	0	1	0	0	0	0
0:g3071.t1	0:g3071.t1	4	4	4		1	4	4	4	1	0	0	1	0	3	2	2	0	4	0	0	1	1	0	1	3	2	2	0	0	1	0	0	1	0	3	2	2	0	4	0	0	1	1	0	1	3	2	2
0:g309.t1	0:g309.t1	15	15	14		1	15	15	14	6	5	10	3	7	9	8	8	9	9	8	8	6	7	7	6	6	8	5	10	6	6	5	10	3	7	9	8	8	9	9	8	8	6	7	7	6	6	8	5
0:g3096.t1	0:g3096.t1	15	15	15		1	15	15	15	3	1	4	7	8	8	8	6	7	4	10	0	7	9	10	2	4	3	6	2	2	3	1	4	7	8	8	8	6	7	4	10	0	7	9	10	2	4	3	6
0:g3098.t1	0:g3098.t1	7	7	7		1	7	7	7	4	3	4	4	3	4	3	3	4	5	4	4	0	2	2	3	4	3	4	3	2	4	3	4	4	3	4	3	3	4	5	4	4	0	2	2	3	4	3	4
0:g3103.t1	0:g3103.t1	10	10	10		1	10	10	10	3	4	5	4	5	5	5	6	3	3	4	3	2	4	2	4	7	7	3	6	3	3	4	5	4	5	5	5	6	3	3	4	3	2	4	2	4	7	7	3
0:g3122.t1	0:g3122.t1	7	7	6		1	7	7	6	0	1	0	0	0	2	1	1	4	5	4	0	1	2	2	1	4	4	4	1	2	0	1	0	0	0	2	1	1	4	5	4	0	1	2	2	1	4	4	4
0:g3143.t1	0:g3143.t1	10	10	10		1	10	10	10	8	5	4	4	5	5	2	3	5	6	7	8	4	5	4	6	7	9	6	7	7	8	5	4	4	5	5	2	3	5	6	7	8	4	5	4	6	7	9	6
0:g3144.t2;0:g3144.t1	0:g3144.t2;0:g3144.t1	4;4	4;4	4;4	;	2	4	4	4	3	1	1	0	0	0	0	0	0	0	0	3	1	0	1	2	1	2	0	0	0	3	1	1	0	0	0	0	0	0	0	0	3	1	0	1	2	1	2	0
0:g3149.t1	0:g3149.t1	12	12	9		1	12	12	9	4	4	5	5	5	6	6	3	4	4	7	5	4	4	2	4	5	6	4	3	2	4	4	5	5	5	6	6	3	4	4	7	5	4	4	2	4	5	6	4
0:g3159.t1;gi|283635772|gb|ADDG01129078.1|:False:355	0:g3159.t1;gi|283635772|gb|ADDG01129078.1|:False:355	6;5	6;5	6;5	;	2	6	6	6	1	3	2	0	3	3	4	4	5	5	5	2	4	5	5	1	4	3	4	6	3	1	3	2	0	3	3	4	4	5	5	5	2	4	5	5	1	4	3	4
0:g319.t1	0:g319.t1	1	1	1		1	1	1	1	1	0	0	0	0	0	1	1	0	1	1	1	0	0	0	0	0	1	0	0	0	1	0	0	0	0	0	1	1	0	1	1	1	0	0	0	0	0	1	0
0:g3197.t1	0:g3197.t1	2	2	2		1	2	2	2	0	1	1	1	0	1	1	2	1	1	1	1	0	0	2	1	1	0	1	1	1	0	1	1	1	0	1	1	2	1	1	1	1	0	0	2	1	1	0	1
0:g320.t1	0:g320.t1	5	5	2		1	5	5	2	2	1	0	0	1	0	0	0	1	2	0	4	1	0	0	4	0	1	2	1	1	2	1	0	0	1	0	0	0	1	2	0	4	1	0	0	4	0	1	2
0:g3217.t1;gnl|Amel_4.5|GB53000-PA;gnl|Amel_4.5|GB53967-PA;gnl|Amel_4.5|GB53968-PA;gnl|Amel_4.5|GB52212-PA;gnl|Amel_4.5|GB55901-PA	0:g3217.t1;gnl|Amel_4.5|GB53000-PA;gnl|Amel_4.5|GB53967-PA;gnl|Amel_4.5|GB53968-PA;gnl|Amel_4.5|GB52212-PA	12;7;7;7;7;5	12;7;7;7;7;5	3;0;0;0;0;0	;;;;	6	12	12	3	6	4	2	5	1	1	4	1	2	4	3	5	3	1	1	6	3	4	5	5	5	6	4	2	5	1	1	4	1	2	4	3	5	3	1	1	6	3	4	5
0:g3223.t1	0:g3223.t1	3	3	3		1	3	3	3	1	1	0	0	0	0	0	1	0	0	0	1	0	1	1	1	2	1	2	0	1	1	1	0	0	0	0	0	1	0	0	0	1	0	1	1	1	2	1	2
0:g3240.t1;gnl|Amel_4.5|GB55919-PA	0:g3240.t1	20;4	20;4	20;4		2	20	20	20	6	9	12	7	10	9	7	10	12	11	17	6	10	5	8	6	8	7	8	9	9	6	9	12	7	10	9	7	10	12	11	17	6	10	5	8	6	8	7	8
0:g3241.t1	0:g3241.t1	11	11	11		1	11	11	11	7	6	2	5	3	3	2	3	3	4	2	8	3	2	4	4	3	4	4	2	4	7	6	2	5	3	3	2	3	3	4	2	8	3	2	4	4	3	4	4
0:g3274.t1	0:g3274.t1	1	1	1		1	1	1	1	0	0	1	1	1	1	0	0	1	1	0	0	1	1	1	0	0	1	1	0	0	0	0	1	1	1	1	0	0	1	1	0	0	1	1	1	0	0	1	1
0:g3275.t1	0:g3275.t1	2	2	2		1	2	2	2	1	0	0	0	0	1	1	0	1	0	1	0	0	0	0	0	0	1	1	1	0	1	0	0	0	0	1	1	0	1	0	1	0	0	0	0	0	0	1	1
0:g3282.t1	0:g3282.t1	8	8	8		1	8	8	8	2	2	1	4	3	3	3	3	2	2	2	1	1	3	2	2	2	4	2	4	3	2	2	1	4	3	3	3	3	2	2	2	1	1	3	2	2	2	4	2
0:g3286.t1	0:g3286.t1	5	5	5		1	5	5	5	0	1	2	0	0	0	2	2	2	2	0	0	0	0	0	0	1	1	0	1	0	0	1	2	0	0	0	2	2	2	2	0	0	0	0	0	0	1	1	0
0:g3299.t1;0:g3299.t2	0:g3299.t1;0:g3299.t2	4;4	4;4	4;4	;	2	4	4	4	0	0	1	0	1	0	2	1	2	1	1	0	0	0	1	0	0	0	0	0	0	0	0	1	0	1	0	2	1	2	1	1	0	0	0	1	0	0	0	0
0:g3301.t1	0:g3301.t1	1	1	1		1	1	1	1	0	0	1	1	1	1	0	0	0	0	1	0	0	0	1	0	1	0	0	0	0	0	0	1	1	1	1	0	0	0	0	1	0	0	0	1	0	1	0	0
0:g3361.t1	0:g3361.t1	3	3	3		1	3	3	3	0	0	0	0	0	2	1	2	1	0	0	1	0	1	1	1	1	0	1	0	0	0	0	0	0	0	2	1	2	1	0	0	1	0	1	1	1	1	0	1
0:g3366.t1	0:g3366.t1	41	41	33		1	41	41	33	16	12	9	10	11	32	29	30	17	24	24	12	17	15	14	17	11	16	12	11	10	16	12	9	10	11	32	29	30	17	24	24	12	17	15	14	17	11	16	12
0:g3372.t1	0:g3372.t1	4	4	4		1	4	4	4	2	1	2	3	2	2	2	2	2	3	0	3	1	1	2	4	2	1	0	2	2	2	1	2	3	2	2	2	2	2	3	0	3	1	1	2	4	2	1	0
0:g3373.t1	0:g3373.t1	1	1	1		1	1	1	1	0	0	0	0	0	0	0	0	0	0	0	1	0	0	0	1	0	1	0	0	0	0	0	0	0	0	0	0	0	0	0	0	1	0	0	0	1	0	1	0
0:g3374.t1	0:g3374.t1	15	15	15		1	15	15	15	7	4	4	5	3	6	6	4	8	7	5	7	5	3	3	9	6	6	4	5	7	7	4	4	5	3	6	6	4	8	7	5	7	5	3	3	9	6	6	4
0:g3430.t1	0:g3430.t1	2	2	2		1	2	2	2	0	0	0	1	0	1	0	0	0	1	0	0	1	2	0	1	0	1	1	0	0	0	0	0	1	0	1	0	0	0	1	0	0	1	2	0	1	0	1	1
0:g3431.t1	0:g3431.t1	12	12	10		1	12	12	10	6	4	3	2	5	3	3	1	7	5	6	5	5	3	3	6	3	4	7	5	7	6	4	3	2	5	3	3	1	7	5	6	5	5	3	3	6	3	4	7
0:g3434.t1	0:g3434.t1	2	2	2		1	2	2	2	0	1	1	1	1	0	0	0	0	0	0	0	0	0	0	0	0	0	1	0	0	0	1	1	1	1	0	0	0	0	0	0	0	0	0	0	0	0	0	1
0:g3505.t1	0:g3505.t1	2	2	2		1	2	2	2	1	1	1	1	1	1	1	2	1	1	0	0	0	0	1	1	1	1	1	1	0	1	1	1	1	1	1	1	2	1	1	0	0	0	0	1	1	1	1	1
0:g3512.t1	0:g3512.t1	3	3	3		1	3	3	3	0	1	0	0	0	0	0	0	0	1	0	0	0	0	0	0	0	1	1	3	0	0	1	0	0	0	0	0	0	0	1	0	0	0	0	0	0	0	1	1
0:g3513.t1	0:g3513.t1	5	5	5		1	5	5	5	0	1	1	2	2	2	2	2	3	1	2	0	2	2	2	0	1	1	0	3	2	0	1	1	2	2	2	2	2	3	1	2	0	2	2	2	0	1	1	0
0:g3533.t1;gi|283688128|gb|ADDG01076723.1|:True:909	0:g3533.t1	8;1	8;1	8;1		2	8	8	8	4	0	0	2	0	2	2	2	0	0	2	3	2	1	1	3	2	1	0	3	0	4	0	0	2	0	2	2	2	0	0	2	3	2	1	1	3	2	1	0
0:g3536.t1	0:g3536.t1	6	6	6		1	6	6	6	1	0	1	2	2	1	0	0	0	1	2	1	0	1	0	0	1	1	1	2	1	1	0	1	2	2	1	0	0	0	1	2	1	0	1	0	0	1	1	1
0:g354.t1	0:g354.t1	7	7	7		1	7	7	7	1	0	0	2	1	5	4	4	2	0	1	0	1	1	3	0	2	0	0	0	0	1	0	0	2	1	5	4	4	2	0	1	0	1	1	3	0	2	0	0
0:g3556.t1	0:g3556.t1	2	2	2		1	2	2	2	1	1	1	0	1	1	2	2	0	1	0	1	0	0	1	0	1	1	1	2	1	1	1	1	0	1	1	2	2	0	1	0	1	0	0	1	0	1	1	1
0:g3558.t1	0:g3558.t1	2	2	2		1	2	2	2	1	2	2	0	1	0	1	1	2	2	2	0	1	0	1	0	0	2	1	1	1	1	2	2	0	1	0	1	1	2	2	2	0	1	0	1	0	0	2	1
0:g3560.t1	0:g3560.t1	1	1	1		1	1	1	1	1	0	0	0	0	1	1	1	0	0	0	0	1	0	1	0	0	0	0	0	0	1	0	0	0	0	1	1	1	0	0	0	0	1	0	1	0	0	0	0
0:g3564.t1;0:g3564.t2	0:g3564.t1;0:g3564.t2	5;5	5;5	5;5	;	2	5	5	5	0	0	0	2	0	3	2	2	0	0	0	0	1	1	1	0	1	0	0	0	0	0	0	0	2	0	3	2	2	0	0	0	0	1	1	1	0	1	0	0
0:g3633.t1	0:g3633.t1	3	3	3		1	3	3	3	2	0	0	0	0	0	0	0	1	1	2	2	0	1	0	1	0	1	1	2	0	2	0	0	0	0	0	0	0	1	1	2	2	0	1	0	1	0	1	1
0:g3642.t1	0:g3642.t1	8	8	8		1	8	8	8	5	3	2	2	2	5	3	4	4	3	3	5	4	2	2	3	3	6	3	4	3	5	3	2	2	2	5	3	4	4	3	3	5	4	2	2	3	3	6	3
0:g3645.t2;0:g3645.t1	0:g3645.t2;0:g3645.t1	3;3	3;3	3;3	;	2	3	3	3	1	2	0	0	0	1	0	1	0	1	0	0	0	0	0	0	3	2	1	2	1	1	2	0	0	0	1	0	1	0	1	0	0	0	0	0	0	3	2	1
0:g365.t1	0:g365.t1	3	3	3		1	3	3	3	0	0	2	2	3	0	0	1	0	1	1	0	1	1	1	0	1	2	2	0	0	0	0	2	2	3	0	0	1	0	1	1	0	1	1	1	0	1	2	2
0:g366.t1	0:g366.t1	1	1	1		1	1	1	1	0	0	1	1	1	0	0	0	0	0	0	0	0	0	0	0	0	0	0	0	0	0	0	1	1	1	0	0	0	0	0	0	0	0	0	0	0	0	0	0
0:g3710.t1	0:g3710.t1	1	1	1		1	1	1	1	0	1	1	1	1	0	0	0	0	0	0	0	0	0	0	0	0	0	1	1	0	0	1	1	1	1	0	0	0	0	0	0	0	0	0	0	0	0	0	1
0:g3718.t1	0:g3718.t1	2	2	2		1	2	2	2	1	1	1	2	2	2	2	2	1	1	1	1	1	1	1	1	1	1	1	1	0	1	1	1	2	2	2	2	2	1	1	1	1	1	1	1	1	1	1	1
0:g3723.t1	0:g3723.t1	6	6	6		1	6	6	6	1	0	3	0	0	1	3	2	3	0	1	2	1	0	0	0	2	3	0	0	0	1	0	3	0	0	1	3	2	3	0	1	2	1	0	0	0	2	3	0
0:g3736.t1	0:g3736.t1	12	12	12		1	12	12	12	6	4	1	3	2	5	7	7	6	5	3	6	5	6	4	6	5	3	6	2	3	6	4	1	3	2	5	7	7	6	5	3	6	5	6	4	6	5	3	6
0:g3743.t1;gnl|Amel_4.5|GB42019-PA	0:g3743.t1	3;1	2;0	2;0		2	3	2	2	1	1	1	2	1	1	0	1	2	2	1	3	1	2	2	3	2	2	0	2	1	1	0	0	1	0	0	0	0	1	1	0	2	1	1	1	2	1	1	0
0:g3750.t1	0:g3750.t1	2	2	2		1	2	2	2	1	0	1	0	0	2	1	0	1	0	1	1	0	0	0	1	1	0	1	1	1	1	0	1	0	0	2	1	0	1	0	1	1	0	0	0	1	1	0	1
0:g3765.t1	0:g3765.t1	3	3	3		1	3	3	3	0	0	0	0	0	2	2	1	0	1	0	0	2	0	1	0	0	0	0	0	0	0	0	0	0	0	2	2	1	0	1	0	0	2	0	1	0	0	0	0
0:g3783.t1	0:g3783.t1	34	34	34		1	34	34	34	6	9	10	12	16	15	14	14	16	13	17	10	12	14	12	10	10	13	11	5	7	6	9	10	12	16	15	14	14	16	13	17	10	12	14	12	10	10	13	11
0:g3815.t1;gi|283690156|gb|ADDG01074695.1|:False:1035	0:g3815.t1;gi|283690156|gb|ADDG01074695.1|:False:1035	14;13	14;13	14;13	;	2	14	14	14	4	2	0	0	3	3	5	1	12	12	11	3	6	3	5	5	9	9	7	3	3	4	2	0	0	3	3	5	1	12	12	11	3	6	3	5	5	9	9	7
0:g389.t1	0:g389.t1	1	1	1		1	1	1	1	0	0	0	0	1	0	0	0	0	0	0	1	0	0	0	1	1	1	1	0	0	0	0	0	0	1	0	0	0	0	0	0	1	0	0	0	1	1	1	1
0:g390.t1	0:g390.t1	25	25	20		1	25	25	20	9	13	13	9	14	6	6	5	12	16	13	10	10	9	12	9	11	11	13	9	12	9	13	13	9	14	6	6	5	12	16	13	10	10	9	12	9	11	11	13
0:g3967.t1	0:g3967.t1	3	3	3		1	3	3	3	1	0	2	2	2	1	2	1	2	2	2	2	1	2	2	2	1	2	2	2	2	1	0	2	2	2	1	2	1	2	2	2	2	1	2	2	2	1	2	2
0:g398.t1	0:g398.t1	2	2	2		1	2	2	2	0	1	0	0	0	1	1	1	0	0	0	1	1	0	1	1	0	0	0	0	1	0	1	0	0	0	1	1	1	0	0	0	1	1	0	1	1	0	0	0
0:g3993.t1	0:g3993.t1	2	2	2		1	2	2	2	0	0	1	1	1	0	0	0	0	1	0	0	1	1	2	0	1	1	0	0	0	0	0	1	1	1	0	0	0	0	1	0	0	1	1	2	0	1	1	0
0:g400.t1	0:g400.t1	2	2	2		1	2	2	2	1	0	0	0	0	0	0	0	1	1	1	1	0	0	1	1	0	1	0	1	1	1	0	0	0	0	0	0	0	1	1	1	1	0	0	1	1	0	1	0
0:g4001.t1	0:g4001.t1	6	6	6		1	6	6	6	0	1	1	1	1	3	3	3	1	0	0	0	0	1	1	0	0	0	0	1	1	0	1	1	1	1	3	3	3	1	0	0	0	0	1	1	0	0	0	0
0:g4029.t1	0:g4029.t1	10	10	9		1	10	10	9	2	3	4	3	4	2	4	2	6	6	6	3	6	4	4	3	5	3	6	3	2	2	3	4	3	4	2	4	2	6	6	6	3	6	4	4	3	5	3	6
0:g4039.t1	0:g4039.t1	7	7	7		1	7	7	7	0	0	0	1	2	2	2	1	1	2	1	0	1	0	2	1	0	2	1	1	0	0	0	0	1	2	2	2	1	1	2	1	0	1	0	2	1	0	2	1
0:g4057.t1;0:g4057.t2;gnl|Amel_4.5|GB51533-PA	0:g4057.t1;0:g4057.t2	6;6;1	6;6;1	6;6;1	;	3	6	6	6	0	1	4	2	3	3	2	0	2	1	3	1	1	2	1	1	1	2	1	2	0	0	1	4	2	3	3	2	0	2	1	3	1	1	2	1	1	1	2	1
0:g4070.t1	0:g4070.t1	6	6	6		1	6	6	6	4	2	1	1	1	2	0	1	2	3	2	4	1	0	1	4	1	1	2	4	0	4	2	1	1	1	2	0	1	2	3	2	4	1	0	1	4	1	1	2
0:g4079.t1	0:g4079.t1	2	2	2		1	2	2	2	0	0	0	0	0	1	1	1	1	0	0	0	0	0	0	0	0	1	1	0	0	0	0	0	0	0	1	1	1	1	0	0	0	0	0	0	0	0	1	1
0:g4086.t1	0:g4086.t1	15	15	15		1	15	15	15	10	8	8	5	7	3	4	4	6	10	9	10	6	3	4	9	3	7	5	5	6	10	8	8	5	7	3	4	4	6	10	9	10	6	3	4	9	3	7	5
0:g4087.t1	0:g4087.t1	3	3	3		1	3	3	3	2	1	2	2	1	0	1	1	1	2	1	1	2	0	3	2	3	1	1	1	2	2	1	2	2	1	0	1	1	1	2	1	1	2	0	3	2	3	1	1
0:g4099.t1	0:g4099.t1	10	10	10		1	10	10	10	4	5	6	4	5	3	4	4	6	5	7	5	4	3	5	4	6	4	6	6	4	4	5	6	4	5	3	4	4	6	5	7	5	4	3	5	4	6	4	6
0:g415.t1;gnl|Amel_4.5|GB45526-PA	0:g415.t1	6;1	6;1	6;1		2	6	6	6	3	2	0	0	2	4	4	3	4	3	3	3	1	2	2	2	2	2	1	2	2	3	2	0	0	2	4	4	3	4	3	3	3	1	2	2	2	2	2	1
0:g4192.t1	0:g4192.t1	5	1	1		1	5	1	1	4	4	3	3	2	4	3	3	3	4	4	3	3	3	3	3	3	3	3	2	4	1	1	0	0	0	1	0	0	0	1	0	0	1	0	1	0	0	0	0
0:g422.t1	0:g422.t1	6	6	6		1	6	6	6	2	2	0	0	0	2	2	0	1	1	1	3	0	0	0	3	1	2	2	1	1	2	2	0	0	0	2	2	0	1	1	1	3	0	0	0	3	1	2	2
0:g430.t1	0:g430.t1	5	5	5		1	5	5	5	2	4	2	2	3	2	3	2	3	5	2	0	3	4	2	2	2	1	1	3	5	2	4	2	2	3	2	3	2	3	5	2	0	3	4	2	2	2	1	1
0:g4368.t1	0:g4368.t1	3	3	3		1	3	3	3	1	1	0	0	0	0	1	1	0	0	0	2	1	1	0	1	1	1	1	1	0	1	1	0	0	0	0	1	1	0	0	0	2	1	1	0	1	1	1	1
0:g4374.t1	0:g4374.t1	2	2	2		1	2	2	2	0	0	2	1	2	0	1	0	1	1	2	1	0	1	1	1	2	1	1	0	1	0	0	2	1	2	0	1	0	1	1	2	1	0	1	1	1	2	1	1
0:g4377.t1	0:g4377.t1	5	5	5		1	5	5	5	1	1	2	0	2	2	3	3	3	2	3	1	0	1	0	0	2	2	3	2	2	1	1	2	0	2	2	3	3	3	2	3	1	0	1	0	0	2	2	3
0:g4404.t1	0:g4404.t1	2	2	2		1	2	2	2	0	0	0	0	0	1	1	0	1	0	0	0	0	0	0	0	0	0	0	0	0	0	0	0	0	0	1	1	0	1	0	0	0	0	0	0	0	0	0	0
0:g4416.t1	0:g4416.t1	2	2	2		1	2	2	2	0	0	0	1	1	0	1	0	0	0	1	1	2	0	1	1	0	1	0	0	1	0	0	0	1	1	0	1	0	0	0	1	1	2	0	1	1	0	1	0
0:g4418.t1	0:g4418.t1	6	6	6		1	6	6	6	2	1	0	1	0	3	2	3	2	3	2	2	1	1	0	3	2	2	2	1	1	2	1	0	1	0	3	2	3	2	3	2	2	1	1	0	3	2	2	2
0:g4449.t1	0:g4449.t1	5	5	5		1	5	5	5	1	1	2	2	2	2	0	1	3	2	1	3	2	2	2	2	0	2	1	1	2	1	1	2	2	2	2	0	1	3	2	1	3	2	2	2	2	0	2	1
0:g4450.t1	0:g4450.t1	1	1	1		1	1	1	1	0	1	1	0	0	1	0	0	0	0	0	0	0	0	0	0	0	0	0	0	0	0	1	1	0	0	1	0	0	0	0	0	0	0	0	0	0	0	0	0
0:g4456.t1	0:g4456.t1	14	14	14		1	14	14	14	1	1	3	2	2	7	7	6	7	11	12	4	6	6	8	0	8	10	9	4	1	1	1	3	2	2	7	7	6	7	11	12	4	6	6	8	0	8	10	9
0:g4470.t1	0:g4470.t1	10	10	10		1	10	10	10	2	5	6	5	5	3	2	2	6	8	4	3	3	4	5	6	6	6	6	4	5	2	5	6	5	5	3	2	2	6	8	4	3	3	4	5	6	6	6	6
0:g4486.t1;0:g4486.t2	0:g4486.t1;0:g4486.t2	9;9	9;9	9;9	;	2	9	9	9	6	2	1	2	2	0	0	0	1	2	3	6	1	3	0	4	1	1	2	1	0	6	2	1	2	2	0	0	0	1	2	3	6	1	3	0	4	1	1	2
0:g453.t1;REV__gnl|Amel_4.5|GB40014-PA	0:g453.t1	6;1	6;1	6;1		2	6	6	6	0	2	1	2	1	4	3	3	2	1	1	0	1	1	0	1	3	2	2	1	1	0	2	1	2	1	4	3	3	2	1	1	0	1	1	0	1	3	2	2
0:g455.t1	0:g455.t1	5	5	5		1	5	5	5	3	3	2	3	3	3	3	3	3	4	4	4	3	3	3	3	4	5	5	3	4	3	3	2	3	3	3	3	3	3	4	4	4	3	3	3	3	4	5	5
0:g460.t1;0:g460.t2;scf7180002148277_2	0:g460.t1;0:g460.t2;scf7180002148277_2	5;5;3	5;5;3	5;5;3	;;	3	5	5	5	4	2	2	2	2	3	3	2	2	3	2	3	3	2	3	3	4	3	3	3	3	4	2	2	2	2	3	3	2	2	3	2	3	3	2	3	3	4	3	3
0:g461.t1	0:g461.t1	3	3	3		1	3	3	3	1	0	1	0	1	3	3	3	0	0	0	0	0	1	0	0	0	0	0	0	0	1	0	1	0	1	3	3	3	0	0	0	0	0	1	0	0	0	0	0
0:g462.t1	0:g462.t1	2	2	2		1	2	2	2	1	0	1	0	0	1	1	1	0	0	0	2	0	0	0	1	0	0	0	1	1	1	0	1	0	0	1	1	1	0	0	0	2	0	0	0	1	0	0	0
0:g4636.t1	0:g4636.t1	3	3	3		1	3	3	3	0	2	0	1	2	0	0	0	1	1	1	0	1	1	0	0	1	1	1	1	0	0	2	0	1	2	0	0	0	1	1	1	0	1	1	0	0	1	1	1
0:g4652.t1	0:g4652.t1	7	7	7		1	7	7	7	5	3	3	2	1	2	3	1	4	2	3	7	1	2	2	6	2	3	4	3	2	5	3	3	2	1	2	3	1	4	2	3	7	1	2	2	6	2	3	4
0:g467.t1;0:g467.t2;gnl|Amel_4.5|GB52074-PA	0:g467.t1;0:g467.t2	19;19;1	19;19;1	19;19;1	;	3	19	19	19	2	8	5	2	8	6	3	4	8	5	6	5	4	7	4	3	8	6	9	7	5	2	8	5	2	8	6	3	4	8	5	6	5	4	7	4	3	8	6	9
0:g4735.t1	0:g4735.t1	2	2	2		1	2	2	2	1	0	2	1	2	0	0	0	1	0	1	1	0	0	1	1	1	1	1	1	1	1	0	2	1	2	0	0	0	1	0	1	1	0	0	1	1	1	1	1
0:g481.t1	0:g481.t1	2	2	2		1	2	2	2	0	0	1	0	1	0	1	1	0	0	0	1	0	0	0	1	0	0	0	0	0	0	0	1	0	1	0	1	1	0	0	0	1	0	0	0	1	0	0	0
0:g496.t1	0:g496.t1	5	5	5		1	5	5	5	0	0	0	0	3	3	3	1	4	5	4	1	2	3	2	0	2	3	1	0	0	0	0	0	0	3	3	3	1	4	5	4	1	2	3	2	0	2	3	1
0:g499.t1;gnl|Amel_4.5|GB46120-PA	0:g499.t1	16;1	16;1	16;1		2	16	16	16	11	9	6	6	7	5	8	6	7	7	8	11	7	5	8	12	9	8	9	9	4	11	9	6	6	7	5	8	6	7	7	8	11	7	5	8	12	9	8	9
0:g502.t1	0:g502.t1	5	5	5		1	5	5	5	3	2	1	1	1	2	1	1	2	2	1	3	1	0	0	3	3	1	2	3	3	3	2	1	1	1	2	1	1	2	2	1	3	1	0	0	3	3	1	2
0:g511.t1	0:g511.t1	1	1	1		1	1	1	1	1	0	0	1	0	0	0	0	1	1	1	1	0	0	0	0	0	0	0	0	0	1	0	0	1	0	0	0	0	1	1	1	1	0	0	0	0	0	0	0
0:g523.t1	0:g523.t1	7	7	7		1	7	7	7	2	2	2	3	2	4	2	4	3	4	4	2	1	1	2	3	2	5	4	2	3	2	2	2	3	2	4	2	4	3	4	4	2	1	1	2	3	2	5	4
0:g5259.t1;0:g9.t1	0:g5259.t1;0:g9.t1	13;13	13;13	13;13	;	2	13	13	13	2	3	4	4	5	6	6	7	5	7	5	2	5	3	6	1	2	4	8	4	5	2	3	4	4	5	6	6	7	5	7	5	2	5	3	6	1	2	4	8
0:g5303.t1	0:g5303.t1	5	5	5		1	5	5	5	1	1	2	3	2	1	0	1	3	4	2	2	1	1	1	3	2	1	1	1	1	1	1	2	3	2	1	0	1	3	4	2	2	1	1	1	3	2	1	1
0:g5313.t1	0:g5313.t1	2	2	2		1	2	2	2	0	0	0	0	1	0	1	1	0	0	0	0	0	0	0	0	1	0	0	0	0	0	0	0	0	1	0	1	1	0	0	0	0	0	0	0	0	1	0	0
0:g5354.t1	0:g5354.t1	5	5	5		1	5	5	5	2	1	2	0	3	0	0	0	2	2	2	1	0	1	1	1	2	2	2	2	1	2	1	2	0	3	0	0	0	2	2	2	1	0	1	1	1	2	2	2
0:g540.t1	0:g540.t1	12	12	12		1	12	12	12	2	2	4	3	2	7	6	6	7	5	2	1	7	4	5	2	6	2	3	1	2	2	2	4	3	2	7	6	6	7	5	2	1	7	4	5	2	6	2	3
0:g5429.t1;0:g5429.t2	0:g5429.t1;0:g5429.t2	19;18	19;18	19;18	;	2	19	19	19	2	2	11	6	9	6	7	6	9	6	5	4	7	7	7	5	7	7	5	7	1	2	2	11	6	9	6	7	6	9	6	5	4	7	7	7	5	7	7	5
0:g5433.t1	0:g5433.t1	34	34	34		1	34	34	34	9	9	11	9	10	9	11	7	12	14	15	11	7	11	7	9	17	12	11	6	7	9	9	11	9	10	9	11	7	12	14	15	11	7	11	7	9	17	12	11
0:g5437.t1;gnl|Amel_4.5|GB44186-PA;gnl|Amel_4.5|GB54613-PA;gnl|Amel_4.5|GB47463-PA;gnl|Amel_4.5|GB46148-PA	0:g5437.t1;gnl|Amel_4.5|GB44186-PA;gnl|Amel_4.5|GB54613-PA;gnl|Amel_4.5|GB47463-PA;gnl|Amel_4.5|GB46148-PA	2;2;1;1;1	2;2;1;1;1	2;2;1;1;1	;;;;	5	2	2	2	0	0	1	2	1	1	0	0	1	0	1	0	1	0	1	1	1	1	1	0	0	0	0	1	2	1	1	0	0	1	0	1	0	1	0	1	1	1	1	1
0:g5443.t1	0:g5443.t1	6	6	6		1	6	6	6	0	0	0	0	0	5	4	3	0	0	0	0	1	0	1	1	0	0	0	1	0	0	0	0	0	0	5	4	3	0	0	0	0	1	0	1	1	0	0	0
0:g5444.t1	0:g5444.t1	18	18	17		1	18	18	17	4	3	8	8	10	5	7	5	5	4	4	6	3	4	8	7	6	5	5	6	5	4	3	8	8	10	5	7	5	5	4	4	6	3	4	8	7	6	5	5
0:g545.t1;0:g545.t2	0:g545.t1;0:g545.t2	9;9	9;9	6;6	;	2	9	9	6	5	6	4	6	3	4	3	3	5	5	5	3	2	2	2	5	3	4	6	3	3	5	6	4	6	3	4	3	3	5	5	5	3	2	2	2	5	3	4	6
0:g5533.t1	0:g5533.t1	18	18	18		1	18	18	18	0	2	6	2	7	12	12	12	4	3	5	1	5	4	8	1	8	3	2	4	2	0	2	6	2	7	12	12	12	4	3	5	1	5	4	8	1	8	3	2
0:g5534.t1	0:g5534.t1	9	9	9		1	9	9	9	4	3	3	2	2	5	3	4	2	5	5	3	4	0	1	5	1	4	2	1	4	4	3	3	2	2	5	3	4	2	5	5	3	4	0	1	5	1	4	2
0:g5546.t1	0:g5546.t1	12	8	4		1	12	8	4	6	5	1	5	6	8	6	7	5	7	6	7	5	4	5	4	2	5	5	5	3	5	1	1	3	3	4	2	5	4	4	4	5	2	1	2	3	1	3	4
0:g555.t1;scf7180002149205_19	0:g555.t1;scf7180002149205_19	5;3	5;3	5;3	;	2	5	5	5	0	0	0	0	0	3	2	3	0	1	2	0	0	2	1	1	0	0	0	1	1	0	0	0	0	0	3	2	3	0	1	2	0	0	2	1	1	0	0	0
0:g5601.t1	0:g5601.t1	12	12	12		1	12	12	12	7	4	6	5	3	4	2	1	6	5	5	10	4	4	4	8	8	3	5	2	3	7	4	6	5	3	4	2	1	6	5	5	10	4	4	4	8	8	3	5
0:g5625.t1	0:g5625.t1	2	2	2		1	2	2	2	1	0	0	1	0	1	2	1	0	0	0	1	0	1	1	1	1	2	1	0	0	1	0	0	1	0	1	2	1	0	0	0	1	0	1	1	1	1	2	1
0:g563.t1;gnl|Amel_4.5|GB44398-PA	0:g563.t1	16;1	16;1	16;1		2	16	16	16	6	7	6	7	7	7	7	10	5	8	10	9	10	10	7	7	6	6	7	7	7	6	7	6	7	7	7	7	10	5	8	10	9	10	10	7	7	6	6	7
0:g5734.t1;gnl|Amel_4.5|GB49325-PA	0:g5734.t1	9;1	9;1	9;1		2	9	9	9	0	0	3	1	3	6	5	4	3	1	3	0	2	1	1	0	2	0	1	0	0	0	0	3	1	3	6	5	4	3	1	3	0	2	1	1	0	2	0	1
0:g5750.t1	0:g5750.t1	13	13	13		1	13	13	13	1	1	1	5	1	4	5	7	2	4	3	1	5	2	7	0	3	1	3	5	2	1	1	1	5	1	4	5	7	2	4	3	1	5	2	7	0	3	1	3
0:g5756.t1	0:g5756.t1	10	10	10		1	10	10	10	2	1	5	1	6	5	7	6	1	2	2	1	2	3	4	2	4	6	5	2	1	2	1	5	1	6	5	7	6	1	2	2	1	2	3	4	2	4	6	5
0:g5774.t1	0:g5774.t1	3	3	3		1	3	3	3	0	0	0	0	0	1	0	3	0	3	2	0	0	0	0	0	0	0	0	0	1	0	0	0	0	0	1	0	3	0	3	2	0	0	0	0	0	0	0	0
0:g5775.t1;0:g5775.t2	0:g5775.t1;0:g5775.t2	2;2	2;2	2;2	;	2	2	2	2	0	0	1	2	1	0	0	0	0	0	0	0	0	0	0	0	0	0	0	0	0	0	0	1	2	1	0	0	0	0	0	0	0	0	0	0	0	0	0	0
0:g578.t1	0:g578.t1	3	3	3		1	3	3	3	0	0	0	0	0	0	0	0	2	2	2	1	0	0	0	1	2	1	1	0	0	0	0	0	0	0	0	0	0	2	2	2	1	0	0	0	1	2	1	1
0:g5784.t2;0:g5784.t3;0:g5784.t1	0:g5784.t2;0:g5784.t3;0:g5784.t1	12;12;12	7;7;7	7;7;7	;;	3	12	7	7	4	6	4	5	5	5	4	3	3	5	6	8	4	3	5	10	4	5	5	6	5	2	4	4	4	4	2	1	1	2	3	4	4	3	1	4	5	3	3	4
0:g5793.t1	0:g5793.t1	2	2	2		1	2	2	2	2	1	1	1	1	1	0	1	0	1	2	2	1	1	2	1	0	1	1	0	0	2	1	1	1	1	1	0	1	0	1	2	2	1	1	2	1	0	1	1
0:g5798.t2;0:g5798.t1	0:g5798.t2;0:g5798.t1	1;1	1;1	1;1	;	2	1	1	1	0	0	0	0	0	1	1	1	0	0	0	0	0	0	0	0	1	0	1	1	0	0	0	0	0	0	1	1	1	0	0	0	0	0	0	0	0	1	0	1
0:g581.t1;gnl|Amel_4.5|GB54760-PA	0:g581.t1	6;1	6;1	6;1		2	6	6	6	2	3	2	1	1	2	2	3	2	4	3	1	1	2	1	1	4	5	3	3	3	2	3	2	1	1	2	2	3	2	4	3	1	1	2	1	1	4	5	3
0:g5811.t1;0:g5811.t2;0:g5811.t3;gnl|Amel_4.5|GB50175-PA	0:g5811.t1;0:g5811.t2;0:g5811.t3	4;4;4;1	4;4;4;1	4;4;4;1	;;	4	4	4	4	1	0	0	0	0	1	3	2	0	0	0	1	2	0	0	2	1	1	0	0	0	1	0	0	0	0	1	3	2	0	0	0	1	2	0	0	2	1	1	0
0:g5813.t1	0:g5813.t1	4	4	4		1	4	4	4	1	3	1	2	1	0	1	1	2	4	2	2	2	1	1	2	2	0	3	1	3	1	3	1	2	1	0	1	1	2	4	2	2	2	1	1	2	2	0	3
0:g5843.t1;0:g5843.t2	0:g5843.t1;0:g5843.t2	4;4	4;4	4;4	;	2	4	4	4	1	2	2	2	2	1	1	2	1	2	1	0	2	1	2	0	1	1	1	1	1	1	2	2	2	2	1	1	2	1	2	1	0	2	1	2	0	1	1	1
0:g5848.t1	0:g5848.t1	7	7	7		1	7	7	7	0	0	1	0	0	3	4	2	1	2	1	0	2	1	1	1	1	2	1	1	1	0	0	1	0	0	3	4	2	1	2	1	0	2	1	1	1	1	2	1
0:g5858.t1;scf7180002169701_1	0:g5858.t1;scf7180002169701_1	2;1	2;1	2;1	;	2	2	2	2	0	1	0	0	0	1	1	1	1	1	1	0	0	0	1	0	1	1	1	0	1	0	1	0	0	0	1	1	1	1	1	1	0	0	0	1	0	1	1	1
0:g5871.t1	0:g5871.t1	8	8	8		1	8	8	8	5	1	2	0	2	2	3	4	2	3	4	3	1	2	2	4	2	2	0	1	1	5	1	2	0	2	2	3	4	2	3	4	3	1	2	2	4	2	2	0
0:g5874.t1	0:g5874.t1	4	4	4		1	4	4	4	2	2	1	1	0	2	1	1	1	2	1	1	2	3	0	1	4	3	3	2	0	2	2	1	1	0	2	1	1	1	2	1	1	2	3	0	1	4	3	3
0:g5883.t1	0:g5883.t1	3	3	3		1	3	3	3	1	1	2	2	1	2	1	1	1	1	0	1	1	1	1	1	2	1	0	1	2	1	1	2	2	1	2	1	1	1	1	0	1	1	1	1	1	2	1	0
0:g590.t1	0:g590.t1	9	9	9		1	9	9	9	0	1	3	0	3	4	4	5	1	3	2	0	2	2	4	1	1	1	2	2	1	0	1	3	0	3	4	4	5	1	3	2	0	2	2	4	1	1	1	2
0:g5906.t1;0:g5906.t2	0:g5906.t1;0:g5906.t2	3;3	3;3	3;3	;	2	3	3	3	1	2	1	1	1	0	0	0	1	2	2	2	1	1	2	1	2	3	2	3	0	1	2	1	1	1	0	0	0	1	2	2	2	1	1	2	1	2	3	2
0:g5913.t1	0:g5913.t1	1	1	1		1	1	1	1	0	1	0	0	0	0	0	0	0	1	1	1	0	0	0	1	0	0	1	0	1	0	1	0	0	0	0	0	0	0	1	1	1	0	0	0	1	0	0	1
0:g5933.t1	0:g5933.t1	2	2	2		1	2	2	2	0	0	0	0	0	2	1	0	0	0	0	0	0	0	0	0	0	0	0	0	0	0	0	0	0	0	2	1	0	0	0	0	0	0	0	0	0	0	0	0
0:g5949.t1	0:g5949.t1	4	4	4		1	4	4	4	2	1	0	2	0	3	3	4	4	1	0	1	1	2	4	1	1	1	2	1	0	2	1	0	2	0	3	3	4	4	1	0	1	1	2	4	1	1	1	2
0:g5959.t1	0:g5959.t1	4	4	4		1	4	4	4	1	0	1	1	2	1	0	0	1	0	1	3	2	1	0	2	1	0	1	0	2	1	0	1	1	2	1	0	0	1	0	1	3	2	1	0	2	1	0	1
0:g5972.t1	0:g5972.t1	1	1	1		1	1	1	1	1	1	1	0	1	0	1	0	1	0	0	0	0	0	0	1	1	0	1	1	1	1	1	1	0	1	0	1	0	1	0	0	0	0	0	0	1	1	0	1
0:g5979.t1	0:g5979.t1	6	6	6		1	6	6	6	2	4	3	0	2	1	1	2	3	2	4	1	1	1	2	2	2	2	1	2	4	2	4	3	0	2	1	1	2	3	2	4	1	1	1	2	2	2	2	1
0:g5981.t1	0:g5981.t1	2	2	2		1	2	2	2	1	0	0	0	0	1	0	0	0	0	0	0	0	0	0	2	0	1	1	0	0	1	0	0	0	0	1	0	0	0	0	0	0	0	0	0	2	0	1	1
0:g5997.t1	0:g5997.t1	6	6	6		1	6	6	6	0	1	2	0	1	0	0	0	2	1	0	0	0	1	0	0	2	3	2	1	1	0	1	2	0	1	0	0	0	2	1	0	0	0	1	0	0	2	3	2
0:g600.t1	0:g600.t1	5	5	5		1	5	5	5	0	0	0	0	0	5	4	1	0	0	0	0	2	1	0	0	0	0	0	0	0	0	0	0	0	0	5	4	1	0	0	0	0	2	1	0	0	0	0	0
0:g6010.t2;0:g6010.t1	0:g6010.t2;0:g6010.t1	4;4	4;4	4;4	;	2	4	4	4	0	0	0	0	0	3	4	3	0	0	0	0	0	0	2	0	0	0	0	1	0	0	0	0	0	0	3	4	3	0	0	0	0	0	0	2	0	0	0	0
0:g6017.t1;gnl|Amel_4.5|GB43891-PA	0:g6017.t1;gnl|Amel_4.5|GB43891-PA	2;1	2;1	2;1	;	2	2	2	2	0	0	0	0	0	1	1	1	0	0	0	0	1	0	0	0	0	0	0	0	1	0	0	0	0	0	1	1	1	0	0	0	0	1	0	0	0	0	0	0
0:g602.t1	0:g602.t1	10	10	10		1	10	10	10	2	3	2	2	2	7	5	5	3	4	4	2	2	5	3	4	4	2	3	4	3	2	3	2	2	2	7	5	5	3	4	4	2	2	5	3	4	4	2	3
0:g603.t1	0:g603.t1	4	4	4		1	4	4	4	0	0	2	3	3	0	0	0	1	0	0	0	0	0	0	0	0	1	2	0	0	0	0	2	3	3	0	0	0	1	0	0	0	0	0	0	0	0	1	2
0:g6035.t1	0:g6035.t1	4	4	4		1	4	4	4	1	1	0	0	1	1	2	1	1	1	1	1	1	0	0	0	2	0	1	1	0	1	1	0	0	1	1	2	1	1	1	1	1	1	0	0	0	2	0	1
0:g6042.t1	0:g6042.t1	8	8	8		1	8	8	8	2	3	2	1	0	4	3	3	3	3	3	4	1	2	2	4	0	3	3	2	1	2	3	2	1	0	4	3	3	3	3	3	4	1	2	2	4	0	3	3
0:g6047.t1	0:g6047.t1	4	4	4		1	4	4	4	0	0	1	2	2	0	1	2	1	0	0	0	0	1	2	0	0	2	2	0	0	0	0	1	2	2	0	1	2	1	0	0	0	0	1	2	0	0	2	2
0:g6067.t1	0:g6067.t1	19	19	19		1	19	19	19	10	6	4	7	7	7	6	7	9	12	10	11	8	4	7	9	6	9	8	9	7	10	6	4	7	7	7	6	7	9	12	10	11	8	4	7	9	6	9	8
0:g6068.t1	0:g6068.t1	3	3	3		1	3	3	3	2	1	2	0	2	1	1	1	2	0	2	1	2	1	1	0	1	1	1	1	0	2	1	2	0	2	1	1	1	2	0	2	1	2	1	1	0	1	1	1
0:g6076.t1	0:g6076.t1	8	8	8		1	8	8	8	0	1	2	2	1	7	3	5	3	2	1	1	1	2	2	0	1	0	0	1	0	0	1	2	2	1	7	3	5	3	2	1	1	1	2	2	0	1	0	0
0:g6079.t1	0:g6079.t1	3	3	3		1	3	3	3	0	0	0	0	1	1	1	2	0	0	0	0	0	0	2	0	0	0	0	0	0	0	0	0	0	1	1	1	2	0	0	0	0	0	0	2	0	0	0	0
0:g6081.t1	0:g6081.t1	2	2	2		1	2	2	2	0	0	0	0	0	1	1	1	0	0	0	0	0	0	0	0	0	0	0	0	0	0	0	0	0	0	1	1	1	0	0	0	0	0	0	0	0	0	0	0
0:g6085.t1	0:g6085.t1	4	4	4		1	4	4	4	0	0	0	0	0	3	4	4	1	1	1	0	1	0	1	0	2	2	2	1	2	0	0	0	0	0	3	4	4	1	1	1	0	1	0	1	0	2	2	2
0:g6097.t1;0:g6098.t1	0:g6097.t1	5;1	5;1	5;1		2	5	5	5	0	2	0	0	0	2	2	2	1	3	1	1	2	1	2	2	2	0	0	1	0	0	2	0	0	0	2	2	2	1	3	1	1	2	1	2	2	2	0	0
0:g6101.t1	0:g6101.t1	20	20	17		1	20	20	17	11	8	12	14	10	4	7	3	8	11	12	12	7	11	6	12	12	9	10	9	5	11	8	12	14	10	4	7	3	8	11	12	12	7	11	6	12	12	9	10
0:g6106.t1	0:g6106.t1	6	6	6		1	6	6	6	3	4	4	2	5	2	4	2	3	5	4	4	3	2	3	3	2	4	3	3	3	3	4	4	2	5	2	4	2	3	5	4	4	3	2	3	3	2	4	3
0:g6108.t1	0:g6108.t1	4	2	2		1	4	2	2	0	1	2	1	2	1	1	0	1	1	2	2	1	2	1	1	1	1	1	1	1	0	1	2	1	2	0	0	0	1	1	2	1	0	1	1	0	1	1	0
0:g6139.t1	0:g6139.t1	3	3	3		1	3	3	3	1	1	1	1	2	1	1	0	0	0	0	1	2	0	0	0	1	1	1	1	0	1	1	1	1	2	1	1	0	0	0	0	1	2	0	0	0	1	1	1
0:g614.t1	0:g614.t1	2	2	2		1	2	2	2	1	0	1	1	1	1	0	0	0	1	2	1	1	0	0	1	2	2	2	1	1	1	0	1	1	1	1	0	0	0	1	2	1	1	0	0	1	2	2	2
0:g6153.t1;gnl|Amel_4.5|GB47268-PA	0:g6153.t1	16;1	16;1	16;1		2	16	16	16	8	6	7	10	8	7	8	7	8	7	8	11	7	4	10	10	9	9	7	7	7	8	6	7	10	8	7	8	7	8	7	8	11	7	4	10	10	9	9	7
0:g6163.t1	0:g6163.t1	3	3	3		1	3	3	3	0	0	0	2	2	1	1	1	2	0	2	0	1	1	1	0	0	0	0	0	0	0	0	0	2	2	1	1	1	2	0	2	0	1	1	1	0	0	0	0
0:g6166.t1	0:g6166.t1	3	3	3		1	3	3	3	2	2	1	2	2	1	2	2	1	2	0	2	2	1	1	3	1	2	2	2	1	2	2	1	2	2	1	2	2	1	2	0	2	2	1	1	3	1	2	2
0:g6171.t1	0:g6171.t1	8	8	8		1	8	8	8	2	0	0	0	1	1	2	0	3	2	4	3	1	1	1	4	3	4	1	1	0	2	0	0	0	1	1	2	0	3	2	4	3	1	1	1	4	3	4	1
0:g6181.t1;gnl|Amel_4.5|GB54181-PA	0:g6181.t1	5;2	5;2	5;2		2	5	5	5	2	0	1	1	1	2	2	1	2	0	1	2	2	3	1	1	2	3	3	2	1	2	0	1	1	1	2	2	1	2	0	1	2	2	3	1	1	2	3	3
0:g6191.t1	0:g6191.t1	7	7	7		1	7	7	7	1	3	2	2	4	4	5	3	4	4	4	2	5	6	5	2	3	3	4	4	3	1	3	2	2	4	4	5	3	4	4	4	2	5	6	5	2	3	3	4
0:g6215.t1	0:g6215.t1	4	4	4		1	4	4	4	1	2	1	0	2	0	3	2	0	1	2	2	1	0	1	1	1	3	3	0	2	1	2	1	0	2	0	3	2	0	1	2	2	1	0	1	1	1	3	3
0:g6217.t1	0:g6217.t1	2	2	2		1	2	2	2	2	1	2	0	1	1	0	1	1	2	2	1	2	1	2	1	1	0	0	2	1	2	1	2	0	1	1	0	1	1	2	2	1	2	1	2	1	1	0	0
gi|283762667|gb|ADDG01002192.1|:True:4289;0:g6224.t1	gi|283762667|gb|ADDG01002192.1|:True:4289;0:g6224.t1	2;2	1;1	1;1	;	2	2	1	1	1	2	1	0	2	1	1	0	2	1	1	0	1	0	1	1	1	0	1	2	1	0	1	1	0	1	0	0	0	1	0	0	0	0	0	0	0	0	0	1
gi|283744089|gb|ADDG01020770.1|:True:798;0:g6226.t1	gi|283744089|gb|ADDG01020770.1|:True:798;0:g6226.t1	3;3	3;3	2;2	;	2	3	3	2	1	1	0	0	1	1	1	0	3	3	3	0	1	0	1	1	1	0	0	2	1	1	1	0	0	1	1	1	0	3	3	3	0	1	0	1	1	1	0	0
0:g6227.t1	0:g6227.t1	3	3	3		1	3	3	3	0	2	0	0	0	0	0	0	3	2	3	0	0	1	1	0	0	0	1	2	2	0	2	0	0	0	0	0	0	3	2	3	0	0	1	1	0	0	0	1
0:g6231.t1;gnl|Amel_4.5|GB45864-PA	0:g6231.t1	8;1	8;1	8;1		2	8	8	8	3	6	1	1	2	2	2	0	3	4	3	2	0	1	2	2	3	2	2	5	1	3	6	1	1	2	2	2	0	3	4	3	2	0	1	2	2	3	2	2
0:g626.t1;gnl|Amel_4.5|GB42944-PA	0:g626.t1;gnl|Amel_4.5|GB42944-PA	4;3	4;3	3;2	;	2	4	4	3	0	2	1	1	2	4	2	1	1	1	1	1	0	1	1	1	1	2	0	1	1	0	2	1	1	2	4	2	1	1	1	1	1	0	1	1	1	1	2	0
0:g6267.t1	0:g6267.t1	3	3	3		1	3	3	3	0	0	2	3	2	0	0	0	0	0	0	0	2	1	1	0	2	3	2	0	1	0	0	2	3	2	0	0	0	0	0	0	0	2	1	1	0	2	3	2
0:g629.t1	0:g629.t1	6	6	6		1	6	6	6	2	3	0	2	2	2	1	2	3	5	4	5	2	3	2	3	3	5	4	4	3	2	3	0	2	2	2	1	2	3	5	4	5	2	3	2	3	3	5	4
0:g63.t1	0:g63.t1	3	3	3		1	3	3	3	1	0	0	0	0	1	2	0	0	0	0	0	1	0	1	0	1	0	1	1	0	1	0	0	0	0	1	2	0	0	0	0	0	1	0	1	0	1	0	1
0:g6303.t1	0:g6303.t1	13	13	13		1	13	13	13	5	3	7	4	7	6	6	5	7	3	5	4	4	6	4	5	5	4	8	2	6	5	3	7	4	7	6	6	5	7	3	5	4	4	6	4	5	5	4	8
0:g6325.t1	0:g6325.t1	5	4	4		1	5	4	4	2	3	1	2	4	2	2	2	3	2	2	1	0	2	2	2	0	3	1	1	3	2	3	1	2	3	2	2	2	2	1	1	1	0	1	2	2	0	3	1
0:g6330.t1	0:g6330.t1	2	2	2		1	2	2	2	0	0	0	0	0	1	1	0	1	0	0	0	1	1	0	0	0	0	0	0	0	0	0	0	0	0	1	1	0	1	0	0	0	1	1	0	0	0	0	0
0:g6333.t1	0:g6333.t1	2	2	2		1	2	2	2	0	1	0	0	0	1	2	1	0	0	0	0	0	0	0	0	1	0	0	1	0	0	1	0	0	0	1	2	1	0	0	0	0	0	0	0	0	1	0	0
0:g6364.t1	0:g6364.t1	3	3	3		1	3	3	3	0	1	0	1	1	3	2	2	1	1	1	0	1	1	1	0	1	1	1	1	1	0	1	0	1	1	3	2	2	1	1	1	0	1	1	1	0	1	1	1
0:g6370.t1	0:g6370.t1	6	6	6		1	6	6	6	1	0	1	1	2	1	1	2	1	0	1	1	0	1	1	1	3	4	4	1	0	1	0	1	1	2	1	1	2	1	0	1	1	0	1	1	1	3	4	4
0:g6374.t2;0:g6374.t1	0:g6374.t2;0:g6374.t1	10;10	10;10	10;10	;	2	10	10	10	3	2	3	3	4	4	5	2	2	4	4	2	1	2	2	2	1	1	1	2	1	3	2	3	3	4	4	5	2	2	4	4	2	1	2	2	2	1	1	1
0:g6375.t1	0:g6375.t1	14	14	14		1	14	14	14	4	6	1	1	1	2	0	3	2	3	2	3	0	0	0	5	2	5	1	7	5	4	6	1	1	1	2	0	3	2	3	2	3	0	0	0	5	2	5	1
scf7180002174048-snap.11;gnl|Amel_4.5|GB54085-PA;gnl|Amel_4.5|GB54084-PA;0:g6379.t1	scf7180002174048-snap.11;gnl|Amel_4.5|GB54085-PA;gnl|Amel_4.5|GB54084-PA;0:g6379.t1	5;5;5;5	1;1;1;1	1;1;1;1	;;;	4	5	1	1	1	1	0	0	1	3	4	2	1	1	1	2	3	1	3	2	2	1	1	1	0	0	0	0	0	0	1	1	1	0	0	0	0	0	0	0	0	0	0	0
0:g638.t1	0:g638.t1	2	2	2		1	2	2	2	1	0	1	1	1	1	1	1	1	1	1	1	1	0	0	1	1	1	0	1	0	1	0	1	1	1	1	1	1	1	1	1	1	1	0	0	1	1	1	0
0:g6390.t3;0:g6390.t2;0:g6390.t1;scf7180002171422-snap.4	0:g6390.t3;0:g6390.t2;0:g6390.t1	12;12;12;5	12;12;12;5	12;12;12;5	;;	4	12	12	12	8	6	5	2	5	3	4	3	4	6	5	6	3	2	4	6	2	3	4	3	3	8	6	5	2	5	3	4	3	4	6	5	6	3	2	4	6	2	3	4
0:g6395.t1;gnl|Amel_4.5|GB46431-PA	0:g6395.t1	20;1	20;1	20;1		2	20	20	20	2	4	9	2	6	10	10	9	6	5	7	3	3	5	4	2	6	5	2	7	2	2	4	9	2	6	10	10	9	6	5	7	3	3	5	4	2	6	5	2
0:g6414.t1;0:g6414.t2	0:g6414.t1;0:g6414.t2	17;14	17;14	17;14	;	2	17	17	17	6	3	5	4	5	5	5	2	8	4	5	4	6	7	6	4	6	6	8	7	4	6	3	5	4	5	5	5	2	8	4	5	4	6	7	6	4	6	6	8
0:g6415.t1	0:g6415.t1	7	7	7		1	7	7	7	4	3	4	4	3	1	1	1	1	3	2	4	0	0	1	4	0	0	1	1	3	4	3	4	4	3	1	1	1	1	3	2	4	0	0	1	4	0	0	1
0:g6425.t1	0:g6425.t1	2	2	2		1	2	2	2	1	0	1	1	1	0	0	0	1	2	1	1	1	1	1	1	0	1	1	0	0	1	0	1	1	1	0	0	0	1	2	1	1	1	1	1	1	0	1	1
0:g6436.t2;0:g6436.t1	0:g6436.t2;0:g6436.t1	9;9	9;9	9;9	;	2	9	9	9	0	0	5	5	4	2	1	0	3	3	4	0	1	2	2	0	4	4	2	0	1	0	0	5	5	4	2	1	0	3	3	4	0	1	2	2	0	4	4	2
0:g644.t1	0:g644.t1	4	4	4		1	4	4	4	0	0	1	1	2	1	1	1	2	1	0	2	3	2	1	2	3	2	0	2	0	0	0	1	1	2	1	1	1	2	1	0	2	3	2	1	2	3	2	0
0:g6471.t1;0:g6471.t2	0:g6471.t1;0:g6471.t2	6;5	6;5	6;5	;	2	6	6	6	1	0	0	1	1	4	4	3	0	1	3	0	2	1	0	0	3	1	0	1	0	1	0	0	1	1	4	4	3	0	1	3	0	2	1	0	0	3	1	0
0:g6473.t1	0:g6473.t1	13	13	13		1	13	13	13	6	5	4	7	3	4	7	5	8	6	8	8	5	4	6	7	9	5	7	7	7	6	5	4	7	3	4	7	5	8	6	8	8	5	4	6	7	9	5	7
0:g6510.t1	0:g6510.t1	4	4	4		1	4	4	4	1	1	1	1	1	3	2	2	2	1	1	1	2	1	2	2	1	2	2	1	1	1	1	1	1	1	3	2	2	2	1	1	1	2	1	2	2	1	2	2
0:g667.t1	0:g667.t1	11	11	11		1	11	11	11	4	6	4	2	3	1	5	4	4	3	2	2	2	3	2	3	5	3	5	6	3	4	6	4	2	3	1	5	4	4	3	2	2	2	3	2	3	5	3	5
0:g668.t1	0:g668.t1	5	5	5		1	5	5	5	2	3	0	1	1	1	1	3	1	2	3	1	2	1	2	2	2	4	3	3	2	2	3	0	1	1	1	1	3	1	2	3	1	2	1	2	2	2	4	3
0:g6694.t1;0:g6694.t2;gnl|Amel_4.5|GB47281-PA	0:g6694.t1;0:g6694.t2	23;23;3	23;23;3	23;23;3	;	3	23	23	23	10	8	14	10	7	10	8	10	12	9	10	5	12	7	11	7	7	10	7	10	4	10	8	14	10	7	10	8	10	12	9	10	5	12	7	11	7	7	10	7
0:g6699.t1	0:g6699.t1	8	8	8		1	8	8	8	0	0	6	4	5	0	0	0	0	3	0	0	0	0	2	0	3	4	4	0	0	0	0	6	4	5	0	0	0	0	3	0	0	0	0	2	0	3	4	4
0:g6704.t1	0:g6704.t1	1	1	1		1	1	1	1	0	0	0	0	0	1	0	1	0	1	1	0	0	0	0	0	1	0	0	0	0	0	0	0	0	0	1	0	1	0	1	1	0	0	0	0	0	1	0	0
0:g6708.t1	0:g6708.t1	2	2	2		1	2	2	2	1	1	0	1	1	2	1	0	1	0	2	1	1	1	2	0	0	0	0	2	1	1	1	0	1	1	2	1	0	1	0	2	1	1	1	2	0	0	0	0
0:g6714.t1	0:g6714.t1	7	7	7		1	7	7	7	1	4	1	0	0	1	3	1	1	1	2	0	0	0	0	1	2	2	4	2	2	1	4	1	0	0	1	3	1	1	1	2	0	0	0	0	1	2	2	4
0:g6718.t1	0:g6718.t1	3	3	3		1	3	3	3	0	1	0	0	1	0	0	0	0	0	1	0	0	1	0	0	1	1	0	0	0	0	1	0	0	1	0	0	0	0	0	1	0	0	1	0	0	1	1	0
0:g6719.t1;0:g6719.t2;0:g6719.t3	0:g6719.t1;0:g6719.t2	4;2;1	4;2;1	4;2;1	;	3	4	4	4	1	1	0	0	0	3	3	3	1	0	0	1	1	2	1	1	0	1	1	0	1	1	1	0	0	0	3	3	3	1	0	0	1	1	2	1	1	0	1	1
0:g6727.t1;0:g6727.t2	0:g6727.t1;0:g6727.t2	11;10	11;10	11;10	;	2	11	11	11	3	3	3	4	4	3	4	2	4	4	1	3	3	0	2	6	4	5	4	5	3	3	3	3	4	4	3	4	2	4	4	1	3	3	0	2	6	4	5	4
0:g6730.t1	0:g6730.t1	19	19	19		1	19	19	19	11	6	9	8	10	7	1	7	8	10	12	9	6	9	7	10	7	8	8	6	6	11	6	9	8	10	7	1	7	8	10	12	9	6	9	7	10	7	8	8
0:g6740.t1	0:g6740.t1	2	2	2		1	2	2	2	0	1	1	1	1	1	1	0	1	1	1	1	1	1	0	1	2	1	1	1	1	0	1	1	1	1	1	1	0	1	1	1	1	1	1	0	1	2	1	1
0:g6745.t1	0:g6745.t1	5	5	5		1	5	5	5	0	1	3	3	1	1	1	0	3	2	2	0	1	3	1	0	0	3	0	2	0	0	1	3	3	1	1	1	0	3	2	2	0	1	3	1	0	0	3	0
0:g6791.t1	0:g6791.t1	1	1	1		1	1	1	1	0	0	1	0	1	0	0	1	0	1	0	0	1	0	1	0	1	1	1	0	1	0	0	1	0	1	0	0	1	0	1	0	0	1	0	1	0	1	1	1
0:g681.t1	0:g681.t1	1	1	1		1	1	1	1	0	0	0	0	0	0	0	0	0	1	1	0	0	0	1	0	0	0	1	0	1	0	0	0	0	0	0	0	0	0	1	1	0	0	0	1	0	0	0	1
0:g684.t2;0:g684.t1	0:g684.t2;0:g684.t1	1;1	1;1	1;1	;	2	1	1	1	0	0	0	0	0	1	1	1	0	1	1	0	1	1	1	0	1	0	0	0	1	0	0	0	0	0	1	1	1	0	1	1	0	1	1	1	0	1	0	0
0:g6846.t1	0:g6846.t1	2	2	2		1	2	2	2	0	0	1	1	0	0	1	0	0	1	1	0	1	1	0	0	2	2	1	0	0	0	0	1	1	0	0	1	0	0	1	1	0	1	1	0	0	2	2	1
0:g690.t1	0:g690.t1	13	13	13		1	13	13	13	4	4	5	4	5	8	7	6	9	6	7	5	5	6	5	7	6	6	9	5	3	4	4	5	4	5	8	7	6	9	6	7	5	5	6	5	7	6	6	9
0:g6942.t1	0:g6942.t1	5	5	4		1	5	5	4	0	0	1	0	1	5	3	1	0	0	1	0	0	0	0	0	2	0	0	0	0	0	0	1	0	1	5	3	1	0	0	1	0	0	0	0	0	2	0	0
0:g6961.t1	0:g6961.t1	10	10	10		1	10	10	10	4	1	3	5	2	6	4	4	7	5	5	3	3	3	3	3	4	5	4	2	1	4	1	3	5	2	6	4	4	7	5	5	3	3	3	3	3	4	5	4
0:g6962.t1	0:g6962.t1	8	8	8		1	8	8	8	3	3	4	4	4	3	4	4	6	6	7	3	6	4	4	3	4	4	4	4	4	3	3	4	4	4	3	4	4	6	6	7	3	6	4	4	3	4	4	4
0:g6963.t1	0:g6963.t1	14	14	14		1	14	14	14	4	4	3	3	8	0	0	0	11	8	7	5	2	2	4	5	7	7	5	5	4	4	4	3	3	8	0	0	0	11	8	7	5	2	2	4	5	7	7	5
0:g6964.t1	0:g6964.t1	3	3	3		1	3	3	3	1	1	0	0	1	0	0	0	1	0	0	0	0	0	0	1	0	0	0	0	1	1	1	0	0	1	0	0	0	1	0	0	0	0	0	0	1	0	0	0
0:g6985.t1	0:g6985.t1	4	4	0		1	4	4	0	0	0	3	4	1	0	0	0	0	0	0	0	1	0	0	0	0	0	0	0	0	0	0	3	4	1	0	0	0	0	0	0	0	1	0	0	0	0	0	0
0:g70.t1	0:g70.t1	3	3	3		1	3	3	3	2	1	2	2	3	1	2	1	3	3	3	1	2	0	1	3	2	2	3	1	2	2	1	2	2	3	1	2	1	3	3	3	1	2	0	1	3	2	2	3
0:g700.t1	0:g700.t1	4	4	4		1	4	4	4	1	0	0	0	1	3	1	1	0	0	1	0	1	0	1	1	1	1	0	1	0	1	0	0	0	1	3	1	1	0	0	1	0	1	0	1	1	1	1	0
0:g7000.t1	0:g7000.t1	3	3	3		1	3	3	3	1	0	1	1	0	2	2	1	1	0	0	1	0	0	1	1	1	1	0	1	1	1	0	1	1	0	2	2	1	1	0	0	1	0	0	1	1	1	1	0
0:g7022.t1	0:g7022.t1	6	6	6		1	6	6	6	1	3	0	1	0	4	4	4	2	2	1	0	3	1	2	1	4	3	2	3	0	1	3	0	1	0	4	4	4	2	2	1	0	3	1	2	1	4	3	2
0:g7032.t1	0:g7032.t1	2	2	2		1	2	2	2	1	1	1	0	0	0	0	0	0	0	1	1	0	1	0	1	0	1	0	1	0	1	1	1	0	0	0	0	0	0	0	1	1	0	1	0	1	0	1	0
0:g7033.t1;0:g7033.t2	0:g7033.t1;0:g7033.t2	7;7	7;7	6;6	;	2	7	7	6	4	2	3	3	1	1	2	2	2	4	1	2	4	3	2	5	2	3	4	2	3	4	2	3	3	1	1	2	2	2	4	1	2	4	3	2	5	2	3	4
0:g7034.t1	0:g7034.t1	9	9	9		1	9	9	9	1	3	1	2	1	3	3	1	2	4	3	3	1	3	2	0	5	4	3	1	3	1	3	1	2	1	3	3	1	2	4	3	3	1	3	2	0	5	4	3
0:g705.t1	0:g705.t1	23	23	23		1	23	23	23	1	4	6	8	10	10	11	10	5	4	11	0	11	8	10	0	9	4	3	4	3	1	4	6	8	10	10	11	10	5	4	11	0	11	8	10	0	9	4	3
0:g706.t1	0:g706.t1	8	8	8		1	8	8	8	5	1	1	1	1	2	1	1	1	1	2	5	2	1	2	5	2	4	2	3	3	5	1	1	1	1	2	1	1	1	1	2	5	2	1	2	5	2	4	2
0:g7077.t1	0:g7077.t1	8	8	8		1	8	8	8	8	4	2	3	2	1	1	2	3	5	5	6	0	2	2	6	3	2	1	3	2	8	4	2	3	2	1	1	2	3	5	5	6	0	2	2	6	3	2	1
0:g708.t1	0:g708.t1	7	7	7		1	7	7	7	3	2	3	3	5	3	4	4	2	3	4	4	3	2	5	2	4	4	4	3	4	3	2	3	3	5	3	4	4	2	3	4	4	3	2	5	2	4	4	4
0:g7087.t1	0:g7087.t1	1	1	1		1	1	1	1	0	0	0	0	0	0	0	0	1	1	0	0	0	0	0	0	0	0	0	0	0	0	0	0	0	0	0	0	0	1	1	0	0	0	0	0	0	0	0	0
0:g7090.t1	0:g7090.t1	7	1	1		1	7	1	1	4	2	3	5	5	2	1	1	5	2	4	3	4	2	2	4	3	3	2	4	2	0	0	0	0	0	0	0	0	0	0	0	0	1	0	0	0	0	0	0
0:g7091.t1	0:g7091.t1	1	1	1		1	1	1	1	1	0	0	0	0	0	0	0	1	0	0	1	1	1	1	1	1	0	1	0	0	1	0	0	0	0	0	0	0	1	0	0	1	1	1	1	1	1	0	1
0:g7094.t1;gnl|Amel_4.5|GB46481-PA;0:g7094.t2	0:g7094.t1;gnl|Amel_4.5|GB46481-PA;0:g7094.t2	7;6;6	7;6;6	6;5;5	;;	3	7	7	6	2	1	2	1	3	3	3	3	3	1	4	2	1	3	1	1	3	2	2	2	2	2	1	2	1	3	3	3	3	3	1	4	2	1	3	1	1	3	2	2
0:g7102.t1	0:g7102.t1	7	7	7		1	7	7	7	1	2	5	6	6	1	3	2	4	3	3	2	3	3	5	0	3	1	2	3	3	1	2	5	6	6	1	3	2	4	3	3	2	3	3	5	0	3	1	2
0:g7103.t1	0:g7103.t1	1	1	1		1	1	1	1	0	0	1	1	1	1	1	1	1	1	1	0	0	1	1	0	0	1	0	1	0	0	0	1	1	1	1	1	1	1	1	1	0	0	1	1	0	0	1	0
0:g7109.t1	0:g7109.t1	14	14	12		1	14	14	12	2	6	4	4	6	6	6	8	5	7	8	3	5	4	6	3	4	5	5	6	4	2	6	4	4	6	6	6	8	5	7	8	3	5	4	6	3	4	5	5
0:g7121.t1	0:g7121.t1	7	7	7		1	7	7	7	4	3	2	2	0	1	2	1	1	4	2	2	2	3	4	2	4	1	1	1	1	4	3	2	2	0	1	2	1	1	4	2	2	2	3	4	2	4	1	1
0:g7125.t1	0:g7125.t1	3	3	3		1	3	3	3	1	1	1	1	1	1	1	1	1	1	1	1	1	1	1	3	1	1	2	1	0	1	1	1	1	1	1	1	1	1	1	1	1	1	1	1	3	1	1	2
0:g7126.t1	0:g7126.t1	15	15	15		1	15	15	15	3	1	3	4	8	2	5	6	8	6	4	2	4	4	8	2	5	4	4	3	2	3	1	3	4	8	2	5	6	8	6	4	2	4	4	8	2	5	4	4
0:g7130.t1	0:g7130.t1	24	24	23		1	24	24	23	3	7	13	9	13	13	13	11	10	10	9	2	6	11	10	3	9	9	10	8	4	3	7	13	9	13	13	13	11	10	10	9	2	6	11	10	3	9	9	10
0:g715.t1	0:g715.t1	9	9	9		1	9	9	9	5	1	6	3	2	4	5	2	6	5	6	5	3	3	4	3	6	6	5	3	3	5	1	6	3	2	4	5	2	6	5	6	5	3	3	4	3	6	6	5
0:g7163.t1	0:g7163.t1	5	5	5		1	5	5	5	0	0	2	1	0	3	3	4	0	0	1	0	1	0	2	1	1	2	0	2	0	0	0	2	1	0	3	3	4	0	0	1	0	1	0	2	1	1	2	0
0:g7164.t1	0:g7164.t1	4	4	4		1	4	4	4	2	2	0	0	0	0	1	1	0	3	2	2	1	0	1	1	1	0	1	2	3	2	2	0	0	0	0	1	1	0	3	2	2	1	0	1	1	1	0	1
0:g7168.t2	0:g7168.t2	3	3	3		1	3	3	3	0	0	1	0	1	2	1	1	2	0	1	0	0	0	0	0	0	1	1	1	0	0	0	1	0	1	2	1	1	2	0	1	0	0	0	0	0	0	1	1
0:g7169.t1;gnl|Amel_4.5|GB53954-PA	0:g7169.t1	8;1	8;1	8;1		2	8	8	8	2	3	3	3	3	1	3	3	2	2	3	0	1	2	2	0	3	2	0	3	0	2	3	3	3	3	1	3	3	2	2	3	0	1	2	2	0	3	2	0
0:g7185.t1	0:g7185.t1	2	2	2		1	2	2	2	1	1	1	1	1	1	0	1	1	1	1	2	1	0	1	1	1	0	1	1	0	1	1	1	1	1	1	0	1	1	1	1	2	1	0	1	1	1	0	1
0:g7190.t1;0:g7190.t2	0:g7190.t1;0:g7190.t2	2;2	2;2	2;2	;	2	2	2	2	1	1	2	2	2	0	0	0	1	1	0	1	2	1	1	1	1	1	0	1	1	1	1	2	2	2	0	0	0	1	1	0	1	2	1	1	1	1	1	0
0:g7193.t1	0:g7193.t1	15	15	15		1	15	15	15	10	9	7	5	7	5	8	7	10	10	12	11	6	6	6	6	6	6	9	7	7	10	9	7	5	7	5	8	7	10	10	12	11	6	6	6	6	6	6	9
0:g7210.t1	0:g7210.t1	5	5	5		1	5	5	5	0	1	0	0	0	0	1	0	0	1	0	1	0	0	0	3	1	1	1	0	0	0	1	0	0	0	0	1	0	0	1	0	1	0	0	0	3	1	1	1
0:g7211.t1	0:g7211.t1	2	2	2		1	2	2	2	0	1	0	0	1	0	1	1	1	1	1	0	1	0	1	0	1	0	1	1	1	0	1	0	0	1	0	1	1	1	1	1	0	1	0	1	0	1	0	1
0:g7212.t1	0:g7212.t1	1	1	1		1	1	1	1	0	1	1	0	0	1	0	1	0	1	0	0	1	0	0	0	1	0	0	0	1	0	1	1	0	0	1	0	1	0	1	0	0	1	0	0	0	1	0	0
0:g7213.t1	0:g7213.t1	5	5	5		1	5	5	5	1	2	2	1	3	1	1	1	2	3	1	1	2	1	0	1	1	2	0	2	1	1	2	2	1	3	1	1	1	2	3	1	1	2	1	0	1	1	2	0
0:g7217.t1	0:g7217.t1	3	3	3		1	3	3	3	2	1	2	1	1	1	1	2	2	1	2	1	1	1	1	1	2	2	2	0	1	2	1	2	1	1	1	1	2	2	1	2	1	1	1	1	1	2	2	2
0:g7218.t1;gi|283672499|gb|ADDG01092352.1|:False:332	0:g7218.t1;gi|283672499|gb|ADDG01092352.1|:False:332	4;2	4;2	4;2	;	2	4	4	4	0	1	1	1	1	1	0	0	0	1	0	0	1	0	1	1	2	1	1	0	0	0	1	1	1	1	1	0	0	0	1	0	0	1	0	1	1	2	1	1
0:g7229.t2;0:g7229.t1	0:g7229.t2;0:g7229.t1	16;16	16;16	16;16	;	2	16	16	16	8	8	6	9	5	3	4	4	5	5	9	6	3	3	8	8	4	10	7	6	8	8	8	6	9	5	3	4	4	5	5	9	6	3	3	8	8	4	10	7
0:g7233.t1;0:g7233.t2	0:g7233.t1;0:g7233.t2	2;2	2;2	2;2	;	2	2	2	2	0	1	0	1	1	1	1	1	2	1	1	1	1	0	1	1	1	1	1	1	2	0	1	0	1	1	1	1	1	2	1	1	1	1	0	1	1	1	1	1
0:g7234.t1	0:g7234.t1	15	15	15		1	15	15	15	11	8	7	6	6	6	6	6	6	6	5	6	4	3	3	8	9	5	8	6	5	11	8	7	6	6	6	6	6	6	6	5	6	4	3	3	8	9	5	8
0:g7242.t1	0:g7242.t1	3	3	3		1	3	3	3	1	2	0	1	1	1	0	1	1	1	2	2	2	0	2	2	2	1	2	0	1	1	2	0	1	1	1	0	1	1	1	2	2	2	0	2	2	2	1	2
0:g7252.t1	0:g7252.t1	4	4	4		1	4	4	4	0	1	2	1	2	3	2	2	3	2	2	1	1	0	1	1	3	2	1	1	1	0	1	2	1	2	3	2	2	3	2	2	1	1	0	1	1	3	2	1
0:g7264.t1	0:g7264.t1	12	9	9		1	12	9	9	7	2	4	6	4	5	5	6	0	2	2	4	2	3	1	6	3	4	6	1	3	4	1	3	4	4	4	4	5	0	2	2	2	2	3	1	3	3	4	5
0:g7272.t1	0:g7272.t1	16	16	16		1	16	16	16	0	3	3	3	6	9	7	8	2	1	3	1	7	3	5	1	3	2	1	3	1	0	3	3	3	6	9	7	8	2	1	3	1	7	3	5	1	3	2	1
0:g7293.t1	0:g7293.t1	1	1	1		1	1	1	1	0	0	1	0	0	0	0	0	0	0	0	0	0	0	0	0	0	1	0	0	0	0	0	1	0	0	0	0	0	0	0	0	0	0	0	0	0	0	1	0
0:g7294.t1	0:g7294.t1	1	1	1		1	1	1	1	0	0	0	0	0	1	0	1	1	1	0	0	0	1	1	0	0	1	0	0	0	0	0	0	0	0	1	0	1	1	1	0	0	0	1	1	0	0	1	0
0:g7295.t1	0:g7295.t1	3	3	3		1	3	3	3	0	2	0	0	1	1	0	1	1	1	2	1	0	1	2	1	3	1	3	1	0	0	2	0	0	1	1	0	1	1	1	2	1	0	1	2	1	3	1	3
0:g7305.t1	0:g7305.t1	6	6	6		1	6	6	6	0	0	3	3	4	0	0	0	0	0	0	0	0	0	0	0	0	0	0	0	0	0	0	3	3	4	0	0	0	0	0	0	0	0	0	0	0	0	0	0
0:g7325.t1	0:g7325.t1	2	2	2		1	2	2	2	2	0	2	1	1	1	1	2	2	1	2	2	2	2	2	1	1	2	1	0	2	2	0	2	1	1	1	1	2	2	1	2	2	2	2	2	1	1	2	1
0:g733.t1	0:g733.t1	6	6	6		1	6	6	6	3	3	1	0	1	1	1	2	1	3	2	4	3	2	2	5	4	2	3	4	2	3	3	1	0	1	1	1	2	1	3	2	4	3	2	2	5	4	2	3
0:g7353.t1	0:g7353.t1	38	38	38		1	38	38	38	17	10	18	21	20	4	5	3	12	16	11	20	4	5	8	15	12	14	13	12	9	17	10	18	21	20	4	5	3	12	16	11	20	4	5	8	15	12	14	13
0:g736.t1	0:g736.t1	15	15	15		1	15	15	15	2	3	10	6	7	8	5	5	3	6	6	2	6	4	6	3	5	5	5	6	2	2	3	10	6	7	8	5	5	3	6	6	2	6	4	6	3	5	5	5
0:g7361.t1	0:g7361.t1	13	13	13		1	13	13	13	5	4	6	6	5	2	2	1	9	5	9	7	4	4	4	5	2	5	3	6	3	5	4	6	6	5	2	2	1	9	5	9	7	4	4	4	5	2	5	3
0:g7372.t1	0:g7372.t1	6	6	6		1	6	6	6	4	2	2	1	2	1	1	1	2	2	3	4	1	0	1	3	3	2	3	2	2	4	2	2	1	2	1	1	1	2	2	3	4	1	0	1	3	3	2	3
0:g7380.t1	0:g7380.t1	6	6	6		1	6	6	6	4	4	2	3	3	2	4	2	3	5	3	3	2	1	2	3	3	3	2	3	4	4	4	2	3	3	2	4	2	3	5	3	3	2	1	2	3	3	3	2
0:g7381.t1	0:g7381.t1	8	8	8		1	8	8	8	7	2	3	4	5	3	2	0	4	4	5	5	3	0	1	4	2	6	5	1	4	7	2	3	4	5	3	2	0	4	4	5	5	3	0	1	4	2	6	5
0:g74.t1	0:g74.t1	6	6	6		1	6	6	6	2	0	2	1	2	1	2	0	1	0	1	1	0	0	0	1	0	0	1	0	1	2	0	2	1	2	1	2	0	1	0	1	1	0	0	0	1	0	0	1
0:g7411.t1	0:g7411.t1	6	6	6		1	6	6	6	1	1	3	2	3	1	2	2	4	1	4	2	1	2	2	1	1	1	2	2	2	1	1	3	2	3	1	2	2	4	1	4	2	1	2	2	1	1	1	2
0:g7412.t1	0:g7412.t1	4	4	4		1	4	4	4	0	1	2	0	2	1	1	0	2	1	2	0	1	0	1	0	0	0	0	0	1	0	1	2	0	2	1	1	0	2	1	2	0	1	0	1	0	0	0	0
0:g7415.t1	0:g7415.t1	13	13	13		1	13	13	13	6	4	5	9	4	6	7	6	8	7	5	8	7	6	3	8	7	5	5	6	5	6	4	5	9	4	6	7	6	8	7	5	8	7	6	3	8	7	5	5
0:g7444.t1;0:g7444.t3;0:g7444.t2	0:g7444.t1;0:g7444.t3;0:g7444.t2	5;5;5	5;5;5	5;5;5	;;	3	5	5	5	0	2	1	0	1	0	0	0	3	3	3	0	1	1	1	0	1	2	2	2	4	0	2	1	0	1	0	0	0	3	3	3	0	1	1	1	0	1	2	2
0:g7446.t1	0:g7446.t1	7	7	7		1	7	7	7	4	3	4	3	3	0	1	0	4	2	4	2	1	0	2	4	1	2	2	3	4	4	3	4	3	3	0	1	0	4	2	4	2	1	0	2	4	1	2	2
0:g7452.t2;0:g7452.t1	0:g7452.t2;0:g7452.t1	4;4	4;4	4;4	;	2	4	4	4	0	1	1	0	0	0	3	1	0	1	0	0	0	0	1	0	0	0	0	1	0	0	1	1	0	0	0	3	1	0	1	0	0	0	0	1	0	0	0	0
0:g7455.t1	0:g7455.t1	3	3	3		1	3	3	3	0	0	0	1	2	0	0	0	0	0	0	0	0	0	0	0	0	0	0	0	0	0	0	0	1	2	0	0	0	0	0	0	0	0	0	0	0	0	0	0
0:g7458.t1	0:g7458.t1	3	3	3		1	3	3	3	0	0	1	1	1	0	0	0	1	0	0	0	0	0	0	0	1	1	1	0	0	0	0	1	1	1	0	0	0	1	0	0	0	0	0	0	0	1	1	1
0:g7473.t1;0:g7473.t2	0:g7473.t1;0:g7473.t2	4;3	4;3	4;3	;	2	4	4	4	0	0	1	1	3	2	2	1	0	0	0	0	0	0	0	0	0	0	0	0	0	0	0	1	1	3	2	2	1	0	0	0	0	0	0	0	0	0	0	0
0:g7476.t1	0:g7476.t1	7	7	7		1	7	7	7	3	6	5	3	2	3	6	3	4	5	5	5	2	3	3	3	2	5	5	4	4	3	6	5	3	2	3	6	3	4	5	5	5	2	3	3	3	2	5	5
0:g7489.t1	0:g7489.t1	5	5	5		1	5	5	5	0	1	1	0	1	2	4	4	0	1	2	0	1	2	2	0	0	0	1	1	0	0	1	1	0	1	2	4	4	0	1	2	0	1	2	2	0	0	0	1
0:g7494.t1	0:g7494.t1	5	5	5		1	5	5	5	2	1	1	1	2	1	0	2	2	2	3	1	2	1	4	1	2	1	2	1	2	2	1	1	1	2	1	0	2	2	2	3	1	2	1	4	1	2	1	2
0:g7495.t1	0:g7495.t1	7	7	7		1	7	7	7	1	1	0	1	0	2	4	5	2	1	2	2	1	2	2	1	1	2	3	4	0	1	1	0	1	0	2	4	5	2	1	2	2	1	2	2	1	1	2	3
0:g7498.t1;gnl|Amel_4.5|GB46141-PA	0:g7498.t1;gnl|Amel_4.5|GB46141-PA	5;3	5;3	5;3	;	2	5	5	5	2	2	2	3	1	4	2	1	2	3	2	4	3	2	2	3	3	2	2	4	0	2	2	2	3	1	4	2	1	2	3	2	4	3	2	2	3	3	2	2
0:g7500.t1;gi|283721823|gb|ADDG01043036.1|:True:0;gnl|Amel_4.5|GB54056-PA	0:g7500.t1	17;3;1	17;3;1	17;3;1		3	17	17	17	9	5	7	7	4	7	8	8	10	6	9	9	4	5	6	7	3	8	6	8	5	9	5	7	7	4	7	8	8	10	6	9	9	4	5	6	7	3	8	6
0:g7501.t1	0:g7501.t1	31	31	31		1	31	31	31	10	11	13	8	7	15	11	11	19	20	13	12	8	13	9	15	8	14	17	11	7	10	11	13	8	7	15	11	11	19	20	13	12	8	13	9	15	8	14	17
0:g7503.t1	0:g7503.t1	10	10	10		1	10	10	10	0	2	0	2	4	2	2	2	5	6	6	0	2	2	3	0	3	1	4	5	3	0	2	0	2	4	2	2	2	5	6	6	0	2	2	3	0	3	1	4
0:g7504.t1	0:g7504.t1	13	13	13		1	13	13	13	7	3	5	5	4	5	5	3	4	6	6	9	4	0	3	8	8	10	6	6	8	7	3	5	5	4	5	5	3	4	6	6	9	4	0	3	8	8	10	6
0:g7512.t2;0:g7512.t1	0:g7512.t2;0:g7512.t1	4;4	4;4	4;4	;	2	4	4	4	4	2	0	2	1	0	0	0	3	3	1	4	0	0	1	2	2	3	3	2	2	4	2	0	2	1	0	0	0	3	3	1	4	0	0	1	2	2	3	3
0:g7520.t1	0:g7520.t1	9	9	9		1	9	9	9	4	6	4	2	5	1	0	3	2	4	3	3	2	1	3	4	2	4	2	2	4	4	6	4	2	5	1	0	3	2	4	3	3	2	1	3	4	2	4	2
0:g753.t1;0:g5458.t1	0:g753.t1;0:g5458.t1	6;4	6;4	6;4	;	2	6	6	6	1	0	0	0	0	3	2	2	2	0	2	0	0	1	1	0	2	1	2	0	0	1	0	0	0	0	3	2	2	2	0	2	0	0	1	1	0	2	1	2
0:g7556.t1	0:g7556.t1	4	4	4		1	4	4	4	0	0	2	3	3	0	0	0	0	0	0	0	0	0	0	0	0	0	0	0	0	0	0	2	3	3	0	0	0	0	0	0	0	0	0	0	0	0	0	0
0:g7564.t1	0:g7564.t1	3	3	3		1	3	3	3	0	0	3	1	3	1	0	1	1	1	2	0	0	1	0	0	0	1	2	0	0	0	0	3	1	3	1	0	1	1	1	2	0	0	1	0	0	0	1	2
0:g758.t1	0:g758.t1	7	7	7		1	7	7	7	3	1	3	1	3	3	1	3	4	4	3	4	1	2	0	1	3	4	3	0	2	3	1	3	1	3	3	1	3	4	4	3	4	1	2	0	1	3	4	3
0:g7580.t1	0:g7580.t1	8	8	8		1	8	8	8	0	0	3	5	6	0	0	0	0	4	1	0	1	2	2	0	1	3	4	0	0	0	0	3	5	6	0	0	0	0	4	1	0	1	2	2	0	1	3	4
0:g759.t1	0:g759.t1	11	11	11		1	11	11	11	2	6	5	7	3	3	5	4	8	8	7	3	5	6	5	2	8	8	5	7	7	2	6	5	7	3	3	5	4	8	8	7	3	5	6	5	2	8	8	5
0:g7590.t1	0:g7590.t1	5	5	3		1	5	5	3	3	1	2	2	2	3	3	1	3	3	3	3	4	5	2	0	5	2	2	3	1	3	1	2	2	2	3	3	1	3	3	3	3	4	5	2	0	5	2	2
0:g7591.t1	0:g7591.t1	15	15	15		1	15	15	15	5	5	5	2	7	9	12	5	5	7	5	5	10	7	8	3	4	6	6	7	9	5	5	5	2	7	9	12	5	5	7	5	5	10	7	8	3	4	6	6
0:g7593.t1	0:g7593.t1	6	6	6		1	6	6	6	2	2	2	1	0	2	2	3	1	2	2	2	0	1	1	1	2	0	2	1	1	2	2	2	1	0	2	2	3	1	2	2	2	0	1	1	1	2	0	2
0:g7598.t1;gnl|Amel_4.5|GB46801-PA	0:g7598.t1	7;1	7;1	7;1		2	7	7	7	3	3	3	2	2	6	2	3	4	3	4	4	3	0	1	2	3	3	2	1	2	3	3	3	2	2	6	2	3	4	3	4	4	3	0	1	2	3	3	2
0:g7603.t1;0:g7603.t2	0:g7603.t1;0:g7603.t2	5;5	5;5	5;5	;	2	5	5	5	3	3	2	1	2	0	0	1	1	3	2	3	1	1	0	2	2	4	3	2	1	3	3	2	1	2	0	0	1	1	3	2	3	1	1	0	2	2	4	3
0:g7604.t1;gi|283738976|gb|ADDG01025883.1|:True:566	0:g7604.t1;gi|283738976|gb|ADDG01025883.1|:True:566	22;14	22;14	22;14	;	2	22	22	22	13	5	10	7	10	9	6	5	14	11	11	13	7	6	10	12	7	9	7	7	7	13	5	10	7	10	9	6	5	14	11	11	13	7	6	10	12	7	9	7
0:g7608.t1;0:g7608.t2	0:g7608.t1;0:g7608.t2	2;2	2;2	2;2	;	2	2	2	2	0	2	1	1	1	1	1	1	1	1	1	0	1	0	1	0	2	1	1	2	1	0	2	1	1	1	1	1	1	1	1	1	0	1	0	1	0	2	1	1
0:g761.t1;gnl|Amel_4.5|GB44743-PA	0:g761.t1	8;1	8;1	8;1		2	8	8	8	0	2	2	1	1	4	4	5	2	3	1	0	2	0	4	0	2	1	0	2	2	0	2	2	1	1	4	4	5	2	3	1	0	2	0	4	0	2	1	0
0:g7616.t1;gnl|Amel_4.5|GB52728-PA	0:g7616.t1	13;2	13;2	13;2		2	13	13	13	8	3	1	5	4	4	9	8	4	5	6	6	6	4	2	6	6	3	5	4	6	8	3	1	5	4	4	9	8	4	5	6	6	6	4	2	6	6	3	5
0:g763.t1	0:g763.t1	4	4	4		1	4	4	4	2	1	0	1	0	2	1	1	1	2	1	2	1	0	0	2	0	2	2	2	2	2	1	0	1	0	2	1	1	1	2	1	2	1	0	0	2	0	2	2
0:g7633.t1	0:g7633.t1	3	3	3		1	3	3	3	0	0	2	2	1	0	0	0	3	1	2	0	1	0	2	0	0	0	0	0	0	0	0	2	2	1	0	0	0	3	1	2	0	1	0	2	0	0	0	0
0:g7651.t2;0:g7651.t1	0:g7651.t2;0:g7651.t1	1;1	1;1	1;1	;	2	1	1	1	0	0	0	0	0	1	1	1	0	1	1	0	1	1	1	1	1	1	1	0	0	0	0	0	0	0	1	1	1	0	1	1	0	1	1	1	1	1	1	1
0:g7660.t1	0:g7660.t1	1	1	1		1	1	1	1	0	0	0	0	0	1	1	1	0	0	1	0	0	0	0	0	0	0	0	0	0	0	0	0	0	0	1	1	1	0	0	1	0	0	0	0	0	0	0	0
0:g7661.t1	0:g7661.t1	8	8	8		1	8	8	8	4	3	3	0	3	1	2	3	2	2	2	4	2	4	2	7	5	1	3	2	4	4	3	3	0	3	1	2	3	2	2	2	4	2	4	2	7	5	1	3
0:g7674.t1;0:g7674.t2;0:g7674.t3;0:g7674.t4	0:g7674.t1;0:g7674.t2;0:g7674.t3;0:g7674.t4	15;14;14;14	15;14;14;14	15;14;14;14	;;;	4	15	15	15	4	8	7	7	4	3	6	2	8	9	10	4	4	1	3	5	2	3	4	6	9	4	8	7	7	4	3	6	2	8	9	10	4	4	1	3	5	2	3	4
0:g7675.t2;0:g7675.t1	0:g7675.t2;0:g7675.t1	1;1	1;1	1;1	;	2	1	1	1	0	0	0	1	0	0	0	0	0	0	0	0	0	0	1	0	0	1	1	1	0	0	0	0	1	0	0	0	0	0	0	0	0	0	0	1	0	0	1	1
0:g7676.t1;scf7180002173826_13	0:g7676.t1;scf7180002173826_13	2;1	2;1	2;1	;	2	2	2	2	0	0	0	0	0	2	0	0	0	1	0	0	0	0	0	0	0	1	1	0	0	0	0	0	0	0	2	0	0	0	1	0	0	0	0	0	0	0	1	1
0:g7684.t3;0:g7684.t2;0:g7684.t1	0:g7684.t3;0:g7684.t2;0:g7684.t1	2;2;2	2;2;2	2;2;2	;;	3	2	2	2	1	0	0	1	0	0	0	0	0	1	0	0	0	0	1	0	1	1	1	0	0	1	0	0	1	0	0	0	0	0	1	0	0	0	0	1	0	1	1	1
0:g7693.t1	0:g7693.t1	12	12	12		1	12	12	12	8	4	3	5	4	4	4	4	4	3	3	6	4	4	4	9	5	4	3	6	4	8	4	3	5	4	4	4	4	4	3	3	6	4	4	4	9	5	4	3
0:g7699.t1	0:g7699.t1	2	2	2		1	2	2	2	0	0	1	2	2	0	0	0	0	0	0	0	0	1	0	0	0	0	0	0	0	0	0	1	2	2	0	0	0	0	0	0	0	0	1	0	0	0	0	0
0:g7704.t1	0:g7704.t1	4	4	4		1	4	4	4	0	2	2	1	2	1	1	2	0	0	1	0	1	1	2	0	3	0	2	3	2	0	2	2	1	2	1	1	2	0	0	1	0	1	1	2	0	3	0	2
0:g7729.t1	0:g7729.t1	3	3	3		1	3	3	3	1	2	1	1	1	1	1	1	1	2	2	2	1	1	2	1	0	3	0	3	2	1	2	1	1	1	1	1	1	1	2	2	2	1	1	2	1	0	3	0
0:g773.t1	0:g773.t1	6	6	6		1	6	6	6	5	4	1	5	5	1	2	2	3	5	3	5	2	2	1	2	4	3	3	4	3	5	4	1	5	5	1	2	2	3	5	3	5	2	2	1	2	4	3	3
0:g7731.t5;0:g7731.t4;0:g7731.t3;0:g7731.t2;0:g7731.t1	0:g7731.t5;0:g7731.t4;0:g7731.t3;0:g7731.t2;0:g7731.t1	10;9;9;9;7	10;9;9;9;7	10;9;9;9;7	;;;;	5	10	10	10	2	2	2	1	1	2	4	3	4	3	3	1	0	1	1	3	3	5	1	1	0	2	2	2	1	1	2	4	3	4	3	3	1	0	1	1	3	3	5	1
0:g7735.t1;0:g7735.t2	0:g7735.t1;0:g7735.t2	1;1	1;1	1;1	;	2	1	1	1	0	0	0	0	1	0	0	0	1	0	1	0	0	1	1	0	0	0	0	0	0	0	0	0	0	1	0	0	0	1	0	1	0	0	1	1	0	0	0	0
0:g7755.t1;0:g7755.t2;gnl|Amel_4.5|GB42277-PA;gnl|Amel_4.5|GB54511-PA;0:g7755.t3	0:g7755.t1;0:g7755.t2	10;9;3;3;1	10;9;3;3;1	7;6;0;0;1	;	5	10	10	7	2	3	1	1	1	5	4	5	4	3	2	2	3	4	4	4	0	2	3	3	1	2	3	1	1	1	5	4	5	4	3	2	2	3	4	4	4	0	2	3
0:g7762.t1;gnl|Amel_4.5|GB47960-PA	0:g7762.t1	21;6	21;6	21;6		2	21	21	21	9	6	7	8	9	10	9	10	11	10	6	10	8	8	4	10	10	9	6	7	7	9	6	7	8	9	10	9	10	11	10	6	10	8	8	4	10	10	9	6
0:g7775.t1	0:g7775.t1	6	6	6		1	6	6	6	1	3	4	3	3	1	1	1	3	2	4	1	2	1	1	1	1	2	3	2	2	1	3	4	3	3	1	1	1	3	2	4	1	2	1	1	1	1	2	3
0:g7776.t1	0:g7776.t1	4	4	4		1	4	4	4	2	2	1	2	0	2	1	1	2	2	2	3	0	0	0	2	1	0	1	1	2	2	2	1	2	0	2	1	1	2	2	2	3	0	0	0	2	1	0	1
0:g7781.t1	0:g7781.t1	2	2	2		1	2	2	2	1	0	1	1	1	0	1	0	0	0	0	0	0	1	1	0	0	1	0	0	0	1	0	1	1	1	0	1	0	0	0	0	0	0	1	1	0	0	1	0
0:g7787.t1;0:g7787.t3;0:g7787.t2;0:g7787.t4	0:g7787.t1;0:g7787.t3;0:g7787.t2;0:g7787.t4	9;9;9;9	9;9;9;9	9;9;9;9	;;;	4	9	9	9	4	3	3	4	2	5	6	4	4	5	5	3	5	5	6	3	4	4	3	4	5	4	3	3	4	2	5	6	4	4	5	5	3	5	5	6	3	4	4	3
0:g7800.t1	0:g7800.t1	2	2	2		1	2	2	2	1	0	0	0	0	0	0	0	0	0	1	1	0	0	0	1	0	0	0	0	0	1	0	0	0	0	0	0	0	0	0	1	1	0	0	0	1	0	0	0
0:g7811.t1	0:g7811.t1	4	4	4		1	4	4	4	3	0	1	1	1	0	0	0	0	1	1	4	0	0	0	2	1	1	0	0	1	3	0	1	1	1	0	0	0	0	1	1	4	0	0	0	2	1	1	0
0:g7814.t1;gnl|Amel_4.5|GB55494-PA	0:g7814.t1	5;1	5;1	5;1		2	5	5	5	0	0	0	1	0	5	5	2	1	2	0	0	0	1	1	0	2	0	1	0	0	0	0	0	1	0	5	5	2	1	2	0	0	0	1	1	0	2	0	1
0:g7818.t2;0:g7818.t1	0:g7818.t2;0:g7818.t1	2;2	2;2	2;2	;	2	2	2	2	0	0	1	0	1	0	0	0	1	0	0	0	0	0	0	0	0	0	1	0	0	0	0	1	0	1	0	0	0	1	0	0	0	0	0	0	0	0	0	1
0:g782.t1	0:g782.t1	18	18	18		1	18	18	18	4	7	4	5	4	6	4	3	12	12	10	4	3	3	3	3	8	7	4	6	3	4	7	4	5	4	6	4	3	12	12	10	4	3	3	3	3	8	7	4
0:g7823.t1	0:g7823.t1	4	4	4		1	4	4	4	1	1	2	2	1	1	1	0	1	0	0	1	0	0	0	0	2	0	1	1	0	1	1	2	2	1	1	1	0	1	0	0	1	0	0	0	0	2	0	1
0:g7843.t1	0:g7843.t1	12	12	12		1	12	12	12	9	5	5	5	5	4	1	2	5	5	6	8	2	1	2	7	5	5	7	5	6	9	5	5	5	5	4	1	2	5	5	6	8	2	1	2	7	5	5	7
0:g7855.t1	0:g7855.t1	1	1	1		1	1	1	1	1	1	1	1	1	1	1	1	1	1	1	0	1	0	1	0	0	1	1	1	0	1	1	1	1	1	1	1	1	1	1	1	0	1	0	1	0	0	1	1
0:g7858.t2;0:g7858.t1	0:g7858.t2;0:g7858.t1	3;2	3;2	3;2	;	2	3	3	3	0	1	1	1	0	0	0	0	0	1	1	2	0	0	0	1	1	1	0	0	1	0	1	1	1	0	0	0	0	0	1	1	2	0	0	0	1	1	1	0
0:g786.t1	0:g786.t1	6	6	6		1	6	6	6	3	2	0	1	1	3	4	4	2	2	2	2	2	1	1	1	2	1	1	2	0	3	2	0	1	1	3	4	4	2	2	2	2	2	1	1	1	2	1	1
0:g7860.t1	0:g7860.t1	3	3	3		1	3	3	3	0	1	0	1	0	0	0	0	0	1	0	0	1	1	2	0	1	3	2	0	1	0	1	0	1	0	0	0	0	0	1	0	0	1	1	2	0	1	3	2
0:g789.t1;0:g789.t2	0:g789.t1	3;1	3;1	3;1		2	3	3	3	1	1	1	1	1	2	1	2	1	1	0	1	1	0	1	3	1	1	2	2	1	1	1	1	1	1	2	1	2	1	1	0	1	1	0	1	3	1	1	2
0:g7893.t1	0:g7893.t1	2	2	2		1	2	2	2	0	1	1	0	1	0	1	0	0	0	0	1	0	0	0	1	2	2	2	0	0	0	1	1	0	1	0	1	0	0	0	0	1	0	0	0	1	2	2	2
0:g7907.t1;gnl|Amel_4.5|GB55484-PA	0:g7907.t1	8;1	8;1	8;1		2	8	8	8	2	3	1	1	2	4	2	3	3	2	4	3	2	3	4	2	1	3	3	2	5	2	3	1	1	2	4	2	3	3	2	4	3	2	3	4	2	1	3	3
0:g7912.t1	0:g7912.t1	7	7	7		1	7	7	7	1	5	1	0	2	1	1	1	1	3	2	1	2	1	2	1	2	3	3	3	3	1	5	1	0	2	1	1	1	1	3	2	1	2	1	2	1	2	3	3
0:g7917.t1	0:g7917.t1	1	1	1		1	1	1	1	1	0	1	0	1	0	1	1	0	0	1	1	0	0	0	1	1	1	0	0	0	1	0	1	0	1	0	1	1	0	0	1	1	0	0	0	1	1	1	0
0:g7918.t1	0:g7918.t1	1	1	1		1	1	1	1	1	1	1	1	1	0	1	1	1	1	1	1	1	1	1	0	1	1	1	1	1	1	1	1	1	1	0	1	1	1	1	1	1	1	1	1	0	1	1	1
0:g7925.t1	0:g7925.t1	16	16	16		1	16	16	16	3	5	6	9	6	9	10	9	8	7	9	7	7	2	8	3	8	8	10	6	6	3	5	6	9	6	9	10	9	8	7	9	7	7	2	8	3	8	8	10
0:g7927.t1	0:g7927.t1	3	3	3		1	3	3	3	2	2	1	1	0	0	2	1	1	3	3	2	1	1	2	3	1	2	2	0	1	2	2	1	1	0	0	2	1	1	3	3	2	1	1	2	3	1	2	2
0:g7928.t2;0:g7928.t1	0:g7928.t2;0:g7928.t1	7;6	7;6	7;6	;	2	7	7	7	2	5	2	2	2	2	4	3	3	3	4	2	5	3	4	2	4	5	6	3	2	2	5	2	2	2	2	4	3	3	3	4	2	5	3	4	2	4	5	6
0:g7930.t1	0:g7930.t1	2	2	2		1	2	2	2	1	2	1	1	0	1	1	2	1	0	1	1	1	1	1	2	1	2	1	1	2	1	2	1	1	0	1	1	2	1	0	1	1	1	1	1	2	1	2	1
0:g794.t1	0:g794.t1	3	3	3		1	3	3	3	0	0	1	0	0	2	2	2	0	0	1	1	1	0	1	0	2	0	1	2	0	0	0	1	0	0	2	2	2	0	0	1	1	1	0	1	0	2	0	1
0:g7943.t2;0:g7943.t1	0:g7943.t2	3;1	3;1	3;1		2	3	3	3	2	1	2	2	2	1	1	0	1	0	1	1	0	1	0	2	1	1	1	0	2	2	1	2	2	2	1	1	0	1	0	1	1	0	1	0	2	1	1	1
0:g7944.t1	0:g7944.t1	9	9	9		1	9	9	9	5	3	3	4	3	4	2	4	3	5	4	5	4	3	3	5	2	4	5	3	3	5	3	3	4	3	4	2	4	3	5	4	5	4	3	3	5	2	4	5
0:g7951.t1;0:g7951.t2	0:g7951.t1;0:g7951.t2	2;1	2;1	2;1	;	2	2	2	2	1	0	0	0	1	1	1	1	1	2	2	0	0	1	1	0	0	0	2	0	0	1	0	0	0	1	1	1	1	1	2	2	0	0	1	1	0	0	0	2
0:g799.t1	0:g799.t1	12	12	12		1	12	12	12	1	2	3	6	4	6	6	7	3	2	3	1	5	5	4	0	3	2	3	2	2	1	2	3	6	4	6	6	7	3	2	3	1	5	5	4	0	3	2	3
0:g7990.t1	0:g7990.t1	1	1	1		1	1	1	1	0	0	0	1	1	0	0	0	1	0	1	0	0	0	0	0	0	0	0	0	0	0	0	0	1	1	0	0	0	1	0	1	0	0	0	0	0	0	0	0
0:g7993.t1	0:g7993.t1	3	3	3		1	3	3	3	2	0	0	1	0	0	0	0	0	0	0	2	0	0	0	2	0	0	0	0	0	2	0	0	1	0	0	0	0	0	0	0	2	0	0	0	2	0	0	0
0:g8018.t1	0:g8018.t1	2	2	2		1	2	2	2	0	1	0	0	0	0	0	0	0	0	0	0	0	0	0	0	0	0	0	2	1	0	1	0	0	0	0	0	0	0	0	0	0	0	0	0	0	0	0	0
0:g8030.t2;0:g8030.t3;0:g8030.t1;0:g8030.t4	0:g8030.t2;0:g8030.t3;0:g8030.t1	7;7;7;1	7;7;7;1	7;7;7;1	;;	4	7	7	7	3	1	2	3	3	2	4	2	5	5	5	1	2	2	4	1	4	3	2	2	2	3	1	2	3	3	2	4	2	5	5	5	1	2	2	4	1	4	3	2
0:g8043.t2;0:g8043.t3;0:g8043.t1	0:g8043.t2;0:g8043.t3;0:g8043.t1	2;2;1	2;2;1	2;2;1	;;	3	2	2	2	2	0	1	0	1	0	0	0	0	0	1	2	0	0	0	0	0	2	1	0	0	2	0	1	0	1	0	0	0	0	0	1	2	0	0	0	0	0	2	1
0:g805.t1	0:g805.t1	4	4	4		1	4	4	4	2	1	2	2	2	0	1	0	1	1	2	3	0	0	0	1	2	2	1	1	1	2	1	2	2	2	0	1	0	1	1	2	3	0	0	0	1	2	2	1
0:g8056.t1	0:g8056.t1	14	14	14		1	14	14	14	2	4	5	5	4	4	7	5	5	5	4	1	2	2	2	2	5	2	1	4	4	2	4	5	5	4	4	7	5	5	5	4	1	2	2	2	2	5	2	1
0:g8061.t1	0:g8061.t1	7	7	7		1	7	7	7	2	3	1	3	3	2	1	2	1	4	3	5	1	2	2	5	2	1	2	3	2	2	3	1	3	3	2	1	2	1	4	3	5	1	2	2	5	2	1	2
0:g8066.t1	0:g8066.t1	2	2	2		1	2	2	2	1	0	0	0	0	0	0	1	0	0	0	0	1	1	1	0	2	0	0	0	0	1	0	0	0	0	0	0	1	0	0	0	0	1	1	1	0	2	0	0
0:g8068.t1	0:g8068.t1	7	7	7		1	7	7	7	0	2	2	3	1	2	1	1	3	1	1	1	4	4	4	2	3	0	1	3	0	0	2	2	3	1	2	1	1	3	1	1	1	4	4	4	2	3	0	1
0:g8071.t1	0:g8071.t1	3	3	3		1	3	3	3	1	0	0	0	0	0	0	0	1	0	1	1	0	0	0	0	0	0	1	0	2	1	0	0	0	0	0	0	0	1	0	1	1	0	0	0	0	0	0	1
0:g8073.t1	0:g8073.t1	5	5	5		1	5	5	5	1	0	1	0	1	5	3	3	2	3	3	1	0	0	1	0	2	1	3	1	0	1	0	1	0	1	5	3	3	2	3	3	1	0	0	1	0	2	1	3
0:g8078.t1	0:g8078.t1	6	6	6		1	6	6	6	1	2	1	2	3	1	2	3	4	3	1	0	3	0	1	0	2	1	1	1	2	1	2	1	2	3	1	2	3	4	3	1	0	3	0	1	0	2	1	1
0:g8088.t1;0:g8088.t2	0:g8088.t1;0:g8088.t2	10;10	10;10	10;10	;	2	10	10	10	5	4	5	3	5	5	5	3	5	4	3	8	5	4	2	4	3	3	3	4	6	5	4	5	3	5	5	5	3	5	4	3	8	5	4	2	4	3	3	3
0:g8107.t1;gnl|Amel_4.5|GB47310-PA	0:g8107.t1	5;1	5;1	5;1		2	5	5	5	4	2	2	1	2	1	0	1	1	2	3	3	0	0	0	3	1	3	1	2	1	4	2	2	1	2	1	0	1	1	2	3	3	0	0	0	3	1	3	1
0:g8123.t1	0:g8123.t1	8	8	8		1	8	8	8	1	1	2	2	3	1	2	1	5	5	7	1	2	4	3	1	3	2	1	3	2	1	1	2	2	3	1	2	1	5	5	7	1	2	4	3	1	3	2	1
gi|283754324|gb|ADDG01010535.1|:True:1997;0:g8125.t1	gi|283754324|gb|ADDG01010535.1|:True:1997;0:g8125.t1	3;3	3;3	3;3	;	2	3	3	3	1	1	2	1	1	1	0	1	2	2	1	1	1	0	1	1	1	1	2	2	2	1	1	2	1	1	1	0	1	2	2	1	1	1	0	1	1	1	1	2
0:g8126.t1	0:g8126.t1	12	12	12		1	12	12	12	6	8	4	2	5	0	0	1	9	10	9	4	1	0	1	4	4	5	6	8	7	6	8	4	2	5	0	0	1	9	10	9	4	1	0	1	4	4	5	6
0:g8127.t1	0:g8127.t1	1	1	1		1	1	1	1	0	0	0	0	0	0	0	0	0	0	0	1	0	0	0	0	1	0	0	0	0	0	0	0	0	0	0	0	0	0	0	0	1	0	0	0	0	1	0	0
0:g8128.t1	0:g8128.t1	15	15	15		1	15	15	15	5	4	7	7	10	3	3	4	7	8	6	8	4	3	6	7	7	8	8	8	5	5	4	7	7	10	3	3	4	7	8	6	8	4	3	6	7	7	8	8
0:g8144.t1	0:g8144.t1	5	5	5		1	5	5	5	0	1	2	0	1	1	2	1	2	1	2	0	2	2	0	0	2	2	0	2	0	0	1	2	0	1	1	2	1	2	1	2	0	2	2	0	0	2	2	0
0:g8146.t1	0:g8146.t1	10	10	10		1	10	10	10	9	5	5	6	5	3	3	2	6	7	6	9	4	4	3	8	3	5	2	6	4	9	5	5	6	5	3	3	2	6	7	6	9	4	4	3	8	3	5	2
0:g8147.t1;gnl|Amel_4.5|GB52498-PA	0:g8147.t1	10;1	10;1	10;1		2	10	10	10	4	4	4	2	4	5	4	4	5	5	5	3	2	4	3	6	3	5	5	4	5	4	4	4	2	4	5	4	4	5	5	5	3	2	4	3	6	3	5	5
0:g8166.t1	0:g8166.t1	9	9	9		1	9	9	9	4	3	4	3	5	7	6	6	5	7	7	5	3	5	4	5	4	5	3	4	3	4	3	4	3	5	7	6	6	5	7	7	5	3	5	4	5	4	5	3
0:g8167.t1;0:g8167.t2	0:g8167.t1;0:g8167.t2	2;2	2;2	2;2	;	2	2	2	2	0	0	1	0	0	1	0	0	1	1	1	0	0	0	0	0	0	0	0	0	1	0	0	1	0	0	1	0	0	1	1	1	0	0	0	0	0	0	0	0
0:g8179.t1	0:g8179.t1	1	1	1		1	1	1	1	1	0	0	0	0	0	0	0	0	1	1	1	0	0	0	1	1	0	1	1	0	1	0	0	0	0	0	0	0	0	1	1	1	0	0	0	1	1	0	1
0:g8186.t1	0:g8186.t1	20	7	6		1	20	7	6	6	7	8	11	7	8	12	8	10	10	12	7	6	11	10	8	8	7	11	7	7	2	1	2	1	2	2	2	1	4	3	3	2	1	3	3	2	3	1	4
0:g8192.t1	0:g8192.t1	2	2	2		1	2	2	2	0	0	0	0	0	2	1	1	0	0	0	0	0	0	0	0	1	2	0	0	0	0	0	0	0	0	2	1	1	0	0	0	0	0	0	0	0	1	2	0
0:g8196.t1	0:g8196.t1	4	4	4		1	4	4	4	2	3	2	2	1	1	1	2	1	3	2	3	2	3	2	3	1	3	2	2	2	2	3	2	2	1	1	1	2	1	3	2	3	2	3	2	3	1	3	2
0:g8208.t1	0:g8208.t1	17	17	17		1	17	17	17	9	10	9	6	6	6	7	7	7	7	10	7	8	4	8	10	7	6	4	8	10	9	10	9	6	6	6	7	7	7	7	10	7	8	4	8	10	7	6	4
0:g8211.t1	0:g8211.t1	31	31	31		1	31	31	31	16	19	15	14	16	14	12	16	20	25	21	18	14	14	13	16	22	19	17	11	19	16	19	15	14	16	14	12	16	20	25	21	18	14	14	13	16	22	19	17
0:g8212.t1	0:g8212.t1	13	13	7		1	13	13	7	8	6	0	6	5	5	1	2	4	4	7	9	6	4	3	6	7	6	5	6	5	8	6	0	6	5	5	1	2	4	4	7	9	6	4	3	6	7	6	5
0:g8214.t1	0:g8214.t1	2	2	2		1	2	2	2	0	1	2	1	2	1	1	1	1	1	1	0	1	1	1	0	2	1	2	0	0	0	1	2	1	2	1	1	1	1	1	1	0	1	1	1	0	2	1	2
0:g8226.t1	0:g8226.t1	15	15	15		1	15	15	15	4	7	7	5	5	4	6	4	11	11	11	6	4	7	5	5	8	8	7	6	5	4	7	7	5	5	4	6	4	11	11	11	6	4	7	5	5	8	8	7
0:g8238.t1	0:g8238.t1	14	14	14		1	14	14	14	6	2	4	6	4	3	4	3	3	3	3	5	2	3	3	7	2	3	1	1	2	6	2	4	6	4	3	4	3	3	3	3	5	2	3	3	7	2	3	1
0:g8245.t1	0:g8245.t1	2	2	2		1	2	2	2	0	0	0	0	1	0	1	0	1	1	1	0	1	2	1	0	1	1	1	0	0	0	0	0	0	1	0	1	0	1	1	1	0	1	2	1	0	1	1	1
0:g8271.t1	0:g8271.t1	2	2	2		1	2	2	2	0	0	0	0	0	1	0	1	0	0	0	1	0	0	0	0	1	0	0	0	0	0	0	0	0	0	1	0	1	0	0	0	1	0	0	0	0	1	0	0
0:g8276.t1	0:g8276.t1	5	5	5		1	5	5	5	0	1	2	2	4	0	0	0	3	0	2	2	0	1	0	2	1	2	2	3	2	0	1	2	2	4	0	0	0	3	0	2	2	0	1	0	2	1	2	2
0:g8293.t1	0:g8293.t1	5	5	5		1	5	5	5	3	1	1	0	1	1	2	2	0	1	3	2	0	0	0	2	1	3	0	1	1	3	1	1	0	1	1	2	2	0	1	3	2	0	0	0	2	1	3	0
0:g8296.t1	0:g8296.t1	6	6	6		1	6	6	6	0	0	3	2	2	0	0	0	1	1	1	0	3	0	2	0	1	4	3	1	0	0	0	3	2	2	0	0	0	1	1	1	0	3	0	2	0	1	4	3
0:g8305.t1	0:g8305.t1	3	3	3		1	3	3	3	1	2	0	0	0	0	1	2	3	2	3	1	3	2	1	0	1	1	2	1	2	1	2	0	0	0	0	1	2	3	2	3	1	3	2	1	0	1	1	2
0:g8315.t1	0:g8315.t1	32	32	19		1	32	32	19	26	24	22	18	16	17	21	17	25	26	25	28	19	20	21	24	21	23	21	24	22	26	24	22	18	16	17	21	17	25	26	25	28	19	20	21	24	21	23	21
0:g8326.t1	0:g8326.t1	3	3	3		1	3	3	3	0	0	2	1	2	0	0	0	0	2	1	0	1	0	0	0	2	2	2	0	0	0	0	2	1	2	0	0	0	0	2	1	0	1	0	0	0	2	2	2
0:g8329.t1	0:g8329.t1	5	5	5		1	5	5	5	2	2	1	1	0	0	0	0	2	2	1	4	0	1	0	3	2	0	0	0	2	2	2	1	1	0	0	0	0	2	2	1	4	0	1	0	3	2	0	0
0:g833.t1	0:g833.t1	1	1	1		1	1	1	1	1	1	1	0	1	1	0	0	1	1	1	1	0	1	0	1	1	1	1	1	0	1	1	1	0	1	1	0	0	1	1	1	1	0	1	0	1	1	1	1
0:g8336.t2;0:g8336.t1	0:g8336.t2;0:g8336.t1	9;9	9;9	9;9	;	2	9	9	9	0	1	1	1	2	2	1	1	7	6	7	0	1	1	3	0	3	2	4	6	2	0	1	1	1	2	2	1	1	7	6	7	0	1	1	3	0	3	2	4
0:g8342.t1	0:g8342.t1	6	6	6		1	6	6	6	4	4	3	3	3	5	6	5	4	3	4	4	2	2	2	2	2	3	4	4	5	4	4	3	3	3	5	6	5	4	3	4	4	2	2	2	2	2	3	4
0:g8351.t1	0:g8351.t1	13	13	13		1	13	13	13	5	5	6	4	5	7	6	5	5	5	6	6	6	4	6	4	4	5	4	7	4	5	5	6	4	5	7	6	5	5	5	6	6	6	4	6	4	4	5	4
0:g8363.t1;gnl|Amel_4.5|GB42479-PA	0:g8363.t1	23;4	23;4	23;4		2	23	23	23	7	9	7	10	12	16	14	13	7	9	10	10	9	9	7	6	10	9	12	9	10	7	9	7	10	12	16	14	13	7	9	10	10	9	9	7	6	10	9	12
0:g8384.t2;0:g8384.t1;0:g8384.t3	0:g8384.t2;0:g8384.t1;0:g8384.t3	9;9;9	9;9;9	9;9;9	;;	3	9	9	9	0	0	3	1	4	4	2	3	2	0	0	0	1	1	1	1	1	1	1	1	1	0	0	3	1	4	4	2	3	2	0	0	0	1	1	1	1	1	1	1
0:g8387.t1	0:g8387.t1	3	3	3		1	3	3	3	0	1	0	1	1	1	1	0	2	0	2	1	0	0	0	1	0	0	0	0	0	0	1	0	1	1	1	1	0	2	0	2	1	0	0	0	1	0	0	0
0:g8396.t1	0:g8396.t1	13	13	13		1	13	13	13	5	5	9	7	5	3	6	3	9	8	8	6	5	6	5	7	4	10	12	6	4	5	5	9	7	5	3	6	3	9	8	8	6	5	6	5	7	4	10	12
0:g8404.t2;0:g8404.t1	0:g8404.t2;0:g8404.t1	3;3	3;3	3;3	;	2	3	3	3	2	1	0	0	0	0	1	0	0	0	0	2	0	0	0	3	0	0	0	1	3	2	1	0	0	0	0	1	0	0	0	0	2	0	0	0	3	0	0	0
0:g8405.t1	0:g8405.t1	7	7	7		1	7	7	7	4	0	1	1	1	1	2	1	2	2	2	5	2	0	1	2	2	3	2	1	0	4	0	1	1	1	1	2	1	2	2	2	5	2	0	1	2	2	3	2
0:g8407.t1;gnl|Amel_4.5|GB53333-PA	0:g8407.t1	30;6	30;6	30;6		2	30	30	30	11	12	14	15	10	14	12	16	16	18	16	16	12	13	12	17	21	13	14	14	9	11	12	14	15	10	14	12	16	16	18	16	16	12	13	12	17	21	13	14
0:g8421.t1	0:g8421.t1	1	1	1		1	1	1	1	0	1	0	1	1	0	0	0	0	0	0	0	0	1	0	0	0	0	0	1	0	0	1	0	1	1	0	0	0	0	0	0	0	0	1	0	0	0	0	0
0:g843.t1	0:g843.t1	4	4	4		1	4	4	4	0	0	0	1	0	4	3	2	0	0	0	0	2	2	3	0	0	1	0	1	0	0	0	0	1	0	4	3	2	0	0	0	0	2	2	3	0	0	1	0
0:g8456.t1	0:g8456.t1	6	6	6		1	6	6	6	3	3	3	3	2	2	3	1	5	3	3	2	3	1	4	3	4	4	3	3	1	3	3	3	3	2	2	3	1	5	3	3	2	3	1	4	3	4	4	3
0:g8517.t1	0:g8517.t1	3	3	3		1	3	3	3	2	0	1	2	1	1	1	0	2	2	2	2	2	1	1	2	2	3	2	1	0	2	0	1	2	1	1	1	0	2	2	2	2	2	1	1	2	2	3	2
0:g8535.t1	0:g8535.t1	12	12	12		1	12	12	12	10	7	4	5	4	3	2	0	6	9	7	7	3	0	6	9	3	9	9	7	6	10	7	4	5	4	3	2	0	6	9	7	7	3	0	6	9	3	9	9
0:g8546.t1	0:g8546.t1	3	3	3		1	3	3	3	3	1	1	1	1	1	0	0	3	1	1	3	0	1	0	2	3	2	2	2	1	3	1	1	1	1	1	0	0	3	1	1	3	0	1	0	2	3	2	2
0:g8549.t1	0:g8549.t1	1	1	1		1	1	1	1	0	0	0	0	0	1	0	0	1	0	0	1	0	1	0	0	0	0	0	0	0	0	0	0	0	0	1	0	0	1	0	0	1	0	1	0	0	0	0	0
0:g8550.t1;gnl|Amel_4.5|GB41867-PA	0:g8550.t1	44;3	44;3	43;2		2	44	44	43	28	19	23	19	19	13	18	17	23	33	33	28	23	17	18	25	23	30	22	20	19	28	19	23	19	19	13	18	17	23	33	33	28	23	17	18	25	23	30	22
0:g8552.t1	0:g8552.t1	9	9	9		1	9	9	9	6	5	4	3	3	1	1	2	6	5	6	6	1	1	0	6	2	7	5	5	4	6	5	4	3	3	1	1	2	6	5	6	6	1	1	0	6	2	7	5
0:g8565.t1	0:g8565.t1	1	1	1		1	1	1	1	0	0	0	0	0	1	1	0	0	0	0	0	0	1	0	0	0	0	0	0	0	0	0	0	0	0	1	1	0	0	0	0	0	0	1	0	0	0	0	0
0:g8571.t2;0:g8571.t1	0:g8571.t2;0:g8571.t1	3;3	3;3	3;3	;	2	3	3	3	2	0	0	0	0	0	0	0	0	0	0	2	0	0	0	1	0	0	0	0	1	2	0	0	0	0	0	0	0	0	0	0	2	0	0	0	1	0	0	0
0:g8578.t1	0:g8578.t1	7	7	7		1	7	7	7	3	3	2	2	3	1	1	3	1	3	3	2	0	0	0	2	4	2	2	2	5	3	3	2	2	3	1	1	3	1	3	3	2	0	0	0	2	4	2	2
0:g8579.t1	0:g8579.t1	2	2	2		1	2	2	2	0	0	1	1	1	0	0	0	0	0	0	0	1	0	1	0	1	2	2	0	0	0	0	1	1	1	0	0	0	0	0	0	0	1	0	1	0	1	2	2
0:g8591.t1;0:g8591.t3	0:g8591.t1;0:g8591.t3	10;9	10;9	1;1	;	2	10	10	1	7	2	4	3	1	2	1	2	3	3	0	8	1	2	1	5	2	2	3	1	1	7	2	4	3	1	2	1	2	3	3	0	8	1	2	1	5	2	2	3
0:g8591.t2	0:g8591.t2	10	1	1		1	10	1	1	6	2	4	3	1	2	1	2	3	3	0	8	1	2	1	5	2	1	2	1	1	0	0	0	0	0	0	0	0	0	0	0	1	0	0	0	0	0	0	0
0:g8595.t1	0:g8595.t1	2	2	2		1	2	2	2	2	0	0	0	0	0	0	0	0	0	0	2	0	0	0	1	0	0	1	1	0	2	0	0	0	0	0	0	0	0	0	0	2	0	0	0	1	0	0	1
0:g8610.t1	0:g8610.t1	5	5	5		1	5	5	5	2	0	1	1	1	1	1	0	2	2	2	1	3	2	2	3	1	1	2	1	0	2	0	1	1	1	1	1	0	2	2	2	1	3	2	2	3	1	1	2
0:g8611.t1	0:g8611.t1	1	1	1		1	1	1	1	1	0	0	1	0	0	1	0	0	0	0	0	0	0	0	0	0	0	0	1	0	1	0	0	1	0	0	1	0	0	0	0	0	0	0	0	0	0	0	0
0:g8613.t1	0:g8613.t1	24	24	24		1	24	24	24	11	15	11	8	8	11	14	14	13	17	17	10	11	13	10	12	15	13	14	12	15	11	15	11	8	8	11	14	14	13	17	17	10	11	13	10	12	15	13	14
0:g8618.t1	0:g8618.t1	4	4	4		1	4	4	4	0	2	1	1	1	2	2	3	1	0	0	0	0	1	1	0	0	1	1	0	0	0	2	1	1	1	2	2	3	1	0	0	0	0	1	1	0	0	1	1
0:g8621.t1	0:g8621.t1	11	11	11		1	11	11	11	6	3	3	3	4	5	4	5	5	8	4	6	3	5	1	8	5	7	6	4	2	6	3	3	3	4	5	4	5	5	8	4	6	3	5	1	8	5	7	6
0:g8623.t1;gnl|Amel_4.5|GB42559-PA	0:g8623.t1;gnl|Amel_4.5|GB42559-PA	2;1	2;1	2;1	;	2	2	2	2	1	0	0	0	0	0	0	0	1	0	0	0	0	0	0	0	1	1	0	1	1	1	0	0	0	0	0	0	0	1	0	0	0	0	0	0	0	1	1	0
0:g8632.t1	0:g8632.t1	5	5	5		1	5	5	5	4	1	0	2	0	2	1	1	0	1	0	3	0	2	0	4	0	1	0	0	0	4	1	0	2	0	2	1	1	0	1	0	3	0	2	0	4	0	1	0
0:g8644.t1	0:g8644.t1	2	2	2		1	2	2	2	0	0	0	0	0	0	0	0	0	0	0	1	0	0	0	0	0	0	1	0	0	0	0	0	0	0	0	0	0	0	0	0	1	0	0	0	0	0	0	1
0:g8646.t1	0:g8646.t1	7	7	7		1	7	7	7	3	7	5	4	3	0	1	1	5	5	6	5	3	1	3	6	4	3	5	6	3	3	7	5	4	3	0	1	1	5	5	6	5	3	1	3	6	4	3	5
0:g8649.t1;gi|283703918|gb|ADDG01060940.1|:True:1140	0:g8649.t1;gi|283703918|gb|ADDG01060940.1|:True:1140	3;3	3;3	3;3	;	2	3	3	3	2	1	0	1	0	0	0	0	0	0	1	3	0	0	0	2	0	2	1	2	0	2	1	0	1	0	0	0	0	0	0	1	3	0	0	0	2	0	2	1
0:g8664.t1	0:g8664.t1	8	8	8		1	8	8	8	1	0	0	0	1	4	2	5	2	1	1	0	2	2	2	0	1	1	2	1	0	1	0	0	0	1	4	2	5	2	1	1	0	2	2	2	0	1	1	2
0:g867.t1	0:g867.t1	7	7	7		1	7	7	7	4	5	4	4	2	1	2	2	1	3	3	5	3	3	3	4	4	4	4	4	2	4	5	4	4	2	1	2	2	1	3	3	5	3	3	3	4	4	4	4
0:g8676.t1	0:g8676.t1	30	30	30		1	30	30	30	3	6	16	11	16	11	12	9	12	13	7	6	6	13	6	6	9	11	9	10	7	3	6	16	11	16	11	12	9	12	13	7	6	6	13	6	6	9	11	9
0:g8684.t1	0:g8684.t1	8	8	8		1	8	8	8	5	2	2	1	3	2	2	2	4	6	2	5	3	2	4	1	3	4	2	1	1	5	2	2	1	3	2	2	2	4	6	2	5	3	2	4	1	3	4	2
0:g8697.t1	0:g8697.t1	11	11	11		1	11	11	11	6	5	4	3	4	6	5	5	5	8	5	5	5	4	6	2	5	3	8	4	4	6	5	4	3	4	6	5	5	5	8	5	5	5	4	6	2	5	3	8
0:g8698.t1	0:g8698.t1	13	13	13		1	13	13	13	8	10	8	9	7	9	6	6	6	10	9	7	7	9	8	10	8	10	7	10	9	8	10	8	9	7	9	6	6	6	10	9	7	7	9	8	10	8	10	7
0:g87.t1	0:g87.t1	6	6	6		1	6	6	6	2	2	1	3	3	1	3	3	2	1	2	1	0	1	0	2	2	2	1	4	4	2	2	1	3	3	1	3	3	2	1	2	1	0	1	0	2	2	2	1
0:g870.t1	0:g870.t1	8	8	7		1	8	8	7	0	1	1	2	1	4	2	3	3	1	2	1	2	1	2	2	2	2	2	2	1	0	1	1	2	1	4	2	3	3	1	2	1	2	1	2	2	2	2	2
0:g8717.t1;gnl|Amel_4.5|GB49515-PA	0:g8717.t1	5;1	5;1	5;1		2	5	5	5	0	1	1	0	0	1	1	1	2	1	2	1	1	1	1	0	2	2	2	0	1	0	1	1	0	0	1	1	1	2	1	2	1	1	1	1	0	2	2	2
0:g8730.t1	0:g8730.t1	2	2	2		1	2	2	2	0	0	1	2	2	0	0	0	0	0	1	0	0	0	0	0	0	0	0	0	0	0	0	1	2	2	0	0	0	0	0	1	0	0	0	0	0	0	0	0
0:g8740.t1	0:g8740.t1	3	3	3		1	3	3	3	1	1	0	0	0	1	1	1	0	1	1	1	1	2	2	0	0	1	1	0	0	1	1	0	0	0	1	1	1	0	1	1	1	1	2	2	0	0	1	1
0:g8747.t1;gnl|Amel_4.5|GB47635-PA	0:g8747.t1	11;2	11;2	11;2		2	11	11	11	1	3	2	1	3	4	4	4	3	5	3	3	2	2	3	2	2	2	4	4	4	1	3	2	1	3	4	4	4	3	5	3	3	2	2	3	2	2	2	4
0:g875.t1	0:g875.t1	7	7	7		1	7	7	7	1	0	2	1	1	3	3	3	1	0	1	0	0	1	0	1	1	1	1	1	0	1	0	2	1	1	3	3	3	1	0	1	0	0	1	0	1	1	1	1
0:g8753.t2;0:g8753.t1	0:g8753.t2;0:g8753.t1	20;20	20;20	20;20	;	2	20	20	20	3	5	3	4	4	9	8	6	9	6	7	3	10	6	8	0	7	3	3	4	4	3	5	3	4	4	9	8	6	9	6	7	3	10	6	8	0	7	3	3
0:g8756.t1	0:g8756.t1	11	11	11		1	11	11	11	1	5	1	0	3	5	4	7	9	8	11	0	8	8	8	0	7	5	7	3	8	1	5	1	0	3	5	4	7	9	8	11	0	8	8	8	0	7	5	7
0:g8795.t1	0:g8795.t1	4	4	4		1	4	4	4	0	0	1	1	0	2	1	1	0	1	1	0	1	1	1	0	2	2	1	0	1	0	0	1	1	0	2	1	1	0	1	1	0	1	1	1	0	2	2	1
0:g8806.t1	0:g8806.t1	6	6	6		1	6	6	6	4	3	3	3	3	2	3	1	5	3	3	3	2	3	4	3	2	3	3	1	4	4	3	3	3	3	2	3	1	5	3	3	3	2	3	4	3	2	3	3
0:g881.t1	0:g881.t1	2	2	2		1	2	2	2	0	1	0	0	1	1	1	1	1	1	1	0	1	1	0	0	1	1	1	0	1	0	1	0	0	1	1	1	1	1	1	1	0	1	1	0	0	1	1	1
0:g8822.t1	0:g8822.t1	5	5	5		1	5	5	5	3	1	1	1	0	0	0	0	3	4	2	2	1	1	0	2	2	3	2	0	0	3	1	1	1	0	0	0	0	3	4	2	2	1	1	0	2	2	3	2
0:g8834.t1	0:g8834.t1	2	2	2		1	2	2	2	0	0	0	0	0	0	1	1	0	0	0	0	0	0	0	0	0	0	0	0	0	0	0	0	0	0	0	1	1	0	0	0	0	0	0	0	0	0	0	0
0:g8840.t1	0:g8840.t1	4	4	4		1	4	4	4	1	2	2	0	2	2	1	3	1	1	1	1	1	0	1	0	1	2	1	3	0	1	2	2	0	2	2	1	3	1	1	1	1	1	0	1	0	1	2	1
0:g8842.t2;0:g8842.t1	0:g8842.t2;0:g8842.t1	7;4	7;4	7;4	;	2	7	7	7	5	1	4	2	4	5	6	6	3	3	4	5	2	3	2	4	1	3	3	3	1	5	1	4	2	4	5	6	6	3	3	4	5	2	3	2	4	1	3	3
0:g8847.t1	0:g8847.t1	2	2	2		1	2	2	2	0	1	1	1	1	1	2	2	1	0	1	0	1	1	1	0	0	0	0	0	0	0	1	1	1	1	1	2	2	1	0	1	0	1	1	1	0	0	0	0
0:g8852.t1	0:g8852.t1	5	5	5		1	5	5	5	1	0	2	1	0	2	2	3	2	2	2	1	0	2	0	0	2	1	2	1	0	1	0	2	1	0	2	2	3	2	2	2	1	0	2	0	0	2	1	2
0:g8858.t2;0:g8858.t1	0:g8858.t2;0:g8858.t1	3;3	3;3	3;3	;	2	3	3	3	0	0	0	0	0	1	3	0	0	0	0	0	0	0	0	0	1	0	0	0	0	0	0	0	0	0	1	3	0	0	0	0	0	0	0	0	0	1	0	0
0:g8863.t1	0:g8863.t1	2	2	2		1	2	2	2	0	0	0	1	0	1	1	1	0	1	0	0	0	0	0	0	0	0	1	1	1	0	0	0	1	0	1	1	1	0	1	0	0	0	0	0	0	0	0	1
0:g8875.t1	0:g8875.t1	3	3	3		1	3	3	3	2	2	1	2	2	2	1	1	2	2	2	1	1	1	1	0	1	2	2	1	2	2	2	1	2	2	2	1	1	2	2	2	1	1	1	1	0	1	2	2
0:g8884.t1	0:g8884.t1	9	9	9		1	9	9	9	1	1	2	2	3	4	3	3	1	2	2	1	1	2	2	2	1	1	2	4	2	1	1	2	2	3	4	3	3	1	2	2	1	1	2	2	2	1	1	2
0:g8889.t1	0:g8889.t1	7	7	7		1	7	7	7	3	3	3	4	3	3	3	2	2	3	3	3	2	2	2	4	1	3	3	3	1	3	3	3	4	3	3	3	2	2	3	3	3	2	2	2	4	1	3	3
0:g889.t1	0:g889.t1	8	8	8		1	8	8	8	3	3	2	4	2	3	1	2	4	3	3	4	2	1	2	4	6	4	5	4	4	3	3	2	4	2	3	1	2	4	3	3	4	2	1	2	4	6	4	5
0:g8897.t1	0:g8897.t1	3	3	3		1	3	3	3	0	1	0	1	0	1	1	1	1	1	1	0	1	1	3	0	1	0	0	0	0	0	1	0	1	0	1	1	1	1	1	1	0	1	1	3	0	1	0	0
0:g8899.t1	0:g8899.t1	4	4	4		1	4	4	4	0	1	0	0	1	0	0	0	1	0	0	1	0	0	0	0	0	0	0	3	2	0	1	0	0	1	0	0	0	1	0	0	1	0	0	0	0	0	0	0
0:g8902.t1	0:g8902.t1	3	3	3		1	3	3	3	0	1	1	0	0	0	0	1	0	1	1	0	1	2	3	0	1	0	1	0	0	0	1	1	0	0	0	0	1	0	1	1	0	1	2	3	0	1	0	1
0:g8906.t1	0:g8906.t1	6	6	4		1	6	6	4	2	4	0	1	0	1	2	2	1	1	1	2	0	0	1	2	3	0	2	1	0	2	4	0	1	0	1	2	2	1	1	1	2	0	0	1	2	3	0	2
0:g8907.t1	0:g8907.t1	6	6	6		1	6	6	6	2	3	1	0	1	3	2	3	2	2	1	3	1	0	0	3	3	2	2	2	2	2	3	1	0	1	3	2	3	2	2	1	3	1	0	0	3	3	2	2
0:g8911.t1	0:g8911.t1	2	2	2		1	2	2	2	1	0	0	0	0	2	2	1	1	0	0	1	0	0	0	0	1	0	0	1	0	1	0	0	0	0	2	2	1	1	0	0	1	0	0	0	0	1	0	0
0:g8920.t1	0:g8920.t1	30	30	30		1	30	30	30	20	19	16	16	18	16	18	19	22	21	24	19	14	18	15	18	19	17	21	16	18	20	19	16	16	18	16	18	19	22	21	24	19	14	18	15	18	19	17	21
0:g8927.t1	0:g8927.t1	5	5	5		1	5	5	5	4	1	2	3	3	2	2	0	3	3	3	5	1	1	3	4	2	2	4	3	2	4	1	2	3	3	2	2	0	3	3	3	5	1	1	3	4	2	2	4
0:g8935.t1	0:g8935.t1	5	5	5		1	5	5	5	1	0	0	0	0	2	2	2	0	1	1	1	1	1	0	3	0	0	0	0	0	1	0	0	0	0	2	2	2	0	1	1	1	1	1	0	3	0	0	0
0:g8936.t1	0:g8936.t1	2	2	2		1	2	2	2	1	1	1	1	2	0	0	1	0	0	1	1	0	1	0	2	1	0	0	1	1	1	1	1	1	2	0	0	1	0	0	1	1	0	1	0	2	1	0	0
0:g8939.t1	0:g8939.t1	4	4	4		1	4	4	4	1	2	2	2	3	2	3	2	1	0	2	3	2	2	3	3	0	2	0	1	2	1	2	2	2	3	2	3	2	1	0	2	3	2	2	3	3	0	2	0
0:g8945.t1	0:g8945.t1	1	1	1		1	1	1	1	1	1	0	0	0	1	1	1	0	0	0	0	1	1	0	1	0	0	0	1	0	1	1	0	0	0	1	1	1	0	0	0	0	1	1	0	1	0	0	0
0:g8954.t2;0:g8954.t3;0:g8954.t1	0:g8954.t2;0:g8954.t3;0:g8954.t1	9;9;8	9;9;8	9;9;8	;;	3	9	9	9	2	4	4	4	3	5	4	2	3	4	4	1	3	3	5	1	4	3	2	3	2	2	4	4	4	3	5	4	2	3	4	4	1	3	3	5	1	4	3	2
0:g897.t1;0:g897.t2	0:g897.t1;0:g897.t2	3;3	3;3	3;3	;	2	3	3	3	2	0	1	0	1	2	2	1	2	2	2	2	1	1	1	3	2	2	2	0	1	2	0	1	0	1	2	2	1	2	2	2	2	1	1	1	3	2	2	2
0:g8981.t1;0:g8981.t2	0:g8981.t1;0:g8981.t2	5;5	5;5	5;5	;	2	5	5	5	1	0	3	1	1	1	3	3	2	1	1	2	0	0	1	0	3	3	2	1	1	1	0	3	1	1	1	3	3	2	1	1	2	0	0	1	0	3	3	2
0:g8991.t1	0:g8991.t1	7	5	3		1	7	5	3	0	3	1	1	1	2	2	3	4	5	3	0	1	3	2	0	5	3	3	2	3	0	2	0	0	0	2	2	3	3	4	2	0	1	2	2	0	4	2	2
0:g8995.t1;gi|283678730|gb|ADDG01086121.1|:True:1	0:g8995.t1	33;2	33;2	33;2		2	33	33	33	13	13	18	12	15	12	16	18	23	22	19	14	11	10	14	15	8	18	12	16	12	13	13	18	12	15	12	16	18	23	22	19	14	11	10	14	15	8	18	12
0:g8999.t1	0:g8999.t1	19	19	17		1	19	19	17	13	9	8	10	9	7	8	9	11	13	13	11	7	9	6	12	10	8	10	12	8	13	9	8	10	9	7	8	9	11	13	13	11	7	9	6	12	10	8	10
0:g9006.t1	0:g9006.t1	4	4	4		1	4	4	4	2	2	1	2	2	1	1	0	1	3	1	2	1	2	1	3	3	2	2	0	4	2	2	1	2	2	1	1	0	1	3	1	2	1	2	1	3	3	2	2
0:g9007.t1	0:g9007.t1	9	9	9		1	9	9	9	1	3	2	3	3	2	5	2	3	2	3	1	1	2	3	1	3	4	3	5	7	1	3	2	3	3	2	5	2	3	2	3	1	1	2	3	1	3	4	3
0:g9008.t1	0:g9008.t1	4	4	4		1	4	4	4	3	2	1	0	0	3	3	3	2	1	1	1	1	1	1	2	3	3	4	2	1	3	2	1	0	0	3	3	3	2	1	1	1	1	1	1	2	3	3	4
0:g9015.t1	0:g9015.t1	2	2	2		1	2	2	2	1	0	0	0	0	0	0	0	1	0	2	2	1	0	1	1	0	1	0	0	0	1	0	0	0	0	0	0	0	1	0	2	2	1	0	1	1	0	1	0
0:g9016.t1;0:g9016.t2;gnl|Amel_4.5|GB52346-PA	0:g9016.t1;0:g9016.t2	3;3;1	3;3;1	3;3;1	;	3	3	3	3	0	0	0	0	0	2	3	1	0	0	0	0	0	0	0	0	0	0	0	0	1	0	0	0	0	0	2	3	1	0	0	0	0	0	0	0	0	0	0	0
0:g9021.t1	0:g9021.t1	6	6	6		1	6	6	6	0	0	1	0	1	5	5	5	0	0	0	0	0	0	0	0	1	1	1	0	0	0	0	1	0	1	5	5	5	0	0	0	0	0	0	0	0	1	1	1
0:g9028.t1	0:g9028.t1	3	3	3		1	3	3	3	0	0	1	2	2	0	0	0	1	0	0	0	0	1	1	0	0	0	0	0	0	0	0	1	2	2	0	0	0	1	0	0	0	0	1	1	0	0	0	0
0:g9033.t1	0:g9033.t1	2	2	2		1	2	2	2	0	0	1	0	0	0	0	0	0	0	1	0	0	0	0	0	1	0	1	0	1	0	0	1	0	0	0	0	0	0	0	1	0	0	0	0	0	1	0	1
0:g9040.t1	0:g9040.t1	5	5	5		1	5	5	5	2	2	4	2	3	1	3	1	3	3	3	2	1	1	1	3	2	2	2	2	2	2	2	4	2	3	1	3	1	3	3	3	2	1	1	1	3	2	2	2
0:g9044.t1	0:g9044.t1	3	3	3		1	3	3	3	0	0	2	2	2	0	0	0	0	0	0	0	1	0	1	0	0	1	0	0	0	0	0	2	2	2	0	0	0	0	0	0	0	1	0	1	0	0	1	0
0:g9045.t1	0:g9045.t1	7	7	7		1	7	7	7	0	1	3	3	5	1	2	1	1	0	2	0	1	0	3	0	2	2	3	1	0	0	1	3	3	5	1	2	1	1	0	2	0	1	0	3	0	2	2	3
0:g905.t1;0:g905.t2	0:g905.t1;0:g905.t2	4;4	4;4	4;4	;	2	4	4	4	0	0	3	3	3	0	0	0	0	0	0	0	0	0	0	0	0	0	1	0	0	0	0	3	3	3	0	0	0	0	0	0	0	0	0	0	0	0	0	1
0:g9052.t3;0:g9052.t2;0:g9052.t1	0:g9052.t3;0:g9052.t2;0:g9052.t1	2;2;2	2;2;2	2;2;2	;;	3	2	2	2	1	0	1	0	0	2	1	1	2	0	1	0	0	1	1	1	2	0	1	1	1	1	0	1	0	0	2	1	1	2	0	1	0	0	1	1	1	2	0	1
0:g9062.t1	0:g9062.t1	11	11	11		1	11	11	11	4	5	7	6	6	1	3	1	6	3	6	5	3	5	4	4	4	7	5	4	4	4	5	7	6	6	1	3	1	6	3	6	5	3	5	4	4	4	7	5
0:g9065.t1	0:g9065.t1	3	3	3		1	3	3	3	1	0	0	0	0	0	1	0	1	1	1	1	0	0	0	1	1	1	0	0	1	1	0	0	0	0	0	1	0	1	1	1	1	0	0	0	1	1	1	0
0:g9066.t2;0:g9066.t1	0:g9066.t2;0:g9066.t1	7;6	7;6	7;6	;	2	7	7	7	1	1	2	0	1	5	5	4	3	4	4	3	2	0	2	3	4	3	3	0	2	1	1	2	0	1	5	5	4	3	4	4	3	2	0	2	3	4	3	3
0:g9067.t1;0:g9067.t2;0:g9067.t3;gnl|Amel_4.5|GB43135-PA	0:g9067.t1;0:g9067.t2;0:g9067.t3	5;5;5;1	4;4;4;0	4;4;4;0	;;	4	5	4	4	0	0	2	1	1	2	1	1	1	2	1	0	1	3	2	0	2	0	0	1	0	0	0	2	1	1	1	1	1	1	2	1	0	1	3	2	0	2	0	0
0:g9098.t1;gi|283746594|gb|ADDG01018265.1|:False:1396	0:g9098.t1	16;5	16;5	16;5		2	16	16	16	4	4	6	10	7	3	4	4	7	6	9	5	8	8	4	5	3	4	6	8	4	4	4	6	10	7	3	4	4	7	6	9	5	8	8	4	5	3	4	6
0:g9114.t1	0:g9114.t1	7	7	7		1	7	7	7	2	2	2	1	3	2	2	1	3	4	7	1	4	3	1	1	3	4	5	4	4	2	2	2	1	3	2	2	1	3	4	7	1	4	3	1	1	3	4	5
0:g9146.t1;0:g9146.t2	0:g9146.t1;0:g9146.t2	10;10	10;10	10;10	;	2	10	10	10	1	6	0	1	0	0	1	1	2	4	3	1	1	1	0	1	1	2	1	6	7	1	6	0	1	0	0	1	1	2	4	3	1	1	1	0	1	1	2	1
0:g915.t1	0:g915.t1	9	9	9		1	9	9	9	3	4	4	4	2	4	4	5	4	4	4	4	2	3	3	6	1	2	5	3	5	3	4	4	4	2	4	4	5	4	4	4	4	2	3	3	6	1	2	5
0:g9150.t1;0:g9150.t2	0:g9150.t1;0:g9150.t2	6;5	6;5	6;5	;	2	6	6	6	2	0	0	0	0	3	4	3	0	0	0	2	0	0	0	3	0	0	0	0	0	2	0	0	0	0	3	4	3	0	0	0	2	0	0	0	3	0	0	0
scf7180002151226_1;0:g9166.t1	scf7180002151226_1;0:g9166.t1	117;117	117;117	106;106	;	2	117	117	106	52	46	45	54	51	33	32	28	57	58	48	54	39	47	38	42	40	34	43	48	41	52	46	45	54	51	33	32	28	57	58	48	54	39	47	38	42	40	34	43
0:g9167.t1	0:g9167.t1	5	5	5		1	5	5	5	2	1	0	0	0	2	2	1	1	0	2	3	2	2	2	2	0	1	0	3	2	2	1	0	0	0	2	2	1	1	0	2	3	2	2	2	2	0	1	0
0:g9173.t1	0:g9173.t1	2	2	2		1	2	2	2	0	0	1	0	1	1	0	0	0	0	0	1	0	0	0	1	0	0	0	0	0	0	0	1	0	1	1	0	0	0	0	0	1	0	0	0	1	0	0	0
0:g9183.t1	0:g9183.t1	14	14	14		1	14	14	14	10	5	8	6	5	5	8	4	8	8	11	9	5	8	5	6	5	7	5	6	7	10	5	8	6	5	5	8	4	8	8	11	9	5	8	5	6	5	7	5
0:g92.t1	0:g92.t1	2	2	2		1	2	2	2	1	1	2	0	2	1	1	1	2	0	2	1	1	2	0	0	1	1	0	1	1	1	1	2	0	2	1	1	1	2	0	2	1	1	2	0	0	1	1	0
0:g9203.t2;0:g9203.t3;0:g9203.t1	0:g9203.t2;0:g9203.t3;0:g9203.t1	7;5;5	7;5;5	7;5;5	;;	3	7	7	7	1	1	2	3	1	3	2	4	4	4	3	1	2	2	2	1	3	2	4	2	3	1	1	2	3	1	3	2	4	4	4	3	1	2	2	2	1	3	2	4
0:g9671.t1;0:g922.t1	0:g9671.t1;0:g922.t1	6;6	6;6	6;6	;	2	6	6	6	0	3	1	1	1	2	1	2	1	3	2	0	2	2	3	0	3	2	4	3	2	0	3	1	1	1	2	1	2	1	3	2	0	2	2	3	0	3	2	4
0:g9221.t1	0:g9221.t1	5	5	5		1	5	5	5	3	0	2	2	2	1	1	0	1	2	2	3	1	2	2	4	1	2	1	1	0	3	0	2	2	2	1	1	0	1	2	2	3	1	2	2	4	1	2	1
0:g9225.t1;0:g9225.t2	0:g9225.t1;0:g9225.t2	22;21	22;21	22;21	;	2	22	22	22	8	5	6	5	4	8	4	4	8	9	9	10	8	7	6	11	6	3	7	5	4	8	5	6	5	4	8	4	4	8	9	9	10	8	7	6	11	6	3	7
0:g9227.t1	0:g9227.t1	4	4	4		1	4	4	4	1	1	1	2	3	0	0	0	2	1	0	0	2	0	1	0	1	0	0	0	0	1	1	1	2	3	0	0	0	2	1	0	0	2	0	1	0	1	0	0
0:g9229.t1	0:g9229.t1	2	2	2		1	2	2	2	0	0	1	1	1	0	0	0	0	0	0	0	0	0	0	0	0	0	0	0	0	0	0	1	1	1	0	0	0	0	0	0	0	0	0	0	0	0	0	0
0:g9243.t2;0:g9243.t1;0:g3380.t1	0:g9243.t2;0:g9243.t1	9;9;1	9;9;1	9;9;1	;	3	9	9	9	3	3	3	3	5	3	1	4	2	2	2	4	2	1	2	2	1	2	1	3	2	3	3	3	3	5	3	1	4	2	2	2	4	2	1	2	2	1	2	1
0:g9248.t2;0:g9248.t4;0:g9248.t3;0:g9248.t1;0:g9248.t5	0:g9248.t2;0:g9248.t4;0:g9248.t3;0:g9248.t1;0:g9248.t5	2;2;2;2;2	2;2;2;2;2	2;2;2;2;2	;;;;	5	2	2	2	2	0	2	1	2	0	0	1	2	2	1	0	1	0	1	1	2	1	2	0	0	2	0	2	1	2	0	0	1	2	2	1	0	1	0	1	1	2	1	2
0:g925.t2;0:g925.t3	0:g925.t2;0:g925.t3	3;2	3;2	2;2	;	2	3	3	2	1	1	1	1	1	1	1	1	2	0	0	0	0	0	1	0	0	0	0	0	1	1	1	1	1	1	1	1	1	2	0	0	0	0	0	1	0	0	0	0
0:g9268.t1	0:g9268.t1	2	2	1		1	2	2	1	2	1	2	0	1	1	1	1	1	2	0	1	1	1	1	2	2	0	1	0	1	2	1	2	0	1	1	1	1	1	2	0	1	1	1	1	2	2	0	1
0:g9273.t1	0:g9273.t1	7	7	7		1	7	7	7	4	0	1	1	2	0	0	0	1	1	2	2	0	0	1	4	0	1	1	2	1	4	0	1	1	2	0	0	0	1	1	2	2	0	0	1	4	0	1	1
0:g9290.t2;0:g9290.t1	0:g9290.t2;0:g9290.t1	8;7	8;7	8;7	;	2	8	8	8	2	4	3	5	2	1	1	1	2	3	4	3	3	1	2	2	3	3	3	2	4	2	4	3	5	2	1	1	1	2	3	4	3	3	1	2	2	3	3	3
0:g9295.t1	0:g9295.t1	1	1	1		1	1	1	1	0	0	0	0	0	0	0	1	0	0	0	0	0	0	0	0	0	0	0	0	0	0	0	0	0	0	0	0	1	0	0	0	0	0	0	0	0	0	0	0
0:g9305.t1	0:g9305.t1	11	11	11		1	11	11	11	5	2	6	7	8	3	5	2	6	2	4	4	2	6	4	3	2	3	3	2	2	5	2	6	7	8	3	5	2	6	2	4	4	2	6	4	3	2	3	3
0:g9310.t1	0:g9310.t1	2	2	2		1	2	2	2	1	0	1	2	1	1	1	0	0	0	1	0	0	0	1	0	0	0	0	0	0	1	0	1	2	1	1	1	0	0	0	1	0	0	0	1	0	0	0	0
0:g9311.t1	0:g9311.t1	9	9	9		1	9	9	9	3	4	4	1	2	3	3	3	1	6	4	5	1	0	1	4	5	5	3	6	4	3	4	4	1	2	3	3	3	1	6	4	5	1	0	1	4	5	5	3
0:g9316.t1;gi|283752154|gb|ADDG01012705.1|:True:89	0:g9316.t1	18;4	18;4	18;4		2	18	18	18	10	4	6	9	8	3	1	2	6	4	7	9	3	3	2	8	4	5	6	6	5	10	4	6	9	8	3	1	2	6	4	7	9	3	3	2	8	4	5	6
0:g9332.t1	0:g9332.t1	9	9	9		1	9	9	9	7	4	6	3	5	3	2	3	5	7	6	7	3	4	3	7	4	7	6	3	4	7	4	6	3	5	3	2	3	5	7	6	7	3	4	3	7	4	7	6
0:g9342.t1;0:g9342.t2	0:g9342.t1;0:g9342.t2	66;60	66;60	66;60	;	2	66	66	66	22	18	39	35	33	26	28	29	29	28	29	22	30	26	29	24	17	19	17	23	18	22	18	39	35	33	26	28	29	29	28	29	22	30	26	29	24	17	19	17
0:g935.t1	0:g935.t1	1	1	1		1	1	1	1	0	0	0	0	1	0	0	0	0	1	0	1	1	0	0	1	0	0	0	0	0	0	0	0	0	1	0	0	0	0	1	0	1	1	0	0	1	0	0	0
0:g9380.t1	0:g9380.t1	6	6	6		1	6	6	6	1	3	0	1	2	1	1	1	4	4	6	1	1	1	2	1	2	1	3	0	3	1	3	0	1	2	1	1	1	4	4	6	1	1	1	2	1	2	1	3
0:g9382.t1	0:g9382.t1	3	3	3		1	3	3	3	1	3	3	3	1	3	3	3	3	2	1	2	3	2	3	1	3	1	1	3	2	1	3	3	3	1	3	3	3	3	2	1	2	3	2	3	1	3	1	1
0:g9383.t1;0:g9383.t2	0:g9383.t1;0:g9383.t2	3;3	3;3	3;3	;	2	3	3	3	1	0	1	1	1	2	2	1	1	1	1	1	1	1	0	1	1	3	2	0	0	1	0	1	1	1	2	2	1	1	1	1	1	1	1	0	1	1	3	2
0:g9385.t2;0:g9385.t1;0:g9385.t3	0:g9385.t2;0:g9385.t1;0:g9385.t3	6;6;4	6;6;4	6;6;4	;;	3	6	6	6	0	0	1	5	4	0	0	0	1	0	0	0	1	0	1	0	1	0	1	2	0	0	0	1	5	4	0	0	0	1	0	0	0	1	0	1	0	1	0	1
0:g9390.t1	0:g9390.t1	5	5	5		1	5	5	5	1	1	2	3	2	1	1	1	4	3	2	4	4	1	1	3	2	2	2	1	1	1	1	2	3	2	1	1	1	4	3	2	4	4	1	1	3	2	2	2
0:g9395.t1	0:g9395.t1	2	2	2		1	2	2	2	0	0	1	0	1	1	0	1	0	0	1	0	1	0	2	0	0	0	0	0	0	0	0	1	0	1	1	0	1	0	0	1	0	1	0	2	0	0	0	0
0:g9410.t1;0:g9410.t2	0:g9410.t1;0:g9410.t2	7;7	7;7	7;7	;	2	7	7	7	1	3	3	3	1	3	3	2	6	6	6	1	6	5	5	0	6	5	5	5	4	1	3	3	3	1	3	3	2	6	6	6	1	6	5	5	0	6	5	5
0:g9411.t1	0:g9411.t1	8	8	8		1	8	8	8	1	3	2	2	4	5	6	4	5	7	6	3	4	5	4	1	2	2	1	3	4	1	3	2	2	4	5	6	4	5	7	6	3	4	5	4	1	2	2	1
0:g9417.t1	0:g9417.t1	4	4	4		1	4	4	4	0	0	1	1	1	2	1	2	1	1	1	0	2	1	2	0	0	0	1	1	0	0	0	1	1	1	2	1	2	1	1	1	0	2	1	2	0	0	0	1
0:g9421.t1	0:g9421.t1	2	2	2		1	2	2	2	1	1	0	0	0	2	0	1	1	1	1	1	0	0	0	1	0	2	0	2	1	1	1	0	0	0	2	0	1	1	1	1	1	0	0	0	1	0	2	0
0:g9441.t1;0:g9441.t2	0:g9441.t1;0:g9441.t2	11;11	11;11	11;11	;	2	11	11	11	2	4	3	4	3	7	3	2	5	4	5	3	3	4	4	3	4	3	2	2	2	2	4	3	4	3	7	3	2	5	4	5	3	3	4	4	3	4	3	2
0:g9444.t1	0:g9444.t1	5	5	5		1	5	5	5	2	2	2	3	2	1	3	1	2	2	1	4	1	4	2	4	1	2	3	2	2	2	2	2	3	2	1	3	1	2	2	1	4	1	4	2	4	1	2	3
0:g9445.t1	0:g9445.t1	3	3	3		1	3	3	3	0	0	0	0	0	1	0	0	1	1	0	0	0	0	2	0	1	1	0	1	0	0	0	0	0	0	1	0	0	1	1	0	0	0	0	2	0	1	1	0
0:g9458.t1	0:g9458.t1	5	5	5		1	5	5	5	0	0	2	0	1	2	2	2	1	1	1	0	0	1	1	1	0	0	0	0	0	0	0	2	0	1	2	2	2	1	1	1	0	0	1	1	1	0	0	0
0:g9468.t1;gnl|Amel_4.5|GB50252-PA	0:g9468.t1;gnl|Amel_4.5|GB50252-PA	2;2	2;2	2;2	;	2	2	2	2	0	2	2	2	2	1	1	1	2	2	2	0	2	2	2	0	1	1	1	2	1	0	2	2	2	2	1	1	1	2	2	2	0	2	2	2	0	1	1	1
0:g9472.t2;0:g9472.t1	0:g9472.t2;0:g9472.t1	3;3	3;3	3;3	;	2	3	3	3	0	0	3	2	3	0	0	0	1	0	1	1	1	1	0	0	0	2	0	1	0	0	0	3	2	3	0	0	0	1	0	1	1	1	1	0	0	0	2	0
0:g9480.t1;0:g9480.t2	0:g9480.t1;0:g9480.t2	22;22	22;22	22;22	;	2	22	22	22	7	6	7	8	10	10	12	13	13	11	11	6	5	9	6	6	8	9	9	9	6	7	6	7	8	10	10	12	13	13	11	11	6	5	9	6	6	8	9	9
0:g9484.t1	0:g9484.t1	3	3	3		1	3	3	3	0	0	0	0	0	1	3	3	0	0	0	0	0	0	0	0	0	0	0	0	0	0	0	0	0	0	1	3	3	0	0	0	0	0	0	0	0	0	0	0
0:g9497.t1	0:g9497.t1	7	7	7		1	7	7	7	3	5	4	6	3	3	5	2	1	1	2	4	2	1	3	3	4	5	4	6	5	3	5	4	6	3	3	5	2	1	1	2	4	2	1	3	3	4	5	4
0:g9510.t1	0:g9510.t1	7	7	7		1	7	7	7	1	2	3	1	4	0	0	0	1	1	1	0	1	2	2	1	2	2	2	1	1	1	2	3	1	4	0	0	0	1	1	1	0	1	2	2	1	2	2	2
0:g9526.t1	0:g9526.t1	5	5	5		1	5	5	5	0	3	2	2	1	1	1	0	1	0	0	1	1	0	1	0	1	0	0	1	0	0	3	2	2	1	1	1	0	1	0	0	1	1	0	1	0	1	0	0
0:g9531.t1	0:g9531.t1	3	3	3		1	3	3	3	1	0	1	2	2	0	0	0	1	0	1	1	0	0	2	0	0	0	0	0	1	1	0	1	2	2	0	0	0	1	0	1	1	0	0	2	0	0	0	0
0:g9533.t1	0:g9533.t1	1	1	1		1	1	1	1	0	0	0	0	1	0	0	0	0	0	0	0	0	0	0	1	0	0	0	0	0	0	0	0	0	1	0	0	0	0	0	0	0	0	0	0	1	0	0	0
0:g9537.t1	0:g9537.t1	1	1	1		1	1	1	1	0	0	0	0	0	0	0	0	0	0	0	0	0	1	1	0	1	1	0	0	0	0	0	0	0	0	0	0	0	0	0	0	0	0	1	1	0	1	1	0
0:g9542.t1	0:g9542.t1	5	5	5		1	5	5	5	1	0	0	0	1	2	3	2	2	2	1	1	1	1	1	1	0	0	1	0	0	1	0	0	0	1	2	3	2	2	2	1	1	1	1	1	1	0	0	1
0:g9545.t1	0:g9545.t1	1	1	1		1	1	1	1	1	1	0	0	1	1	1	1	1	1	1	0	1	0	1	1	0	1	1	1	0	1	1	0	0	1	1	1	1	1	1	1	0	1	0	1	1	0	1	1
0:g955.t1;0:g955.t2	0:g955.t1;0:g955.t2	3;3	3;3	3;3	;	2	3	3	3	2	0	2	2	2	0	0	1	1	1	0	3	0	0	0	1	2	2	2	1	1	2	0	2	2	2	0	0	1	1	1	0	3	0	0	0	1	2	2	2
0:g9554.t1	0:g9554.t1	19	19	19		1	19	19	19	7	9	6	8	8	8	8	10	6	7	9	7	7	9	8	5	7	8	10	9	6	7	9	6	8	8	8	8	10	6	7	9	7	7	9	8	5	7	8	10
0:g9557.t1	0:g9557.t1	12	12	12		1	12	12	12	2	4	6	3	5	7	7	3	4	6	6	4	4	2	4	3	6	4	7	3	4	2	4	6	3	5	7	7	3	4	6	6	4	4	2	4	3	6	4	7
0:g9558.t1	0:g9558.t1	1	1	1		1	1	1	1	0	0	0	0	0	0	0	0	0	0	0	0	0	0	0	0	1	0	0	0	0	0	0	0	0	0	0	0	0	0	0	0	0	0	0	0	0	1	0	0
0:g9567.t1	0:g9567.t1	19	19	19		1	19	19	19	0	3	5	5	5	15	15	13	6	5	7	3	5	5	6	2	6	5	5	3	1	0	3	5	5	5	15	15	13	6	5	7	3	5	5	6	2	6	5	5
0:g9568.t1	0:g9568.t1	3	3	3		1	3	3	3	1	0	2	3	3	0	1	2	2	2	3	1	1	2	1	0	3	1	1	1	1	1	0	2	3	3	0	1	2	2	2	3	1	1	2	1	0	3	1	1
0:g9572.t1	0:g9572.t1	2	2	2		1	2	2	2	1	1	1	0	1	1	2	2	1	2	2	1	2	0	1	2	2	2	1	1	1	1	1	1	0	1	1	2	2	1	2	2	1	2	0	1	2	2	2	1
0:g9582.t2;0:g9582.t1	0:g9582.t2;0:g9582.t1	1;1	1;1	1;1	;	2	1	1	1	1	1	0	0	0	1	1	1	0	1	0	1	1	0	1	1	1	0	1	1	1	1	1	0	0	0	1	1	1	0	1	0	1	1	0	1	1	1	0	1
0:g9586.t1;0:g9586.t2;gnl|Amel_4.5|GB48782-PA	0:g9586.t1;0:g9586.t2	18;17;2	18;17;2	18;17;2	;	3	18	18	18	8	6	7	5	10	2	5	2	4	7	6	8	3	1	5	7	5	5	3	10	8	8	6	7	5	10	2	5	2	4	7	6	8	3	1	5	7	5	5	3
0:g9589.t1	0:g9589.t1	4	4	3		1	4	4	3	0	1	0	0	0	1	1	1	2	2	3	2	1	0	1	2	2	1	2	0	2	0	1	0	0	0	1	1	1	2	2	3	2	1	0	1	2	2	1	2
0:g960.t1	0:g960.t1	2	2	2		1	2	2	2	1	0	0	1	1	0	0	0	1	1	1	1	2	0	1	1	1	0	1	1	2	1	0	0	1	1	0	0	0	1	1	1	1	2	0	1	1	1	0	1
0:g9617.t1	0:g9617.t1	7	7	7		1	7	7	7	0	7	4	2	3	2	3	4	4	4	5	0	3	1	4	0	4	4	5	5	6	0	7	4	2	3	2	3	4	4	4	5	0	3	1	4	0	4	4	5
0:g9621.t1	0:g9621.t1	3	3	3		1	3	3	3	0	0	0	0	0	2	2	1	0	1	0	0	1	0	1	0	0	0	0	0	1	0	0	0	0	0	2	2	1	0	1	0	0	1	0	1	0	0	0	0
0:g9625.t1	0:g9625.t1	5	5	5		1	5	5	5	0	0	2	2	1	3	3	4	2	0	2	0	0	2	2	0	0	0	0	1	0	0	0	2	2	1	3	3	4	2	0	2	0	0	2	2	0	0	0	0
0:g9627.t1	0:g9627.t1	3	3	3		1	3	3	3	0	2	2	3	2	1	1	0	1	1	2	0	2	0	2	0	1	3	0	0	2	0	2	2	3	2	1	1	0	1	1	2	0	2	0	2	0	1	3	0
0:g9633.t1	0:g9633.t1	10	10	10		1	10	10	10	2	3	5	2	1	3	2	1	2	2	2	5	1	1	3	6	3	1	4	3	3	2	3	5	2	1	3	2	1	2	2	2	5	1	1	3	6	3	1	4
0:g9636.t1	0:g9636.t1	6	6	6		1	6	6	6	4	3	3	2	3	4	3	3	3	4	5	2	3	3	3	2	4	3	5	4	2	4	3	3	2	3	4	3	3	3	4	5	2	3	3	3	2	4	3	5
0:g9669.t1	0:g9669.t1	2	2	2		1	2	2	2	0	0	0	0	0	1	1	1	0	0	0	0	2	1	2	0	0	0	0	0	0	0	0	0	0	0	1	1	1	0	0	0	0	2	1	2	0	0	0	0
0:g967.t1;gnl|Amel_4.5|GB45733-PA	0:g967.t1;gnl|Amel_4.5|GB45733-PA	2;1	1;0	1;0	;	2	2	1	1	0	2	0	0	0	2	2	1	1	0	1	0	0	0	0	0	1	0	0	0	0	0	1	0	0	0	1	1	0	0	0	0	0	0	0	0	0	0	0	0
0:g9685.t1	0:g9685.t1	8	8	8		1	8	8	8	0	6	3	1	4	2	1	1	1	3	2	1	0	0	1	1	1	3	1	3	5	0	6	3	1	4	2	1	1	1	3	2	1	0	0	1	1	1	3	1
0:g9701.t1	0:g9701.t1	6	6	6		1	6	6	6	3	2	2	3	3	4	2	3	4	3	4	3	4	4	4	2	2	1	1	4	2	3	2	2	3	3	4	2	3	4	3	4	3	4	4	4	2	2	1	1
0:g9706.t1	0:g9706.t1	4	4	4		1	4	4	4	1	0	2	2	2	1	1	1	1	3	1	1	0	0	2	0	1	3	2	2	1	1	0	2	2	2	1	1	1	1	3	1	1	0	0	2	0	1	3	2
0:g9710.t1	0:g9710.t1	3	3	3		1	3	3	3	0	0	1	3	0	0	0	0	0	0	0	0	0	0	0	0	0	0	0	0	0	0	0	1	3	0	0	0	0	0	0	0	0	0	0	0	0	0	0	0
0:g9718.t1;gnl|Amel_4.5|GB43105-PA	0:g9718.t1	7;3	7;3	7;3		2	7	7	7	0	1	1	1	1	4	4	2	1	3	0	1	2	1	0	1	1	1	2	2	0	0	1	1	1	1	4	4	2	1	3	0	1	2	1	0	1	1	1	2
0:g9720.t1	0:g9720.t1	1	1	1		1	1	1	1	0	1	0	0	0	1	1	1	0	0	0	0	0	0	0	0	0	1	0	0	0	0	1	0	0	0	1	1	1	0	0	0	0	0	0	0	0	0	1	0
0:g9728.t1	0:g9728.t1	8	8	8		1	8	8	8	0	1	0	1	1	1	4	2	1	0	2	2	2	2	1	1	0	1	1	1	0	0	1	0	1	1	1	4	2	1	0	2	2	2	2	1	1	0	1	1
0:g9732.t1	0:g9732.t1	3	3	3		1	3	3	3	0	0	2	0	0	2	3	2	0	0	0	0	1	0	1	0	0	0	0	0	0	0	0	2	0	0	2	3	2	0	0	0	0	1	0	1	0	0	0	0
0:g9734.t1;gi|283756422|gb|ADDG01008437.1|:False:3661	0:g9734.t1;gi|283756422|gb|ADDG01008437.1|:False:3661	8;8	8;8	7;7	;	2	8	8	7	1	6	2	1	4	1	1	1	4	5	7	0	1	2	3	1	4	5	4	6	3	1	6	2	1	4	1	1	1	4	5	7	0	1	2	3	1	4	5	4
0:g9735.t1	0:g9735.t1	13	13	13		1	13	13	13	5	9	3	6	8	5	7	3	9	5	9	5	6	4	3	4	10	10	11	7	5	5	9	3	6	8	5	7	3	9	5	9	5	6	4	3	4	10	10	11
0:g9749.t1	0:g9749.t1	2	2	2		1	2	2	2	0	0	0	0	1	0	0	0	0	0	1	0	0	0	0	0	0	0	0	0	0	0	0	0	0	1	0	0	0	0	0	1	0	0	0	0	0	0	0	0
0:g9764.t1	0:g9764.t1	7	7	7		1	7	7	7	5	2	3	3	2	4	4	4	2	3	3	5	4	2	3	3	3	4	1	2	4	5	2	3	3	2	4	4	4	2	3	3	5	4	2	3	3	3	4	1
0:g9769.t1	0:g9769.t1	6	6	6		1	6	6	6	4	1	2	2	2	1	0	1	4	3	3	4	3	2	3	5	1	4	4	4	3	4	1	2	2	2	1	0	1	4	3	3	4	3	2	3	5	1	4	4
0:g9773.t1;0:g9773.t2	0:g9773.t1;0:g9773.t2	5;5	5;5	5;5	;	2	5	5	5	1	1	1	0	1	2	4	2	2	1	1	1	1	0	0	1	0	0	0	1	0	1	1	1	0	1	2	4	2	2	1	1	1	1	0	0	1	0	0	0
0:g9780.t1	0:g9780.t1	8	8	8		1	8	8	8	2	4	3	3	3	1	2	0	5	2	3	2	2	0	2	1	2	3	3	1	2	2	4	3	3	3	1	2	0	5	2	3	2	2	0	2	1	2	3	3
0:g9824.t1;gnl|Amel_4.5|GB45823-PA	0:g9824.t1;gnl|Amel_4.5|GB45823-PA	9;8	9;8	9;8	;	2	9	9	9	0	0	1	0	0	4	5	4	0	1	2	0	0	0	2	0	0	0	1	0	0	0	0	1	0	0	4	5	4	0	1	2	0	0	0	2	0	0	0	1
0:g9827.t1	0:g9827.t1	2	2	2		1	2	2	2	0	1	1	2	0	1	0	1	1	1	2	2	0	0	0	1	1	0	1	0	1	0	1	1	2	0	1	0	1	1	1	2	2	0	0	0	1	1	0	1
0:g9836.t1	0:g9836.t1	2	2	2		1	2	2	2	0	0	0	1	1	1	0	0	0	0	0	0	1	2	2	0	1	0	0	0	0	0	0	0	1	1	1	0	0	0	0	0	0	1	2	2	0	1	0	0
0:g9841.t1	0:g9841.t1	10	10	10		1	10	10	10	1	1	2	2	0	4	5	3	5	6	3	2	3	5	2	1	1	4	3	4	1	1	1	2	2	0	4	5	3	5	6	3	2	3	5	2	1	1	4	3
0:g985.t1;gnl|Amel_4.5|GB41304-PA	0:g985.t1	8;2	8;2	8;2		2	8	8	8	2	2	1	1	2	1	2	3	2	2	1	1	2	1	1	0	2	3	2	0	0	2	2	1	1	2	1	2	3	2	2	1	1	2	1	1	0	2	3	2
0:g9866.t1	0:g9866.t1	7	7	7		1	7	7	7	1	0	1	0	2	4	5	4	2	2	3	2	2	0	1	1	1	3	1	0	0	1	0	1	0	2	4	5	4	2	2	3	2	2	0	1	1	1	3	1
0:g9871.t1	0:g9871.t1	12	7	6		1	12	7	6	0	5	1	0	1	2	2	1	8	10	10	0	2	4	5	0	2	5	3	5	3	0	2	1	0	1	2	2	1	3	6	5	0	1	3	3	0	1	3	3
0:g9874.t1	0:g9874.t1	4	4	4		1	4	4	4	0	1	1	2	1	0	1	2	1	1	1	2	0	0	1	1	1	1	0	2	1	0	1	1	2	1	0	1	2	1	1	1	2	0	0	1	1	1	1	0
0:g9876.t1	0:g9876.t1	3	3	3		1	3	3	3	2	3	2	1	1	0	1	0	0	2	2	2	2	1	2	2	2	3	1	1	3	2	3	2	1	1	0	1	0	0	2	2	2	2	1	2	2	2	3	1
0:g9880.t1;scf7180002153475_5;gnl|Amel_4.5|GB44343-PA;gnl|Amel_4.5|GB50425-PA	0:g9880.t1;scf7180002153475_5	4;4;1;1	4;4;1;1	1;1;0;0	;	4	4	4	1	2	3	2	1	1	3	3	2	2	2	1	0	4	2	2	1	3	2	4	1	3	2	3	2	1	1	3	3	2	2	2	1	0	4	2	2	1	3	2	4
0:g9883.t1	0:g9883.t1	2	2	2		1	2	2	2	0	2	0	1	0	0	0	0	0	0	0	0	0	0	0	0	1	1	1	0	0	0	2	0	1	0	0	0	0	0	0	0	0	0	0	0	0	1	1	1
0:g9885.t1	0:g9885.t1	5	5	5		1	5	5	5	2	5	1	0	3	2	4	1	2	2	2	1	3	1	2	2	1	1	0	2	4	2	5	1	0	3	2	4	1	2	2	2	1	3	1	2	2	1	1	0
0:g9886.t1	0:g9886.t1	3	3	3		1	3	3	3	0	0	0	0	1	1	1	1	1	1	0	0	3	1	0	0	0	0	0	0	0	0	0	0	0	1	1	1	1	1	1	0	0	3	1	0	0	0	0	0
0:g9892.t1	0:g9892.t1	9	9	9		1	9	9	9	0	4	3	5	4	0	2	3	6	2	4	1	2	4	3	2	2	3	2	5	6	0	4	3	5	4	0	2	3	6	2	4	1	2	4	3	2	2	3	2
0:g9910.t1	0:g9910.t1	1	1	1		1	1	1	1	0	0	0	0	0	0	0	0	0	0	0	0	0	0	1	0	0	0	0	0	0	0	0	0	0	0	0	0	0	0	0	0	0	0	0	1	0	0	0	0
0:g9925.t2;0:g9925.t1	0:g9925.t2;0:g9925.t1	1;1	1;1	1;1	;	2	1	1	1	0	0	1	1	1	0	0	0	0	0	0	0	0	0	1	0	1	0	0	0	0	0	0	1	1	1	0	0	0	0	0	0	0	0	0	1	0	1	0	0
0:g9927.t1	0:g9927.t1	6	6	6		1	6	6	6	2	1	1	0	1	4	4	4	1	1	0	2	0	1	2	1	2	2	2	2	2	2	1	1	0	1	4	4	4	1	1	0	2	0	1	2	1	2	2	2
0:g9928.t1;gnl|Amel_4.5|GB42659-PA	0:g9928.t1	24;3	24;3	24;3		2	24	24	24	11	10	3	6	2	9	9	9	11	9	9	16	9	9	7	11	11	7	8	9	5	11	10	3	6	2	9	9	9	11	9	9	16	9	9	7	11	11	7	8
0:g9932.t1	0:g9932.t1	5	5	5		1	5	5	5	4	3	1	2	0	1	2	1	1	1	1	4	1	2	2	3	2	1	2	2	3	4	3	1	2	0	1	2	1	1	1	1	4	1	2	2	3	2	1	2
0:g9936.t1	0:g9936.t1	2	2	2		1	2	2	2	0	1	0	1	1	0	0	1	0	0	0	0	0	0	0	0	1	0	1	0	0	0	1	0	1	1	0	0	1	0	0	0	0	0	0	0	0	1	0	1
0:g9946.t1	0:g9946.t1	9	9	9		1	9	9	9	1	4	3	1	1	2	4	2	4	1	4	1	2	2	2	0	0	1	2	3	1	1	4	3	1	1	2	4	2	4	1	4	1	2	2	2	0	0	1	2
0:g9947.t1	0:g9947.t1	3	3	3		1	3	3	3	2	0	3	2	3	2	1	2	1	1	3	0	2	2	3	1	2	2	0	3	2	2	0	3	2	3	2	1	2	1	1	3	0	2	2	3	1	2	2	0
0:g9948.t1	0:g9948.t1	2	2	2		1	2	2	2	0	0	2	1	1	0	0	0	1	0	2	1	0	0	0	1	0	0	0	0	0	0	0	2	1	1	0	0	0	1	0	2	1	0	0	0	1	0	0	0
0:g9955.t1	0:g9955.t1	14	14	14		1	14	14	14	4	4	7	5	7	8	8	6	7	5	10	4	6	8	7	6	8	7	6	7	3	4	4	7	5	7	8	8	6	7	5	10	4	6	8	7	6	8	7	6
0:g9961.t1;gnl|Amel_4.5|GB54053-PA	0:g9961.t1	27;1	27;1	27;1		2	27	27	27	5	12	11	10	12	14	8	9	11	11	9	7	14	11	8	6	7	10	8	9	9	5	12	11	10	12	14	8	9	11	11	9	7	14	11	8	6	7	10	8
0:g9968.t3;0:g9968.t1;0:g9968.t2	0:g9968.t3;0:g9968.t1;0:g9968.t2	7;7;7	7;7;7	7;7;7	;;	3	7	7	7	6	4	2	5	4	0	1	2	4	5	3	3	1	2	2	2	1	3	2	3	2	6	4	2	5	4	0	1	2	4	5	3	3	1	2	2	2	1	3	2
0:g9972.t1	0:g9972.t1	4	4	4		1	4	4	4	0	0	0	0	0	2	4	2	0	0	0	0	0	0	0	0	0	0	0	0	0	0	0	0	0	0	2	4	2	0	0	0	0	0	0	0	0	0	0	0
0:g9976.t1	0:g9976.t1	6	6	6		1	6	6	6	0	2	2	0	2	3	2	3	2	2	1	0	0	2	3	1	2	1	1	0	2	0	2	2	0	2	3	2	3	2	2	1	0	0	2	3	1	2	1	1
0:g9979.t1	0:g9979.t1	5	5	5		1	5	5	5	1	1	3	2	2	2	2	2	2	2	1	4	0	1	0	0	2	0	1	2	1	1	1	3	2	2	2	2	2	2	2	1	4	0	1	0	0	2	0	1
0:g9986.t1;0:g9986.t2	0:g9986.t1;0:g9986.t2	5;3	5;3	5;3	;	2	5	5	5	0	2	2	2	1	2	3	3	2	3	2	1	3	2	5	0	1	2	1	1	1	0	2	2	2	1	2	3	3	2	3	2	1	3	2	5	0	1	2	1
0:g9989.t1	0:g9989.t1	3	3	3		1	3	3	3	1	2	2	1	1	0	1	0	1	1	2	2	1	1	1	1	1	2	1	2	1	1	2	2	1	1	0	1	0	1	1	2	2	1	1	1	1	1	2	1
0:g9990.t1	0:g9990.t1	20	20	20		1	20	20	20	16	11	12	12	13	11	7	8	13	14	14	12	10	13	7	11	10	8	11	14	8	16	11	12	12	13	11	7	8	13	14	14	12	10	13	7	11	10	8	11
0:g9991.t1;0:g9991.t2;gnl|Amel_4.5|GB51088-PA	0:g9991.t1;0:g9991.t2	8;7;1	8;7;1	8;7;1	;	3	8	8	8	1	3	2	3	4	1	3	2	3	3	5	3	2	2	3	4	3	3	3	2	3	1	3	2	3	4	1	3	2	3	3	5	3	2	2	3	4	3	3	3
0:g9992.t1	0:g9992.t1	2	2	2		1	2	2	2	2	0	0	0	0	1	1	1	1	0	0	1	0	0	0	2	0	0	0	0	0	2	0	0	0	0	1	1	1	1	0	0	1	0	0	0	2	0	0	0
CON__ENSEMBL:ENSBTAP00000025008	CON__ENSEMBL:ENSBTAP00000025008	5	1	1		1	5	1	1	3	2	4	2	3	2	2	4	3	2	4	3	3	3	3	2	3	2	2	3	2	0	0	1	0	0	0	0	1	0	0	0	0	0	0	0	0	0	0	0
CON__P04264;CON__ENSEMBL:ENSBTAP00000038253;CON__Q9R0H5;CON__Q8BGZ7;CON__P50446;CON__Q6IFZ6;CON__Q7Z794;CON__Q922U2	CON__P04264	11;3;1;1;1;1;1;1	11;3;1;1;1;1;1;1	8;1;0;0;0;0;0;0		8	11	11	8	1	1	1	0	0	2	5	6	1	0	0	2	0	0	0	1	5	2	2	2	1	1	1	1	0	0	2	5	6	1	0	0	2	0	0	0	1	5	2	2
CON__P15636	CON__P15636	3	3	3		1	3	3	3	3	2	2	3	2	1	1	2	2	3	3	2	3	3	3	2	2	2	1	1	2	3	2	2	3	2	1	1	2	2	3	3	2	3	3	3	2	2	2	1
CON__P35527	CON__P35527	3	3	3		1	3	3	3	0	0	0	0	0	1	3	1	0	0	1	0	0	0	0	0	0	0	0	0	0	0	0	0	0	0	1	3	1	0	0	1	0	0	0	0	0	0	0	0
CON__P35908	CON__P35908	3	2	2		1	3	2	2	1	0	1	0	0	1	3	3	0	0	0	0	0	0	0	0	1	0	1	1	0	1	0	1	0	0	1	2	2	0	0	0	0	0	0	0	0	1	0	0
gi|283580936|gb|ADDG01183914.1|:True:2	gi|283580936|gb|ADDG01183914.1|:True:2	3	3	3		1	3	3	3	0	1	1	0	1	1	1	1	0	1	0	1	0	0	1	0	1	0	0	0	1	0	1	1	0	1	1	1	1	0	1	0	1	0	0	1	0	1	0	0
gi|283581418|gb|ADDG01183432.1|:False:306	gi|283581418|gb|ADDG01183432.1|:False:306	5	5	5		1	5	5	5	0	1	1	0	1	1	2	1	3	2	2	0	1	1	1	0	2	5	4	0	0	0	1	1	0	1	1	2	1	3	2	2	0	1	1	1	0	2	5	4
gi|283581818|gb|ADDG01183032.1|:False:313	gi|283581818|gb|ADDG01183032.1|:False:313	1	1	1		1	1	1	1	1	1	0	0	1	1	1	1	1	1	0	0	0	0	0	0	1	0	1	1	0	1	1	0	0	1	1	1	1	1	1	0	0	0	0	0	0	1	0	1
gi|283590377|gb|ADDG01174473.1|:True:59	gi|283590377|gb|ADDG01174473.1|:True:59	1	1	1		1	1	1	1	1	0	0	0	1	0	0	0	0	0	0	0	0	0	0	0	0	0	0	0	0	1	0	0	0	1	0	0	0	0	0	0	0	0	0	0	0	0	0	0
gi|283591925|gb|ADDG01172925.1|:True:0	gi|283591925|gb|ADDG01172925.1|:True:0	3	3	3		1	3	3	3	2	2	1	1	1	0	1	0	2	2	2	2	0	1	0	2	1	1	2	2	1	2	2	1	1	1	0	1	0	2	2	2	2	0	1	0	2	1	1	2
gi|283596862|gb|ADDG01167988.1|:False:419	gi|283596862|gb|ADDG01167988.1|:False:419	3	3	3		1	3	3	3	1	2	2	1	3	1	0	0	2	2	1	3	2	2	2	1	2	1	2	3	1	1	2	2	1	3	1	0	0	2	2	1	3	2	2	2	1	2	1	2
gi|283598135|gb|ADDG01166715.1|:False:400	gi|283598135|gb|ADDG01166715.1|:False:400	2	2	2		1	2	2	2	1	1	2	2	2	0	0	0	1	1	0	1	0	2	0	1	2	0	1	1	0	1	1	2	2	2	0	0	0	1	1	0	1	0	2	0	1	2	0	1
gi|283598975|gb|ADDG01165875.1|:False:373	gi|283598975|gb|ADDG01165875.1|:False:373	5	5	5		1	5	5	5	3	2	3	4	3	1	1	0	3	2	2	3	1	1	3	2	2	2	1	1	2	3	2	3	4	3	1	1	0	3	2	2	3	1	1	3	2	2	2	1
gi|283601336|gb|ADDG01163514.1|:False:449	gi|283601336|gb|ADDG01163514.1|:False:449	4	4	4		1	4	4	4	1	0	3	1	3	0	0	1	1	2	0	1	1	0	0	3	1	2	2	0	0	1	0	3	1	3	0	0	1	1	2	0	1	1	0	0	3	1	2	2
gi|283608803|gb|ADDG01156047.1|:True:175	gi|283608803|gb|ADDG01156047.1|:True:175	2	2	2		1	2	2	2	0	1	1	0	2	0	0	0	2	1	2	1	0	0	1	0	1	1	0	1	1	0	1	1	0	2	0	0	0	2	1	2	1	0	0	1	0	1	1	0
gi|283611248|gb|ADDG01153602.1|:True:0	gi|283611248|gb|ADDG01153602.1|:True:0	4	4	4		1	4	4	4	1	0	1	0	1	0	0	2	1	1	0	3	2	1	1	2	0	1	1	0	2	1	0	1	0	1	0	0	2	1	1	0	3	2	1	1	2	0	1	1
gi|283612300|gb|ADDG01152550.1|:False:431	gi|283612300|gb|ADDG01152550.1|:False:431	2	2	2		1	2	2	2	1	0	1	0	1	0	0	0	1	0	1	1	0	0	0	0	1	0	1	1	0	1	0	1	0	1	0	0	0	1	0	1	1	0	0	0	0	1	0	1
gi|283622164|gb|ADDG01142686.1|:True:1	gi|283622164|gb|ADDG01142686.1|:True:1	4	4	4		1	4	4	4	4	2	2	3	4	1	1	1	2	0	4	4	0	0	1	3	0	3	1	2	4	4	2	2	3	4	1	1	1	2	0	4	4	0	0	1	3	0	3	1
gi|283624137|gb|ADDG01140713.1|:True:0	gi|283624137|gb|ADDG01140713.1|:True:0	5	5	5		1	5	5	5	0	0	0	0	0	0	0	0	3	3	4	0	2	1	1	0	2	1	0	1	0	0	0	0	0	0	0	0	0	3	3	4	0	2	1	1	0	2	1	0
gi|283624782|gb|ADDG01140068.1|:True:85	gi|283624782|gb|ADDG01140068.1|:True:85	1	1	1		1	1	1	1	0	0	0	0	0	1	0	1	0	0	0	0	0	0	0	1	0	0	0	0	0	0	0	0	0	0	1	0	1	0	0	0	0	0	0	0	1	0	0	0
gi|283625849|gb|ADDG01139001.1|:False:455	gi|283625849|gb|ADDG01139001.1|:False:455	5	5	5		1	5	5	5	0	1	1	0	1	0	0	0	3	3	5	0	0	0	0	0	0	0	0	0	0	0	1	1	0	1	0	0	0	3	3	5	0	0	0	0	0	0	0	0
gi|283626544|gb|ADDG01138306.1|:True:1	gi|283626544|gb|ADDG01138306.1|:True:1	16	3	3		1	16	3	3	8	0	0	0	0	12	13	13	4	1	1	10	3	3	3	15	5	1	1	1	1	2	0	0	0	0	3	3	3	3	0	1	2	0	1	1	3	2	0	0
gi|283629748|gb|ADDG01135102.1|:False:671	gi|283629748|gb|ADDG01135102.1|:False:671	3	3	3		1	3	3	3	3	1	0	0	1	0	1	1	0	2	1	3	1	0	1	2	0	1	1	1	1	3	1	0	0	1	0	1	1	0	2	1	3	1	0	1	2	0	1	1
gi|283631368|gb|ADDG01133482.1|:False:686	gi|283631368|gb|ADDG01133482.1|:False:686	1	1	1		1	1	1	1	0	1	0	0	0	1	0	0	0	0	1	0	0	0	1	0	1	1	0	1	1	0	1	0	0	0	1	0	0	0	0	1	0	0	0	1	0	1	1	0
gi|283631444|gb|ADDG01133406.1|:False:687	gi|283631444|gb|ADDG01133406.1|:False:687	4	3	2		1	4	3	2	2	1	1	1	2	1	1	0	1	1	1	3	0	0	0	2	1	0	2	1	0	1	0	1	1	2	1	1	0	1	1	1	2	0	0	0	1	1	0	2
gi|283631493|gb|ADDG01133357.1|:False:611	gi|283631493|gb|ADDG01133357.1|:False:611	1	1	1		1	1	1	1	1	1	0	1	0	1	0	0	0	1	1	1	1	1	1	0	1	1	0	1	0	1	1	0	1	0	1	0	0	0	1	1	1	1	1	1	0	1	1	0
gi|283631709|gb|ADDG01133141.1|:False:691	gi|283631709|gb|ADDG01133141.1|:False:691	12	12	12		1	12	12	12	5	8	7	4	5	1	2	0	8	1	6	7	2	1	1	4	2	2	3	7	8	5	8	7	4	5	1	2	0	8	1	6	7	2	1	1	4	2	2	3
gi|283631864|gb|ADDG01132986.1|:False:592	gi|283631864|gb|ADDG01132986.1|:False:592	6	6	6		1	6	6	6	2	1	3	4	2	1	1	0	5	0	1	2	2	2	0	2	2	0	2	1	0	2	1	3	4	2	1	1	0	5	0	1	2	2	2	0	2	2	0	2
gi|283632265|gb|ADDG01132585.1|:False:697	gi|283632265|gb|ADDG01132585.1|:False:697	1	1	1		1	1	1	1	0	0	0	1	0	0	0	0	0	0	0	0	0	0	0	0	0	0	0	0	0	0	0	0	1	0	0	0	0	0	0	0	0	0	0	0	0	0	0	0
gi|283634911|gb|ADDG01129939.1|:True:270	gi|283634911|gb|ADDG01129939.1|:True:270	1	1	1		1	1	1	1	0	0	0	0	0	0	0	0	0	0	0	1	0	0	0	0	0	0	0	0	0	0	0	0	0	0	0	0	0	0	0	0	1	0	0	0	0	0	0	0
gi|283635875|gb|ADDG01128975.1|:True:1	gi|283635875|gb|ADDG01128975.1|:True:1	5	5	5		1	5	5	5	0	1	2	2	3	1	1	1	3	2	2	1	3	2	3	1	1	0	1	1	2	0	1	2	2	3	1	1	1	3	2	2	1	3	2	3	1	1	0	1
gi|283636424|gb|ADDG01128426.1|:False:537	gi|283636424|gb|ADDG01128426.1|:False:537	2	2	2		1	2	2	2	1	0	1	2	2	0	1	0	0	0	0	1	0	0	1	1	1	1	1	1	0	1	0	1	2	2	0	1	0	0	0	0	1	0	0	1	1	1	1	1
gi|283636845|gb|ADDG01128005.1|:False:357	gi|283636845|gb|ADDG01128005.1|:False:357	1	1	1		1	1	1	1	0	0	0	1	1	1	1	1	1	1	1	1	1	1	1	1	0	0	1	1	0	0	0	0	1	1	1	1	1	1	1	1	1	1	1	1	1	0	0	1
gi|283636965|gb|ADDG01127885.1|:True:128	gi|283636965|gb|ADDG01127885.1|:True:128	2	2	2		1	2	2	2	0	0	1	0	0	0	1	1	0	0	1	0	0	0	0	0	0	0	1	1	0	0	0	1	0	0	0	1	1	0	0	1	0	0	0	0	0	0	0	1
gi|283638756|gb|ADDG01126094.1|:True:2	gi|283638756|gb|ADDG01126094.1|:True:2	3	3	3		1	3	3	3	3	1	0	0	0	0	1	0	1	1	1	1	1	0	0	0	1	1	1	2	2	3	1	0	0	0	0	1	0	1	1	1	1	1	0	0	0	1	1	1
gi|283638915|gb|ADDG01125935.1|:True:0	gi|283638915|gb|ADDG01125935.1|:True:0	2	2	2		1	2	2	2	0	0	0	0	1	1	2	2	1	0	0	0	0	0	0	0	1	1	1	0	0	0	0	0	0	1	1	2	2	1	0	0	0	0	0	0	0	1	1	1
gi|283638922|gb|ADDG01125928.1|:False:305	gi|283638922|gb|ADDG01125928.1|:False:305	1	1	1		1	1	1	1	1	1	1	1	1	0	0	0	1	0	1	1	0	0	0	1	0	1	0	1	0	1	1	1	1	1	0	0	0	1	0	1	1	0	0	0	1	0	1	0
gi|283641483|gb|ADDG01123367.1|:False:488	gi|283641483|gb|ADDG01123367.1|:False:488	2	2	2		1	2	2	2	0	0	0	0	0	1	2	1	0	0	0	2	0	0	0	1	0	0	0	0	0	0	0	0	0	0	1	2	1	0	0	0	2	0	0	0	1	0	0	0
gi|283641483|gb|ADDG01123367.1|:False:790	gi|283641483|gb|ADDG01123367.1|:False:790	1	1	1		1	1	1	1	1	0	0	0	0	1	1	1	1	0	0	1	0	0	0	1	0	0	0	0	0	1	0	0	0	0	1	1	1	1	0	0	1	0	0	0	1	0	0	0
gi|283643806|gb|ADDG01121044.1|:False:468	gi|283643806|gb|ADDG01121044.1|:False:468	1	1	1		1	1	1	1	0	1	0	0	1	0	0	0	1	0	1	0	0	0	0	0	1	1	1	0	0	0	1	0	0	1	0	0	0	1	0	1	0	0	0	0	0	1	1	1
gi|283644990|gb|ADDG01119860.1|:False:470	gi|283644990|gb|ADDG01119860.1|:False:470	2	2	2		1	2	2	2	2	0	1	0	0	1	0	1	0	1	0	1	1	1	1	0	2	0	0	1	1	2	0	1	0	0	1	0	1	0	1	0	1	1	1	1	0	2	0	0
gi|283645969|gb|ADDG01118882.1|:True:1	gi|283645969|gb|ADDG01118882.1|:True:1	1	1	1		1	1	1	1	1	1	1	0	1	0	0	0	1	1	1	1	0	0	1	0	1	1	1	1	1	1	1	1	0	1	0	0	0	1	1	1	1	0	0	1	0	1	1	1
gi|283646194|gb|ADDG01118657.1|:False:506	gi|283646194|gb|ADDG01118657.1|:False:506	1	1	1		1	1	1	1	0	1	0	0	1	1	1	1	0	1	1	0	1	1	1	0	1	1	1	1	1	0	1	0	0	1	1	1	1	0	1	1	0	1	1	1	0	1	1	1
gi|283647903|gb|ADDG01116948.1|:True:1	gi|283647903|gb|ADDG01116948.1|:True:1	1	1	1		1	1	1	1	0	0	1	1	1	0	0	1	1	0	0	1	0	0	0	1	1	1	0	0	0	0	0	1	1	1	0	0	1	1	0	0	1	0	0	0	1	1	1	0
gi|283648243|gb|ADDG01116608.1|:False:483	gi|283648243|gb|ADDG01116608.1|:False:483	3	3	3		1	3	3	3	1	0	1	1	1	0	0	0	2	2	1	1	0	1	2	0	1	1	1	1	2	1	0	1	1	1	0	0	0	2	2	1	1	0	1	2	0	1	1	1
gi|283648493|gb|ADDG01116358.1|:True:0	gi|283648493|gb|ADDG01116358.1|:True:0	7	7	7		1	7	7	7	5	2	2	3	5	0	0	0	4	4	4	5	1	1	3	5	4	3	3	2	3	5	2	2	3	5	0	0	0	4	4	4	5	1	1	3	5	4	3	3
gi|283649787|gb|ADDG01115064.1|:False:883	gi|283649787|gb|ADDG01115064.1|:False:883	5	5	5		1	5	5	5	4	2	2	3	1	2	3	3	3	2	2	3	2	1	3	2	3	2	2	3	1	4	2	2	3	1	2	3	3	3	2	2	3	2	1	3	2	3	2	2
gi|283649934|gb|ADDG01114917.1|:False:675	gi|283649934|gb|ADDG01114917.1|:False:675	1	1	1		1	1	1	1	0	0	0	0	0	0	0	0	0	0	0	0	0	0	0	0	0	0	0	1	0	0	0	0	0	0	0	0	0	0	0	0	0	0	0	0	0	0	0	0
gi|283650413|gb|ADDG01114438.1|:True:333	gi|283650413|gb|ADDG01114438.1|:True:333	2	2	2		1	2	2	2	0	0	0	0	0	0	1	0	1	1	0	1	0	0	0	1	1	0	0	1	0	0	0	0	0	0	0	1	0	1	1	0	1	0	0	0	1	1	0	0
gi|283650722|gb|ADDG01114129.1|:False:712	gi|283650722|gb|ADDG01114129.1|:False:712	5	5	5		1	5	5	5	2	0	3	4	5	1	1	0	1	0	0	2	0	0	0	2	0	0	0	0	0	2	0	3	4	5	1	1	0	1	0	0	2	0	0	0	2	0	0	0
gi|283652045|gb|ADDG01112806.1|:True:372	gi|283652045|gb|ADDG01112806.1|:True:372	1	1	1		1	1	1	1	1	0	0	1	0	1	1	1	1	0	1	1	0	0	1	0	0	1	0	0	0	1	0	0	1	0	1	1	1	1	0	1	1	0	0	1	0	0	1	0
gi|283652632|gb|ADDG01112219.1|:True:146	gi|283652632|gb|ADDG01112219.1|:True:146	1	1	1		1	1	1	1	1	1	0	1	0	1	1	1	1	0	1	1	1	0	1	1	0	1	1	1	1	1	1	0	1	0	1	1	1	1	0	1	1	1	0	1	1	0	1	1
gi|283652656|gb|ADDG01112195.1|:True:2	gi|283652656|gb|ADDG01112195.1|:True:2	2	2	2		1	2	2	2	0	0	0	0	0	1	0	1	0	1	0	0	0	0	1	0	0	0	0	0	0	0	0	0	0	0	1	0	1	0	1	0	0	0	0	1	0	0	0	0
gi|283654622|gb|ADDG01110229.1|:True:345	gi|283654622|gb|ADDG01110229.1|:True:345	4	4	4		1	4	4	4	0	2	1	2	0	1	2	1	2	3	3	1	0	0	0	2	1	2	1	2	2	0	2	1	2	0	1	2	1	2	3	3	1	0	0	0	2	1	2	1
gi|283654903|gb|ADDG01109948.1|:True:0	gi|283654903|gb|ADDG01109948.1|:True:0	4	4	4		1	4	4	4	0	0	1	1	0	2	3	3	0	1	1	1	0	0	1	2	1	0	0	0	0	0	0	1	1	0	2	3	3	0	1	1	1	0	0	1	2	1	0	0
gi|283655021|gb|ADDG01109830.1|:True:1	gi|283655021|gb|ADDG01109830.1|:True:1	4	4	4		1	4	4	4	0	1	2	2	3	1	2	1	2	2	2	1	2	0	2	1	1	0	1	2	2	0	1	2	2	3	1	2	1	2	2	2	1	2	0	2	1	1	0	1
gi|283655232|gb|ADDG01109619.1|:True:404	gi|283655232|gb|ADDG01109619.1|:True:404	4	3	2		1	4	3	2	1	3	1	0	0	1	1	1	2	0	1	1	2	2	2	0	1	0	1	3	1	1	2	1	0	0	0	0	0	2	0	1	0	1	1	1	0	1	0	0
gi|283655816|gb|ADDG01109035.1|:True:1	gi|283655816|gb|ADDG01109035.1|:True:1	4	4	4		1	4	4	4	0	0	1	0	0	3	0	2	2	1	1	0	1	2	2	0	4	1	2	1	0	0	0	1	0	0	3	0	2	2	1	1	0	1	2	2	0	4	1	2
gi|283656289|gb|ADDG01108562.1|:True:259	gi|283656289|gb|ADDG01108562.1|:True:259	1	1	1		1	1	1	1	1	0	0	0	0	0	0	0	1	0	1	1	1	1	1	1	0	0	0	1	1	1	0	0	0	0	0	0	0	1	0	1	1	1	1	1	1	0	0	0
scf7180002174659_32;gi|283656436|gb|ADDG01108415.1|:True:42	scf7180002174659_32;gi|283656436|gb|ADDG01108415.1|:True:42	7;7	6;6	5;5	;	2	7	6	5	2	5	1	2	4	0	0	1	3	3	3	5	0	0	2	2	2	2	2	7	7	2	5	1	2	4	0	0	0	3	3	3	5	0	0	2	2	2	2	2
gi|283659595|gb|ADDG01105256.1|:True:0	gi|283659595|gb|ADDG01105256.1|:True:0	6	2	2		1	6	2	2	2	1	3	1	2	3	5	4	3	2	2	4	3	3	2	3	3	3	2	1	1	1	0	2	0	1	1	1	1	1	0	1	1	1	2	0	1	0	0	0
gi|283659980|gb|ADDG01104871.1|:True:0	gi|283659980|gb|ADDG01104871.1|:True:0	6	2	2		1	6	2	2	0	3	1	1	1	4	5	4	3	1	3	0	2	2	3	0	1	0	2	2	1	0	1	1	1	0	1	2	2	1	0	2	0	1	1	0	0	1	0	1
gi|283662941|gb|ADDG01101910.1|:True:237	gi|283662941|gb|ADDG01101910.1|:True:237	2	2	2		1	2	2	2	0	0	0	0	0	1	0	1	0	1	1	0	0	0	0	1	2	1	1	0	1	0	0	0	0	0	1	0	1	0	1	1	0	0	0	0	1	2	1	1
gi|283663919|gb|ADDG01100932.1|:True:537	gi|283663919|gb|ADDG01100932.1|:True:537	1	1	1		1	1	1	1	0	0	1	1	0	0	0	0	0	0	0	0	0	0	0	0	1	1	1	0	0	0	0	1	1	0	0	0	0	0	0	0	0	0	0	0	0	1	1	1
gi|283664217|gb|ADDG01100634.1|:False:875	gi|283664217|gb|ADDG01100634.1|:False:875	2	2	2		1	2	2	2	0	1	0	0	0	0	1	1	0	1	1	1	0	0	0	0	1	0	2	1	0	0	1	0	0	0	0	1	1	0	1	1	1	0	0	0	0	1	0	2
gi|283664486|gb|ADDG01100365.1|:True:172	gi|283664486|gb|ADDG01100365.1|:True:172	8	8	8		1	8	8	8	2	2	2	2	1	5	6	4	1	2	0	1	3	3	1	0	1	0	0	2	1	2	2	2	2	1	5	6	4	1	2	0	1	3	3	1	0	1	0	0
gi|283665558|gb|ADDG01099293.1|:True:222	gi|283665558|gb|ADDG01099293.1|:True:222	17	16	7		1	17	16	7	0	10	0	2	3	0	1	1	12	12	12	0	3	2	5	1	6	6	5	11	8	0	9	0	1	2	0	0	1	11	11	12	0	2	1	4	0	5	6	4
gi|283666835|gb|ADDG01098016.1|:False:589	gi|283666835|gb|ADDG01098016.1|:False:589	5	5	5		1	5	5	5	1	2	3	1	3	1	1	1	2	2	1	0	2	1	2	1	2	2	1	1	2	1	2	3	1	3	1	1	1	2	2	1	0	2	1	2	1	2	2	1
gi|283666919|gb|ADDG01097932.1|:True:465	gi|283666919|gb|ADDG01097932.1|:True:465	2	2	2		1	2	2	2	0	0	1	0	0	0	0	0	0	0	0	1	1	0	1	1	0	0	0	0	0	0	0	1	0	0	0	0	0	0	0	0	1	1	0	1	1	0	0	0
gi|283667195|gb|ADDG01097656.1|:False:522	gi|283667195|gb|ADDG01097656.1|:False:522	2	2	2		1	2	2	2	0	0	2	2	2	0	0	0	0	0	0	0	1	0	1	0	1	2	2	1	0	0	0	2	2	2	0	0	0	0	0	0	0	1	0	1	0	1	2	2
gi|283667206|gb|ADDG01097645.1|:False:870	gi|283667206|gb|ADDG01097645.1|:False:870	3	3	3		1	3	3	3	2	0	0	0	0	1	0	1	1	0	1	2	0	0	0	1	0	0	0	0	0	2	0	0	0	0	1	0	1	1	0	1	2	0	0	0	1	0	0	0
gi|283667335|gb|ADDG01097516.1|:True:0	gi|283667335|gb|ADDG01097516.1|:True:0	4	2	2		1	4	2	2	1	2	1	1	1	1	1	1	3	1	3	1	1	0	1	2	1	1	2	2	3	1	1	0	1	1	1	1	1	2	1	2	1	1	0	1	2	1	1	2
gi|283667335|gb|ADDG01097516.1|:True:526	gi|283667335|gb|ADDG01097516.1|:True:526	1	1	1		1	1	1	1	0	0	0	1	1	0	0	0	0	0	0	0	1	0	0	0	0	0	0	0	0	0	0	0	1	1	0	0	0	0	0	0	0	1	0	0	0	0	0	0
gi|283667414|gb|ADDG01097437.1|:True:117	gi|283667414|gb|ADDG01097437.1|:True:117	3	3	3		1	3	3	3	2	0	0	3	2	0	0	0	1	3	3	1	2	0	1	1	2	1	2	1	1	2	0	0	3	2	0	0	0	1	3	3	1	2	0	1	1	2	1	2
gi|283668449|gb|ADDG01096402.1|:True:420	gi|283668449|gb|ADDG01096402.1|:True:420	9	1	1		1	9	1	1	5	3	2	2	3	8	6	5	6	7	9	4	5	4	2	6	3	4	1	3	2	0	0	0	0	0	0	0	0	0	0	1	0	0	0	0	0	0	0	0
gi|283670052|gb|ADDG01094799.1|:True:0	gi|283670052|gb|ADDG01094799.1|:True:0	6	6	6		1	6	6	6	4	1	0	0	3	0	0	0	1	0	2	2	0	1	0	2	2	1	1	3	2	4	1	0	0	3	0	0	0	1	0	2	2	0	1	0	2	2	1	1
gi|283670052|gb|ADDG01094799.1|:True:586	gi|283670052|gb|ADDG01094799.1|:True:586	3	3	3		1	3	3	3	1	0	1	0	0	0	0	0	2	0	0	2	0	0	0	1	0	0	0	1	0	1	0	1	0	0	0	0	0	2	0	0	2	0	0	0	1	0	0	0
gi|283671068|gb|ADDG01093783.1|:True:0	gi|283671068|gb|ADDG01093783.1|:True:0	2	2	2		1	2	2	2	0	0	1	2	1	0	0	0	0	0	0	0	0	2	0	0	1	1	0	0	0	0	0	1	2	1	0	0	0	0	0	0	0	0	2	0	0	1	1	0
gi|283671561|gb|ADDG01093290.1|:True:22	gi|283671561|gb|ADDG01093290.1|:True:22	5	5	5		1	5	5	5	0	0	0	0	0	1	1	2	4	2	4	0	2	2	2	0	1	1	2	0	0	0	0	0	0	0	1	1	2	4	2	4	0	2	2	2	0	1	1	2
gi|283672896|gb|ADDG01091955.1|:False:1121	gi|283672896|gb|ADDG01091955.1|:False:1121	2	2	2		1	2	2	2	0	1	1	1	1	2	1	2	1	1	1	0	0	1	0	0	2	2	2	1	1	0	1	1	1	1	2	1	2	1	1	1	0	0	1	0	0	2	2	2
gi|283674032|gb|ADDG01090819.1|:False:678	gi|283674032|gb|ADDG01090819.1|:False:678	1	1	1		1	1	1	1	0	0	0	0	0	0	0	1	0	0	0	1	0	0	0	1	0	0	0	0	0	0	0	0	0	0	0	0	1	0	0	0	1	0	0	0	1	0	0	0
gi|283674553|gb|ADDG01090298.1|:True:319	gi|283674553|gb|ADDG01090298.1|:True:319	7	7	7		1	7	7	7	3	1	4	5	4	0	0	0	0	0	0	3	1	0	0	3	0	2	1	0	0	3	1	4	5	4	0	0	0	0	0	0	3	1	0	0	3	0	2	1
gi|283675051|gb|ADDG01089800.1|:True:255;gnl|Amel_4.5|GB46655-PA	gi|283675051|gb|ADDG01089800.1|:True:255;gnl|Amel_4.5|GB46655-PA	2;1	2;1	2;1	;	2	2	2	2	0	1	1	1	2	1	0	2	1	1	1	0	2	1	2	0	0	1	1	1	1	0	1	1	1	2	1	0	2	1	1	1	0	2	1	2	0	0	1	1
gi|283676012|gb|ADDG01088839.1|:False:347	gi|283676012|gb|ADDG01088839.1|:False:347	5	5	5		1	5	5	5	0	0	4	3	3	0	0	0	3	1	2	0	1	1	2	0	1	0	0	0	0	0	0	4	3	3	0	0	0	3	1	2	0	1	1	2	0	1	0	0
gi|283676648|gb|ADDG01088203.1|:False:1239	gi|283676648|gb|ADDG01088203.1|:False:1239	9	9	9		1	9	9	9	3	0	5	4	4	3	3	4	4	4	3	3	0	2	4	1	3	4	4	2	2	3	0	5	4	4	3	3	4	4	4	3	3	0	2	4	1	3	4	4
gi|283676953|gb|ADDG01087898.1|:False:1244	gi|283676953|gb|ADDG01087898.1|:False:1244	2	2	2		1	2	2	2	0	0	0	0	0	1	0	0	1	1	1	0	0	0	0	0	1	2	1	0	0	0	0	0	0	0	1	0	0	1	1	1	0	0	0	0	0	1	2	1
gi|283677191|gb|ADDG01087660.1|:True:518	gi|283677191|gb|ADDG01087660.1|:True:518	4	2	2		1	4	2	2	2	1	4	2	3	1	1	0	0	0	1	2	0	0	0	2	1	1	0	0	0	1	1	2	0	2	1	1	0	0	0	0	1	0	0	0	1	0	0	0
gi|283677610|gb|ADDG01087241.1|:False:459	gi|283677610|gb|ADDG01087241.1|:False:459	4	4	4		1	4	4	4	1	1	1	2	2	0	0	1	2	0	3	2	1	1	1	1	2	2	1	1	0	1	1	1	2	2	0	0	1	2	0	3	2	1	1	1	1	2	2	1
gi|283677610|gb|ADDG01087241.1|:False:962	gi|283677610|gb|ADDG01087241.1|:False:962	2	2	2		1	2	2	2	1	1	1	1	0	0	0	0	0	1	0	1	2	2	2	1	1	0	1	0	1	1	1	1	1	0	0	0	0	0	1	0	1	2	2	2	1	1	0	1
gi|283677899|gb|ADDG01086952.1|:True:581	gi|283677899|gb|ADDG01086952.1|:True:581	2	2	2		1	2	2	2	2	0	2	1	1	1	0	1	1	1	2	1	1	2	1	1	0	1	1	0	0	2	0	2	1	1	1	0	1	1	1	2	1	1	2	1	1	0	1	1
gi|283677962|gb|ADDG01086889.1|:True:1	gi|283677962|gb|ADDG01086889.1|:True:1	6	6	6		1	6	6	6	1	1	2	1	0	4	3	2	3	1	2	1	0	1	0	0	2	2	1	1	0	1	1	2	1	0	4	3	2	3	1	2	1	0	1	0	0	2	2	1
gi|283678653|gb|ADDG01086198.1|:True:361;gnl|Amel_4.5|GB43266-PA	gi|283678653|gb|ADDG01086198.1|:True:361	5;2	5;2	5;2		2	5	5	5	1	0	0	0	0	1	3	3	0	2	0	1	0	0	0	0	1	3	2	0	0	1	0	0	0	0	1	3	3	0	2	0	1	0	0	0	0	1	3	2
gi|283679657|gb|ADDG01085194.1|:False:1089	gi|283679657|gb|ADDG01085194.1|:False:1089	2	2	2		1	2	2	2	2	1	1	1	2	0	1	0	1	2	2	2	1	1	1	2	2	1	1	0	1	2	1	1	1	2	0	1	0	1	2	2	2	1	1	1	2	2	1	1
gi|283679717|gb|ADDG01085134.1|:True:1	gi|283679717|gb|ADDG01085134.1|:True:1	3	3	3		1	3	3	3	0	0	0	1	1	3	3	1	0	0	0	0	0	0	0	0	0	1	0	0	0	0	0	0	1	1	3	3	1	0	0	0	0	0	0	0	0	0	1	0
gi|283680002|gb|ADDG01084849.1|:False:1046	gi|283680002|gb|ADDG01084849.1|:False:1046	3	3	3		1	3	3	3	0	0	2	1	3	0	0	0	1	2	0	0	1	1	1	0	2	3	3	0	0	0	0	2	1	3	0	0	0	1	2	0	0	1	1	1	0	2	3	3
gi|283680155|gb|ADDG01084696.1|:True:1	gi|283680155|gb|ADDG01084696.1|:True:1	3	3	3		1	3	3	3	0	0	1	0	1	2	1	0	1	1	0	0	1	1	1	0	2	2	1	1	0	0	0	1	0	1	2	1	0	1	1	0	0	1	1	1	0	2	2	1
gi|283680166|gb|ADDG01084685.1|:True:0	gi|283680166|gb|ADDG01084685.1|:True:0	10	3	3		1	10	3	3	6	6	5	6	4	5	6	5	6	6	5	5	4	7	4	4	3	5	8	6	6	1	2	1	2	1	0	0	1	2	1	1	1	1	3	1	2	0	2	2
gi|283680166|gb|ADDG01084685.1|:True:556	gi|283680166|gb|ADDG01084685.1|:True:556	7	4	4		1	7	4	4	5	3	2	5	2	2	2	2	3	5	3	3	1	1	2	4	4	2	2	3	3	2	1	1	3	1	1	2	1	2	3	1	2	0	0	1	3	2	1	2
gi|283680216|gb|ADDG01084635.1|:False:1291	gi|283680216|gb|ADDG01084635.1|:False:1291	2	2	2		1	2	2	2	1	0	1	1	2	0	0	0	2	2	1	1	1	0	0	0	1	1	2	2	0	1	0	1	1	2	0	0	0	2	2	1	1	1	0	0	0	1	1	2
gi|283680713|gb|ADDG01084138.1|:True:40	gi|283680713|gb|ADDG01084138.1|:True:40	7	1	1		1	7	1	1	4	4	1	3	2	2	2	2	2	4	4	4	4	3	2	2	3	3	4	4	3	1	0	1	0	1	0	1	1	0	1	1	1	1	0	1	1	0	1	1
gi|283681821|gb|ADDG01083030.1|:False:969	gi|283681821|gb|ADDG01083030.1|:False:969	12	12	12		1	12	12	12	2	4	1	0	4	4	6	5	10	9	10	1	8	6	8	2	7	6	5	3	6	2	4	1	0	4	4	6	5	10	9	10	1	8	6	8	2	7	6	5
gi|283682890|gb|ADDG01081961.1|:False:1333	gi|283682890|gb|ADDG01081961.1|:False:1333	22	22	22		1	22	22	22	8	5	5	3	6	14	15	14	9	9	13	7	5	6	6	6	4	3	2	2	7	8	5	5	3	6	14	15	14	9	9	13	7	5	6	6	6	4	3	2
gi|283683135|gb|ADDG01081716.1|:True:1	gi|283683135|gb|ADDG01081716.1|:True:1	1	1	1		1	1	1	1	1	0	1	0	1	0	0	0	0	0	1	1	0	0	0	1	0	0	1	0	0	1	0	1	0	1	0	0	0	0	0	1	1	0	0	0	1	0	0	1
gi|283683145|gb|ADDG01081706.1|:True:289	gi|283683145|gb|ADDG01081706.1|:True:289	1	1	1		1	1	1	1	0	1	0	0	0	0	0	0	1	1	1	0	1	0	0	0	1	0	1	1	1	0	1	0	0	0	0	0	0	1	1	1	0	1	0	0	0	1	0	1
gi|283683448|gb|ADDG01081403.1|:True:327	gi|283683448|gb|ADDG01081403.1|:True:327	2	2	2		1	2	2	2	2	1	1	1	1	0	0	0	1	1	1	1	0	1	1	2	0	1	1	1	0	2	1	1	1	1	0	0	0	1	1	1	1	0	1	1	2	0	1	1
gi|283683448|gb|ADDG01081403.1|:True:776	gi|283683448|gb|ADDG01081403.1|:True:776	3	3	3		1	3	3	3	1	1	0	1	0	2	1	1	0	1	0	1	1	0	0	1	2	0	1	2	0	1	1	0	1	0	2	1	1	0	1	0	1	1	0	0	1	2	0	1
gi|283684192|gb|ADDG01080659.1|:True:2	gi|283684192|gb|ADDG01080659.1|:True:2	2	2	2		1	2	2	2	0	1	1	1	1	0	0	0	1	0	0	0	0	0	0	0	0	0	0	0	0	0	1	1	1	1	0	0	0	1	0	0	0	0	0	0	0	0	0	0
gi|283684462|gb|ADDG01080389.1|:True:2	gi|283684462|gb|ADDG01080389.1|:True:2	2	2	2		1	2	2	2	0	0	1	1	1	0	0	0	1	0	0	0	0	0	0	0	0	1	0	0	0	0	0	1	1	1	0	0	0	1	0	0	0	0	0	0	0	0	1	0
gi|283684807|gb|ADDG01080044.1|:False:1103	gi|283684807|gb|ADDG01080044.1|:False:1103	1	1	1		1	1	1	1	1	1	0	0	0	0	0	0	0	1	1	1	0	0	0	1	1	1	1	1	0	1	1	0	0	0	0	0	0	0	1	1	1	0	0	0	1	1	1	1
gi|283684825|gb|ADDG01080026.1|:True:684	gi|283684825|gb|ADDG01080026.1|:True:684	4	4	4		1	4	4	4	3	0	0	1	1	1	1	0	1	0	1	2	1	0	0	2	0	1	2	0	0	3	0	0	1	1	1	1	0	1	0	1	2	1	0	0	2	0	1	2
gi|283684908|gb|ADDG01079943.1|:False:436	gi|283684908|gb|ADDG01079943.1|:False:436	1	1	1		1	1	1	1	0	0	0	0	0	0	0	0	0	1	0	1	0	0	0	1	0	0	0	1	1	0	0	0	0	0	0	0	0	0	1	0	1	0	0	0	1	0	0	0
gi|283685968|gb|ADDG01078883.1|:False:533	gi|283685968|gb|ADDG01078883.1|:False:533	2	2	2		1	2	2	2	0	0	1	1	1	2	2	2	1	1	1	0	0	0	1	0	0	0	0	0	0	0	0	1	1	1	2	2	2	1	1	1	0	0	0	1	0	0	0	0
gi|283687299|gb|ADDG01077552.1|:True:562	gi|283687299|gb|ADDG01077552.1|:True:562	1	1	1		1	1	1	1	1	0	0	1	0	1	1	1	1	0	0	1	1	1	1	1	0	1	1	1	0	1	0	0	1	0	1	1	1	1	0	0	1	1	1	1	1	0	1	1
gnl|Amel_4.5|GB49410-PA;gi|283687656|gb|ADDG01077195.1|:False:672;0:g3509.t1	gnl|Amel_4.5|GB49410-PA;gi|283687656|gb|ADDG01077195.1|:False:672;0:g3509.t1	7;7;5	7;7;5	7;7;5	;;	3	7	7	7	1	2	2	1	2	3	4	5	3	2	4	1	5	3	4	1	3	6	3	3	3	1	2	2	1	2	3	4	5	3	2	4	1	5	3	4	1	3	6	3
gi|283688533|gb|ADDG01076318.1|:False:1428	gi|283688533|gb|ADDG01076318.1|:False:1428	1	1	1		1	1	1	1	0	0	1	0	0	0	0	0	0	0	0	0	0	0	0	0	0	0	0	0	0	0	0	1	0	0	0	0	0	0	0	0	0	0	0	0	0	0	0	0
gi|283688533|gb|ADDG01076318.1|:False:758	gi|283688533|gb|ADDG01076318.1|:False:758	1	1	1		1	1	1	1	0	1	1	1	1	0	1	0	0	0	0	0	0	0	0	0	0	0	0	0	0	0	1	1	1	1	0	1	0	0	0	0	0	0	0	0	0	0	0	0
gi|283688725|gb|ADDG01076126.1|:False:685	gi|283688725|gb|ADDG01076126.1|:False:685	1	1	1		1	1	1	1	0	0	0	1	1	0	0	0	0	1	0	0	1	1	1	0	0	0	0	0	0	0	0	0	1	1	0	0	0	0	1	0	0	1	1	1	0	0	0	0
gi|283689123|gb|ADDG01075728.1|:False:1420	gi|283689123|gb|ADDG01075728.1|:False:1420	3	3	3		1	3	3	3	2	1	2	2	2	2	1	1	2	1	2	2	2	2	2	3	1	2	2	1	1	2	1	2	2	2	2	1	1	2	1	2	2	2	2	2	3	1	2	2
gi|283689123|gb|ADDG01075728.1|:False:837	gi|283689123|gb|ADDG01075728.1|:False:837	8	5	5		1	8	5	5	2	3	4	4	2	4	2	0	6	6	5	1	3	5	3	3	3	2	4	2	2	1	1	2	2	1	2	1	0	3	3	2	0	1	2	1	1	2	1	2
gi|283689194|gb|ADDG01075657.1|:False:1232	gi|283689194|gb|ADDG01075657.1|:False:1232	1	1	1		1	1	1	1	0	1	1	1	1	0	0	0	1	1	1	0	0	0	0	1	1	1	1	0	0	0	1	1	1	1	0	0	0	1	1	1	0	0	0	0	1	1	1	1
gi|283689944|gb|ADDG01074907.1|:True:1046	gi|283689944|gb|ADDG01074907.1|:True:1046	1	1	1		1	1	1	1	1	0	0	0	0	0	0	0	0	1	0	1	1	1	1	1	0	0	0	1	0	1	0	0	0	0	0	0	0	0	1	0	1	1	1	1	1	0	0	0
gi|283689944|gb|ADDG01074907.1|:True:586	gi|283689944|gb|ADDG01074907.1|:True:586	2	2	2		1	2	2	2	1	1	1	1	1	0	1	2	1	1	1	0	1	1	0	0	0	1	0	1	1	1	1	1	1	1	0	1	2	1	1	1	0	1	1	0	0	0	1	0
gi|283690469|gb|ADDG01074382.1|:True:0	gi|283690469|gb|ADDG01074382.1|:True:0	2	2	2		1	2	2	2	0	0	0	0	0	1	1	1	0	0	0	0	0	0	0	0	0	0	0	0	0	0	0	0	0	0	1	1	1	0	0	0	0	0	0	0	0	0	0	0
gi|283690519|gb|ADDG01074332.1|:True:488	gi|283690519|gb|ADDG01074332.1|:True:488	2	2	2		1	2	2	2	1	1	1	0	0	1	2	2	1	0	0	1	0	0	1	1	0	0	1	0	0	1	1	1	0	0	1	2	2	1	0	0	1	0	0	1	1	0	0	1
gi|283690774|gb|ADDG01074077.1|:False:1466	gi|283690774|gb|ADDG01074077.1|:False:1466	1	1	1		1	1	1	1	0	0	0	0	1	0	0	0	1	0	0	0	0	1	0	0	0	0	0	0	0	0	0	0	0	1	0	0	0	1	0	0	0	0	1	0	0	0	0	0
gi|283690774|gb|ADDG01074077.1|:False:734	gi|283690774|gb|ADDG01074077.1|:False:734	1	1	1		1	1	1	1	0	0	0	0	0	0	0	0	1	0	0	0	0	1	0	0	1	0	0	0	0	0	0	0	0	0	0	0	0	1	0	0	0	0	1	0	0	1	0	0
gi|283691130|gb|ADDG01073721.1|:True:1;scf7180002161035-snap.3	gi|283691130|gb|ADDG01073721.1|:True:1;scf7180002161035-snap.3	5;5	5;5	5;5	;	2	5	5	5	0	1	1	1	2	1	0	1	1	1	1	0	4	2	2	0	1	1	1	1	1	0	1	1	1	2	1	0	1	1	1	1	0	4	2	2	0	1	1	1
gi|283691155|gb|ADDG01073696.1|:False:1471	gi|283691155|gb|ADDG01073696.1|:False:1471	4	4	4		1	4	4	4	0	1	1	1	0	2	2	1	0	0	2	0	1	1	0	0	2	1	0	0	1	0	1	1	1	0	2	2	1	0	0	2	0	1	1	0	0	2	1	0
gi|283691511|gb|ADDG01073340.1|:True:2	gi|283691511|gb|ADDG01073340.1|:True:2	19	5	3		1	19	5	3	6	7	6	10	9	7	10	10	8	8	10	4	9	8	10	7	8	4	6	5	7	2	1	1	1	2	2	2	1	2	2	2	1	3	0	2	3	2	0	1
gi|283691639|gb|ADDG01073212.1|:True:1	gi|283691639|gb|ADDG01073212.1|:True:1	4	4	4		1	4	4	4	2	0	3	1	4	1	0	1	1	1	1	1	2	0	2	1	1	0	0	2	1	2	0	3	1	4	1	0	1	1	1	1	1	2	0	2	1	1	0	0
gi|283691656|gb|ADDG01073195.1|:True:965	gi|283691656|gb|ADDG01073195.1|:True:965	3	3	3		1	3	3	3	0	1	0	0	0	1	1	1	3	1	1	0	2	2	3	0	1	2	3	0	2	0	1	0	0	0	1	1	1	3	1	1	0	2	2	3	0	1	2	3
gi|283691697|gb|ADDG01073154.1|:False:1271	gi|283691697|gb|ADDG01073154.1|:False:1271	6	6	6		1	6	6	6	2	2	2	2	2	2	4	3	1	2	3	2	3	4	1	3	3	4	4	3	2	2	2	2	2	2	2	4	3	1	2	3	2	3	4	1	3	3	4	4
gi|283691796|gb|ADDG01073055.1|:True:1	gi|283691796|gb|ADDG01073055.1|:True:1	9	8	8		1	9	8	8	3	3	3	3	1	4	2	5	5	5	4	4	4	4	5	2	4	3	3	5	2	3	3	3	3	1	4	1	5	5	5	4	4	4	4	5	2	4	3	3
gi|283691796|gb|ADDG01073055.1|:True:407	gi|283691796|gb|ADDG01073055.1|:True:407	4	3	3		1	4	3	3	2	0	2	3	2	1	1	1	3	1	2	3	2	2	1	2	1	2	1	2	0	2	0	1	2	1	1	1	1	2	0	1	3	1	1	0	2	1	2	1
gi|283691796|gb|ADDG01073055.1|:True:721	gi|283691796|gb|ADDG01073055.1|:True:721	4	2	2		1	4	2	2	1	2	3	2	2	2	3	2	3	1	2	1	1	2	1	1	2	1	2	1	3	1	1	1	1	1	0	2	1	1	0	0	1	1	1	1	0	0	0	1
gi|283692038|gb|ADDG01072813.1|:False:782	gi|283692038|gb|ADDG01072813.1|:False:782	2	2	2		1	2	2	2	0	0	0	1	1	2	1	2	1	0	0	0	1	0	2	0	1	1	1	0	1	0	0	0	1	1	2	1	2	1	0	0	0	1	0	2	0	1	1	1
gi|283692475|gb|ADDG01072376.1|:False:1131	gi|283692475|gb|ADDG01072376.1|:False:1131	6	1	1		1	6	1	1	3	3	3	2	3	0	0	2	1	2	0	4	0	0	1	3	3	3	3	1	3	1	0	0	1	1	0	0	1	1	0	0	1	0	0	1	0	0	1	0
gi|283692619|gb|ADDG01072232.1|:False:1006	gi|283692619|gb|ADDG01072232.1|:False:1006	2	2	2		1	2	2	2	0	0	0	0	0	0	1	1	0	1	0	0	2	2	1	0	1	0	0	0	0	0	0	0	0	0	0	1	1	0	1	0	0	2	2	1	0	1	0	0
gi|283692619|gb|ADDG01072232.1|:False:552	gi|283692619|gb|ADDG01072232.1|:False:552	1	1	1		1	1	1	1	0	0	0	0	0	1	1	0	0	0	0	0	0	1	0	1	0	0	0	0	0	0	0	0	0	0	1	1	0	0	0	0	0	0	1	0	1	0	0	0
gi|283693204|gb|ADDG01071647.1|:False:369	gi|283693204|gb|ADDG01071647.1|:False:369	10	5	5		1	10	5	5	7	5	5	2	2	3	5	4	6	6	6	7	7	4	4	7	5	6	8	7	5	2	2	2	1	2	1	2	2	2	2	2	3	3	1	2	3	3	3	3
gi|283693283|gb|ADDG01071568.1|:True:2	gi|283693283|gb|ADDG01071568.1|:True:2	5	5	5		1	5	5	5	1	3	2	2	3	1	1	1	1	1	2	1	0	1	2	1	1	0	1	2	1	1	3	2	2	3	1	1	1	1	1	2	1	0	1	2	1	1	0	1
gi|283693305|gb|ADDG01071546.1|:False:1511	gi|283693305|gb|ADDG01071546.1|:False:1511	4	4	4		1	4	4	4	0	0	2	0	3	0	0	0	2	1	3	1	0	2	0	1	0	0	1	1	1	0	0	2	0	3	0	0	0	2	1	3	1	0	2	0	1	0	0	1
gi|283693931|gb|ADDG01070920.1|:False:727	gi|283693931|gb|ADDG01070920.1|:False:727	3	1	1		1	3	1	1	1	1	2	1	1	2	1	1	2	1	2	0	3	3	0	0	3	1	0	1	0	0	0	1	1	0	1	0	0	1	0	1	0	1	1	0	0	1	0	0
gi|283694108|gb|ADDG01070743.1|:True:863	gi|283694108|gb|ADDG01070743.1|:True:863	1	1	1		1	1	1	1	1	0	1	1	1	0	0	0	0	0	0	1	0	1	1	1	0	1	0	0	0	1	0	1	1	1	0	0	0	0	0	0	1	0	1	1	1	0	1	0
gi|283694583|gb|ADDG01070268.1|:True:21	gi|283694583|gb|ADDG01070268.1|:True:21	2	2	2		1	2	2	2	0	2	1	1	0	1	1	1	1	1	0	0	1	2	2	0	2	1	0	0	0	0	2	1	1	0	1	1	1	1	1	0	0	1	2	2	0	2	1	0
gi|283694791|gb|ADDG01070060.1|:False:854	gi|283694791|gb|ADDG01070060.1|:False:854	3	3	3		1	3	3	3	1	0	0	1	0	2	2	2	0	0	0	0	2	1	1	0	1	0	1	0	0	1	0	0	1	0	2	2	2	0	0	0	0	2	1	1	0	1	0	1
gi|283695771|gb|ADDG01069087.1|:False:1112	gi|283695771|gb|ADDG01069087.1|:False:1112	3	3	3		1	3	3	3	3	1	2	1	1	0	0	1	3	1	1	3	1	1	1	2	1	0	1	1	1	3	1	2	1	1	0	0	1	3	1	1	3	1	1	1	2	1	0	1
gi|283695771|gb|ADDG01069087.1|:False:352	gi|283695771|gb|ADDG01069087.1|:False:352	1	1	1		1	1	1	1	0	0	1	1	1	0	0	0	1	0	0	1	0	1	0	1	0	0	0	1	0	0	0	1	1	1	0	0	0	1	0	0	1	0	1	0	1	0	0	0
gi|283695978|gb|ADDG01068880.1|:False:1563	gi|283695978|gb|ADDG01068880.1|:False:1563	7	2	2		1	7	2	2	0	1	0	1	1	0	0	0	4	3	4	0	0	0	0	0	2	2	2	4	4	0	0	0	0	0	0	0	0	2	1	2	0	0	0	0	0	0	0	1
gi|283696015|gb|ADDG01068843.1|:False:571	gi|283696015|gb|ADDG01068843.1|:False:571	5	5	5		1	5	5	5	3	2	2	0	1	2	2	2	4	3	2	3	3	2	2	3	4	3	3	4	2	3	2	2	0	1	2	2	2	4	3	2	3	3	2	2	3	4	3	3
gi|283696683|gb|ADDG01068175.1|:True:741	gi|283696683|gb|ADDG01068175.1|:True:741	1	1	1		1	1	1	1	1	0	0	0	0	1	1	0	0	1	1	1	0	0	0	0	0	0	0	0	0	1	0	0	0	0	1	1	0	0	1	1	1	0	0	0	0	0	0	0
gi|283697082|gb|ADDG01067776.1|:True:1	gi|283697082|gb|ADDG01067776.1|:True:1	4	4	4		1	4	4	4	3	2	1	1	2	3	2	3	1	2	2	2	1	1	2	1	3	2	2	1	1	3	2	1	1	2	3	2	3	1	2	2	2	1	1	2	1	3	2	2
gi|283697082|gb|ADDG01067776.1|:True:610	gi|283697082|gb|ADDG01067776.1|:True:610	14	14	13		1	14	14	13	3	3	7	4	7	5	6	4	4	10	6	5	5	7	2	3	6	7	5	2	2	3	3	7	4	7	5	6	4	4	10	6	5	5	7	2	3	6	7	5
gi|283697325|gb|ADDG01067533.1|:False:903	gi|283697325|gb|ADDG01067533.1|:False:903	4	4	4		1	4	4	4	0	0	2	3	2	0	0	0	0	0	0	0	1	0	0	1	0	1	1	0	0	0	0	2	3	2	0	0	0	0	0	0	0	1	0	0	1	0	1	1
gi|283697627|gb|ADDG01067231.1|:False:1596	gi|283697627|gb|ADDG01067231.1|:False:1596	11	9	9		1	11	9	9	5	6	5	7	9	9	9	6	8	3	8	3	8	7	5	5	9	5	8	7	3	5	5	5	7	9	7	7	5	7	3	7	3	7	7	5	5	7	5	7
gi|283697627|gb|ADDG01067231.1|:False:724	gi|283697627|gb|ADDG01067231.1|:False:724	6	4	4		1	6	4	4	4	2	2	2	2	5	3	4	4	2	2	1	1	4	2	3	4	2	2	4	1	2	2	1	1	1	3	1	2	3	1	1	1	0	3	2	2	2	1	0
gi|283698082|gb|ADDG01066776.1|:True:2	gi|283698082|gb|ADDG01066776.1|:True:2	4	4	4		1	4	4	4	1	2	1	1	1	0	0	0	1	0	1	1	0	0	0	1	1	0	1	1	1	1	2	1	1	1	0	0	0	1	0	1	1	0	0	0	1	1	0	1
gi|283698445|gb|ADDG01066413.1|:False:1611	gi|283698445|gb|ADDG01066413.1|:False:1611	7	7	7		1	7	7	7	0	0	0	0	0	0	0	0	5	3	4	0	3	0	3	1	3	1	0	1	0	0	0	0	0	0	0	0	0	5	3	4	0	3	0	3	1	3	1	0
gi|283698445|gb|ADDG01066413.1|:False:865	gi|283698445|gb|ADDG01066413.1|:False:865	6	6	6		1	6	6	6	1	1	1	0	1	0	0	1	5	4	3	0	1	1	1	0	2	1	0	1	0	1	1	1	0	1	0	0	1	5	4	3	0	1	1	1	0	2	1	0
gi|283698565|gb|ADDG01066293.1|:True:1	gi|283698565|gb|ADDG01066293.1|:True:1	1	1	1		1	1	1	1	1	0	0	1	1	1	1	1	1	1	1	1	1	0	1	1	1	0	1	0	1	1	0	0	1	1	1	1	1	1	1	1	1	1	0	1	1	1	0	1
gi|283699110|gb|ADDG01065748.1|:True:451	gi|283699110|gb|ADDG01065748.1|:True:451	2	2	2		1	2	2	2	0	1	2	1	1	1	0	1	1	1	2	0	1	2	1	0	1	2	1	1	1	0	1	2	1	1	1	0	1	1	1	2	0	1	2	1	0	1	2	1
gi|283699158|gb|ADDG01065700.1|:False:954	gi|283699158|gb|ADDG01065700.1|:False:954	5	5	5		1	5	5	5	1	2	2	2	2	1	1	1	1	0	1	1	1	0	0	1	1	0	2	1	0	1	2	2	2	2	1	1	1	1	0	1	1	1	0	0	1	1	0	2
gi|283699357|gb|ADDG01065501.1|:True:650	gi|283699357|gb|ADDG01065501.1|:True:650	1	1	1		1	1	1	1	1	1	1	1	1	0	0	0	0	1	1	1	1	1	1	1	1	1	1	1	1	1	1	1	1	1	0	0	0	0	1	1	1	1	1	1	1	1	1	1
gi|283699603|gb|ADDG01065255.1|:True:2	gi|283699603|gb|ADDG01065255.1|:True:2	2	2	2		1	2	2	2	0	0	1	1	1	0	0	0	0	0	0	1	0	0	1	1	0	0	0	0	0	0	0	1	1	1	0	0	0	0	0	0	1	0	0	1	1	0	0	0
gi|283699725|gb|ADDG01065133.1|:False:1048	gi|283699725|gb|ADDG01065133.1|:False:1048	4	4	4		1	4	4	4	1	1	2	1	1	0	0	0	1	1	1	1	1	1	2	3	1	1	1	1	1	1	1	2	1	1	0	0	0	1	1	1	1	1	1	2	3	1	1	1
gi|283700224|gb|ADDG01064634.1|:True:640	gi|283700224|gb|ADDG01064634.1|:True:640	2	1	1		1	2	1	1	0	1	1	1	1	1	1	1	1	1	0	1	0	1	1	1	1	1	1	1	1	0	1	1	1	0	1	1	1	1	0	0	1	0	1	1	1	1	1	1
gi|283701223|gb|ADDG01063635.1|:True:2	gi|283701223|gb|ADDG01063635.1|:True:2	5	5	5		1	5	5	5	0	0	1	1	2	4	4	4	1	1	0	1	0	1	2	1	2	2	3	0	0	0	0	1	1	2	4	4	4	1	1	0	1	0	1	2	1	2	2	3
gi|283701918|gb|ADDG01062940.1|:False:1527	gi|283701918|gb|ADDG01062940.1|:False:1527	1	1	1		1	1	1	1	1	1	0	1	0	0	0	0	0	0	1	1	1	1	1	0	0	0	0	1	0	1	1	0	1	0	0	0	0	0	0	1	1	1	1	1	0	0	0	0
gi|283702200|gb|ADDG01062658.1|:False:1689	gi|283702200|gb|ADDG01062658.1|:False:1689	1	1	1		1	1	1	1	0	0	1	0	1	1	0	0	1	1	0	0	0	0	0	0	1	0	1	0	0	0	0	1	0	1	1	0	0	1	1	0	0	0	0	0	0	1	0	1
gi|283702254|gb|ADDG01062604.1|:False:1691	gi|283702254|gb|ADDG01062604.1|:False:1691	2	1	1		1	2	1	1	0	1	2	1	1	1	1	0	0	1	2	1	2	2	2	0	1	1	1	1	1	0	0	1	1	1	1	1	0	0	1	1	1	1	1	1	0	1	1	1
gi|283703673|gb|ADDG01061185.1|:True:1	gi|283703673|gb|ADDG01061185.1|:True:1	2	2	1		1	2	2	1	0	0	1	1	1	1	1	1	0	1	0	0	0	0	1	0	0	0	0	0	0	0	0	1	1	1	1	1	1	0	1	0	0	0	0	1	0	0	0	0
gi|283705085|gb|ADDG01059773.1|:False:1694	gi|283705085|gb|ADDG01059773.1|:False:1694	6	6	3		1	6	6	3	6	1	2	4	2	4	3	2	3	3	1	6	2	2	3	5	2	2	4	2	2	6	1	2	4	2	4	3	2	3	3	1	6	2	2	3	5	2	2	4
gi|283705344|gb|ADDG01059514.1|:False:1662	gi|283705344|gb|ADDG01059514.1|:False:1662	3	3	3		1	3	3	3	2	2	3	0	1	0	0	0	1	2	1	1	2	1	2	2	1	2	1	1	2	2	2	3	0	1	0	0	0	1	2	1	1	2	1	2	2	1	2	1
gi|283705887|gb|ADDG01058971.1|:True:43	gi|283705887|gb|ADDG01058971.1|:True:43	4	4	4		1	4	4	4	0	0	0	0	0	2	4	2	1	0	0	0	0	0	0	0	0	0	0	0	0	0	0	0	0	0	2	4	2	1	0	0	0	0	0	0	0	0	0	0
gi|283705927|gb|ADDG01058931.1|:False:1411	gi|283705927|gb|ADDG01058931.1|:False:1411	3	3	3		1	3	3	3	0	0	2	1	2	0	0	0	0	0	0	0	0	0	0	0	0	0	0	0	0	0	0	2	1	2	0	0	0	0	0	0	0	0	0	0	0	0	0	0
gi|283706095|gb|ADDG01058763.1|:True:759	gi|283706095|gb|ADDG01058763.1|:True:759	4	4	3		1	4	4	3	3	0	2	3	1	1	1	1	1	2	2	3	1	0	1	2	2	2	2	1	1	3	0	2	3	1	1	1	1	1	2	2	3	1	0	1	2	2	2	2
gi|283706780|gb|ADDG01058078.1|:True:416	gi|283706780|gb|ADDG01058078.1|:True:416	6	6	6		1	6	6	6	2	2	2	2	3	3	2	2	4	4	4	2	2	3	2	2	1	4	3	2	2	2	2	2	2	3	3	2	2	4	4	4	2	2	3	2	2	1	4	3
gi|283706988|gb|ADDG01057870.1|:True:442	gi|283706988|gb|ADDG01057870.1|:True:442	4	4	4		1	4	4	4	1	0	0	0	1	0	0	0	2	2	1	1	0	0	1	1	1	0	1	2	0	1	0	0	0	1	0	0	0	2	2	1	1	0	0	1	1	1	0	1
gi|283707215|gb|ADDG01057643.1|:False:1799	gi|283707215|gb|ADDG01057643.1|:False:1799	8	7	7		1	8	7	7	3	2	5	4	5	3	2	2	4	3	6	3	3	5	5	2	3	3	1	3	2	3	2	5	4	5	3	2	2	4	3	6	3	2	4	5	2	3	3	1
gi|283707273|gb|ADDG01057585.1|:True:9	gi|283707273|gb|ADDG01057585.1|:True:9	2	2	2		1	2	2	2	0	0	1	1	0	1	2	1	1	1	0	0	1	0	0	0	0	0	0	1	0	0	0	1	1	0	1	2	1	1	1	0	0	1	0	0	0	0	0	0
gi|283707526|gb|ADDG01057332.1|:True:926;scf7180002174580-snap.13;scf7180002174599_8	gi|283707526|gb|ADDG01057332.1|:True:926;scf7180002174580-snap.13	10;10;2	10;10;2	8;8;2	;	3	10	10	8	1	4	1	2	1	0	0	0	6	5	3	1	2	1	0	1	2	3	4	4	3	1	4	1	2	1	0	0	0	6	5	3	1	2	1	0	1	2	3	4
gi|283707870|gb|ADDG01056988.1|:True:214	gi|283707870|gb|ADDG01056988.1|:True:214	7	7	7		1	7	7	7	2	0	4	5	5	3	2	2	0	1	0	3	1	3	2	0	1	2	1	0	0	2	0	4	5	5	3	2	2	0	1	0	3	1	3	2	0	1	2	1
gi|283710106|gb|ADDG01054752.1|:False:699	gi|283710106|gb|ADDG01054752.1|:False:699	2	2	2		1	2	2	2	0	0	0	0	0	1	2	2	2	0	1	0	1	1	1	0	1	0	1	1	0	0	0	0	0	0	1	2	2	2	0	1	0	1	1	1	0	1	0	1
gi|283710634|gb|ADDG01054224.1|:True:918	gi|283710634|gb|ADDG01054224.1|:True:918	3	3	3		1	3	3	3	1	2	1	1	1	0	1	2	2	1	2	2	1	1	1	1	1	1	2	2	0	1	2	1	1	1	0	1	2	2	1	2	2	1	1	1	1	1	1	2
gi|283711445|gb|ADDG01053413.1|:True:274	gi|283711445|gb|ADDG01053413.1|:True:274	4	1	1		1	4	1	1	1	2	1	0	2	0	0	0	2	2	1	2	1	0	0	3	0	1	1	1	2	0	1	1	0	1	0	0	0	1	1	1	0	0	0	0	1	0	1	0
gi|283711943|gb|ADDG01052915.1|:False:534	gi|283711943|gb|ADDG01052915.1|:False:534	3	3	3		1	3	3	3	1	1	1	1	1	0	0	0	1	1	0	2	0	0	1	2	1	0	0	0	1	1	1	1	1	1	0	0	0	1	1	0	2	0	0	1	2	1	0	0
gi|283712246|gb|ADDG01052612.1|:False:1393	gi|283712246|gb|ADDG01052612.1|:False:1393	6	6	6		1	6	6	6	0	0	5	3	4	1	0	0	1	0	1	0	0	0	0	0	0	1	0	0	0	0	0	5	3	4	1	0	0	1	0	1	0	0	0	0	0	0	1	0
gi|283712316|gb|ADDG01052542.1|:True:1424	gi|283712316|gb|ADDG01052542.1|:True:1424	1	1	1		1	1	1	1	1	1	1	0	0	1	1	0	1	1	1	1	0	0	0	1	1	1	0	1	1	1	1	1	0	0	1	1	0	1	1	1	1	0	0	0	1	1	1	0
gi|283712316|gb|ADDG01052542.1|:True:308	gi|283712316|gb|ADDG01052542.1|:True:308	3	3	3		1	3	3	3	0	1	0	1	1	2	2	1	0	0	1	0	1	2	1	0	1	1	1	2	0	0	1	0	1	1	2	2	1	0	0	1	0	1	2	1	0	1	1	1
gi|283712394|gb|ADDG01052464.1|:False:1645	gi|283712394|gb|ADDG01052464.1|:False:1645	3	3	3		1	3	3	3	1	0	0	3	2	3	2	3	2	0	0	0	2	3	2	0	0	0	0	1	0	1	0	0	3	2	3	2	3	2	0	0	0	2	3	2	0	0	0	0
gi|283712394|gb|ADDG01052464.1|:False:1925	gi|283712394|gb|ADDG01052464.1|:False:1925	5	5	5		1	5	5	5	2	2	4	5	4	3	2	3	4	3	2	2	4	3	3	2	2	2	1	2	1	2	2	4	5	4	3	2	3	4	3	2	2	4	3	3	2	2	2	1
gi|283712394|gb|ADDG01052464.1|:False:327	gi|283712394|gb|ADDG01052464.1|:False:327	3	3	3		1	3	3	3	0	0	3	1	3	0	2	2	0	0	1	0	1	0	1	0	0	0	0	0	0	0	0	3	1	3	0	2	2	0	0	1	0	1	0	1	0	0	0	0
gi|283712644|gb|ADDG01052214.1|:True:2	gi|283712644|gb|ADDG01052214.1|:True:2	1	1	1		1	1	1	1	1	0	0	0	0	1	1	1	0	1	0	1	0	0	0	0	0	0	0	0	0	1	0	0	0	0	1	1	1	0	1	0	1	0	0	0	0	0	0	0
gi|283712714|gb|ADDG01052144.1|:False:1099	gi|283712714|gb|ADDG01052144.1|:False:1099	3	3	3		1	3	3	3	2	3	2	1	2	3	2	2	3	3	2	3	2	2	1	2	2	1	2	1	2	2	3	2	1	2	3	2	2	3	3	2	3	2	2	1	2	2	1	2
gi|283712714|gb|ADDG01052144.1|:False:1854	gi|283712714|gb|ADDG01052144.1|:False:1854	5	5	5		1	5	5	5	3	1	3	1	3	2	2	3	2	3	2	2	2	3	1	3	2	2	3	1	2	3	1	3	1	3	2	2	3	2	3	2	2	2	3	1	3	2	2	3
gi|283712774|gb|ADDG01052084.1|:False:457	gi|283712774|gb|ADDG01052084.1|:False:457	2	2	2		1	2	2	2	0	0	0	0	0	0	0	0	1	0	1	0	0	0	0	0	2	1	0	0	0	0	0	0	0	0	0	0	0	1	0	1	0	0	0	0	0	2	1	0
gi|283713280|gb|ADDG01051578.1|:False:1731	gi|283713280|gb|ADDG01051578.1|:False:1731	2	2	2		1	2	2	2	0	1	1	0	1	1	1	1	0	0	0	0	0	1	0	0	1	1	0	0	1	0	1	1	0	1	1	1	1	0	0	0	0	0	1	0	0	1	1	0
gi|283713555|gb|ADDG01051303.1|:True:567	gi|283713555|gb|ADDG01051303.1|:True:567	2	2	2		1	2	2	2	0	1	0	1	0	1	2	2	1	0	1	0	0	0	0	0	1	0	1	0	0	0	1	0	1	0	1	2	2	1	0	1	0	0	0	0	0	1	0	1
gi|283713850|gb|ADDG01051008.1|:False:564	gi|283713850|gb|ADDG01051008.1|:False:564	8	2	2		1	8	2	2	4	0	0	1	1	7	8	4	1	0	2	2	1	2	5	3	0	0	0	0	0	1	0	0	0	1	2	2	0	0	0	2	0	0	0	2	1	0	0	0
gi|283714112|gb|ADDG01050746.1|:False:1951	gi|283714112|gb|ADDG01050746.1|:False:1951	5	5	5		1	5	5	5	0	2	0	1	1	0	1	2	0	3	1	0	0	0	1	1	1	0	3	3	1	0	2	0	1	1	0	1	2	0	3	1	0	0	0	1	1	1	0	3
gi|283714286|gb|ADDG01050572.1|:False:1977	gi|283714286|gb|ADDG01050572.1|:False:1977	4	4	4		1	4	4	4	0	0	1	0	1	2	1	2	1	0	0	0	0	2	1	0	1	0	0	1	0	0	0	1	0	1	2	1	2	1	0	0	0	0	2	1	0	1	0	0
gi|283714996|gb|ADDG01049863.1|:False:1000	gi|283714996|gb|ADDG01049863.1|:False:1000	7	7	7		1	7	7	7	0	0	1	1	1	2	1	1	5	5	3	1	2	2	1	1	4	3	3	1	3	0	0	1	1	1	2	1	1	5	5	3	1	2	2	1	1	4	3	3
gi|283714996|gb|ADDG01049863.1|:False:1844	gi|283714996|gb|ADDG01049863.1|:False:1844	8	8	8		1	8	8	8	2	1	2	2	0	4	4	3	6	6	6	3	6	5	5	5	4	4	4	3	2	2	1	2	2	0	4	4	3	6	6	6	3	6	5	5	5	4	4	4
gi|283715105|gb|ADDG01049754.1|:False:1024	gi|283715105|gb|ADDG01049754.1|:False:1024	3	3	3		1	3	3	3	2	1	1	1	1	0	1	0	1	1	1	3	1	0	0	3	1	1	1	1	1	2	1	1	1	1	0	1	0	1	1	1	3	1	0	0	3	1	1	1
gi|283715227|gb|ADDG01049632.1|:False:1887	gi|283715227|gb|ADDG01049632.1|:False:1887	4	4	3		1	4	4	3	1	1	0	0	0	0	0	0	3	2	3	0	1	1	0	1	2	3	3	1	0	1	1	0	0	0	0	0	0	3	2	3	0	1	1	0	1	2	3	3
gi|283715254|gb|ADDG01049605.1|:True:930	gi|283715254|gb|ADDG01049605.1|:True:930	1	1	1		1	1	1	1	0	1	0	0	0	0	1	0	0	1	1	0	0	1	1	0	0	1	0	1	1	0	1	0	0	0	0	1	0	0	1	1	0	0	1	1	0	0	1	0
gi|283715744|gb|ADDG01049115.1|:True:1469	gi|283715744|gb|ADDG01049115.1|:True:1469	2	2	2		1	2	2	2	0	2	2	2	2	0	0	0	1	1	1	1	0	0	1	1	1	1	0	1	1	0	2	2	2	2	0	0	0	1	1	1	1	0	0	1	1	1	1	0
gi|283715848|gb|ADDG01049011.1|:True:1	gi|283715848|gb|ADDG01049011.1|:True:1	6	4	4		1	6	4	4	0	2	0	0	0	3	2	2	4	5	2	0	1	5	4	0	4	3	4	3	2	0	0	0	0	0	2	0	0	2	3	1	0	0	3	3	0	2	2	2
gi|283715867|gb|ADDG01048992.1|:True:419	gi|283715867|gb|ADDG01048992.1|:True:419	1	1	1		1	1	1	1	0	1	1	0	0	0	0	0	0	0	0	0	0	0	0	0	1	0	0	0	0	0	1	1	0	0	0	0	0	0	0	0	0	0	0	0	0	1	0	0
gi|283716506|gb|ADDG01048353.1|:True:2	gi|283716506|gb|ADDG01048353.1|:True:2	2	2	2		1	2	2	2	0	0	0	1	2	0	1	0	0	0	0	0	1	0	1	0	0	0	0	0	0	0	0	0	1	2	0	1	0	0	0	0	0	1	0	1	0	0	0	0
gi|283716525|gb|ADDG01048334.1|:False:1261	gi|283716525|gb|ADDG01048334.1|:False:1261	2	2	2		1	2	2	2	0	1	1	1	1	0	0	0	0	0	0	0	1	1	2	0	0	0	1	1	1	0	1	1	1	1	0	0	0	0	0	0	0	1	1	2	0	0	0	1
gi|283716743|gb|ADDG01048116.1|:True:1224	gi|283716743|gb|ADDG01048116.1|:True:1224	5	5	5		1	5	5	5	2	3	1	3	2	1	2	3	3	2	1	2	3	0	4	3	2	1	1	1	0	2	3	1	3	2	1	2	3	3	2	1	2	3	0	4	3	2	1	1
gi|283716743|gb|ADDG01048116.1|:True:880	gi|283716743|gb|ADDG01048116.1|:True:880	2	2	2		1	2	2	2	2	1	1	0	1	0	0	0	1	0	0	1	0	0	0	2	1	1	0	1	0	2	1	1	0	1	0	0	0	1	0	0	1	0	0	0	2	1	1	0
gi|283716767|gb|ADDG01048092.1|:False:1674	gi|283716767|gb|ADDG01048092.1|:False:1674	9	9	9		1	9	9	9	4	2	3	4	3	1	0	0	4	0	3	4	1	0	0	3	3	1	1	4	3	4	2	3	4	3	1	0	0	4	0	3	4	1	0	0	3	3	1	1
gi|283716770|gb|ADDG01048089.1|:False:1133	gi|283716770|gb|ADDG01048089.1|:False:1133	2	2	2		1	2	2	2	1	0	1	1	1	2	2	2	0	1	0	1	0	1	0	1	1	1	1	1	1	1	0	1	1	1	2	2	2	0	1	0	1	0	1	0	1	1	1	1
gi|283717648|gb|ADDG01047211.1|:True:501	gi|283717648|gb|ADDG01047211.1|:True:501	2	2	2		1	2	2	2	1	0	0	1	1	1	2	2	0	0	1	1	2	0	2	1	1	1	1	0	1	1	0	0	1	1	1	2	2	0	0	1	1	2	0	2	1	1	1	1
gi|283718095|gb|ADDG01046764.1|:False:2082	gi|283718095|gb|ADDG01046764.1|:False:2082	1	1	1		1	1	1	1	0	1	0	0	0	0	0	0	1	1	1	0	0	0	0	0	0	0	0	0	0	0	1	0	0	0	0	0	0	1	1	1	0	0	0	0	0	0	0	0
gi|283718425|gb|ADDG01046434.1|:True:1215	gi|283718425|gb|ADDG01046434.1|:True:1215	4	4	4		1	4	4	4	0	0	2	3	2	0	0	0	1	0	1	0	0	0	1	1	3	2	1	0	0	0	0	2	3	2	0	0	0	1	0	1	0	0	0	1	1	3	2	1
gi|283719223|gb|ADDG01045636.1|:True:1470	gi|283719223|gb|ADDG01045636.1|:True:1470	3	3	3		1	3	3	3	2	1	3	1	3	1	1	1	2	2	1	2	2	1	0	2	1	1	2	0	0	2	1	3	1	3	1	1	1	2	2	1	2	2	1	0	2	1	1	2
gi|283719527|gb|ADDG01045332.1|:False:1431	gi|283719527|gb|ADDG01045332.1|:False:1431	1	1	1		1	1	1	1	1	1	1	0	0	0	0	0	1	1	1	0	0	0	0	0	1	1	0	0	0	1	1	1	0	0	0	0	0	1	1	1	0	0	0	0	0	1	1	0
gi|283719796|gb|ADDG01045063.1|:True:1229	gi|283719796|gb|ADDG01045063.1|:True:1229	6	6	6		1	6	6	6	3	0	2	0	1	0	0	0	3	4	3	3	0	1	0	1	2	3	2	2	1	3	0	2	0	1	0	0	0	3	4	3	3	0	1	0	1	2	3	2
gi|283719829|gb|ADDG01045030.1|:False:1680;scf7180002172880-snap.2	gi|283719829|gb|ADDG01045030.1|:False:1680;scf7180002172880-snap.2	5;5	5;5	5;5	;	2	5	5	5	0	3	3	2	3	2	2	0	5	3	3	0	1	2	1	0	2	2	2	2	4	0	3	3	2	3	2	2	0	5	3	3	0	1	2	1	0	2	2	2
gi|283719906|gb|ADDG01044953.1|:True:1734	gi|283719906|gb|ADDG01044953.1|:True:1734	1	1	1		1	1	1	1	0	0	0	0	0	0	1	1	0	1	0	0	0	0	1	0	0	0	0	0	0	0	0	0	0	0	0	1	1	0	1	0	0	0	0	1	0	0	0	0
gi|283720124|gb|ADDG01044735.1|:True:124	gi|283720124|gb|ADDG01044735.1|:True:124	2	2	2		1	2	2	2	0	1	1	1	1	2	2	2	0	1	0	0	1	1	1	0	0	0	0	0	1	0	1	1	1	1	2	2	2	0	1	0	0	1	1	1	0	0	0	0
gi|283721819|gb|ADDG01043040.1|:True:11	gi|283721819|gb|ADDG01043040.1|:True:11	3	3	3		1	3	3	3	2	1	2	2	1	0	1	0	1	1	1	2	2	0	0	1	1	1	0	1	1	2	1	2	2	1	0	1	0	1	1	1	2	2	0	0	1	1	1	0
scf7180002154369_17;gi|283721852|gb|ADDG01043007.1|:True:1103	scf7180002154369_17;gi|283721852|gb|ADDG01043007.1|:True:1103	2;2	2;2	2;2	;	2	2	2	2	2	1	1	1	1	0	0	0	0	0	0	2	0	1	1	2	0	1	1	2	1	2	1	1	1	1	0	0	0	0	0	0	2	0	1	1	2	0	1	1
gi|283722132|gb|ADDG01042727.1|:True:1559	gi|283722132|gb|ADDG01042727.1|:True:1559	6	6	6		1	6	6	6	4	1	4	2	4	2	2	2	0	2	3	5	3	2	3	6	1	2	2	2	1	4	1	4	2	4	2	2	2	0	2	3	5	3	2	3	6	1	2	2
gi|283722132|gb|ADDG01042727.1|:True:393	gi|283722132|gb|ADDG01042727.1|:True:393	5	5	5		1	5	5	5	2	1	1	0	1	0	1	1	3	0	2	3	1	0	1	2	0	0	0	1	1	2	1	1	0	1	0	1	1	3	0	2	3	1	0	1	2	0	0	0
gi|283723304|gb|ADDG01041555.1|:True:207	gi|283723304|gb|ADDG01041555.1|:True:207	4	3	3		1	4	3	3	2	3	3	2	2	1	1	0	3	1	2	2	3	1	1	1	2	1	2	3	1	1	2	2	1	1	1	1	0	2	1	2	2	2	0	0	1	2	1	2
gi|283723304|gb|ADDG01041555.1|:True:753	gi|283723304|gb|ADDG01041555.1|:True:753	12	12	12		1	12	12	12	6	6	4	3	3	6	7	6	5	5	3	6	4	5	5	5	6	7	5	7	3	6	6	4	3	3	6	7	6	5	5	3	6	4	5	5	5	6	7	5
gi|283723544|gb|ADDG01041315.1|:False:2193	gi|283723544|gb|ADDG01041315.1|:False:2193	13	13	13		1	13	13	13	2	3	7	8	9	2	1	2	3	3	5	1	3	6	6	2	2	3	1	2	1	2	3	7	8	9	2	1	2	3	3	5	1	3	6	6	2	2	3	1
gi|283723710|gb|ADDG01041149.1|:True:1352	gi|283723710|gb|ADDG01041149.1|:True:1352	1	1	1		1	1	1	1	0	0	1	1	1	0	0	1	1	0	1	0	0	1	0	0	1	0	0	0	0	0	0	1	1	1	0	0	1	1	0	1	0	0	1	0	0	1	0	0
gi|283725173|gb|ADDG01039686.1|:True:1239	gi|283725173|gb|ADDG01039686.1|:True:1239	8	8	8		1	8	8	8	1	1	4	1	2	3	3	4	5	3	4	2	3	3	5	1	4	1	4	2	2	1	1	4	1	2	3	3	4	5	3	4	2	3	3	5	1	4	1	4
gi|283725173|gb|ADDG01039686.1|:True:525	gi|283725173|gb|ADDG01039686.1|:True:525	2	2	2		1	2	2	2	1	2	1	1	1	2	1	0	2	1	1	1	0	0	1	1	1	2	1	1	1	1	2	1	1	1	2	1	0	2	1	1	1	0	0	1	1	1	2	1
gi|283726288|gb|ADDG01038571.1|:False:2339	gi|283726288|gb|ADDG01038571.1|:False:2339	1	1	1		1	1	1	1	1	0	0	0	0	0	0	0	0	0	0	0	0	0	0	1	0	0	0	0	0	1	0	0	0	0	0	0	0	0	0	0	0	0	0	0	1	0	0	0
gi|283726646|gb|ADDG01038213.1|:False:1586	gi|283726646|gb|ADDG01038213.1|:False:1586	8	8	8		1	8	8	8	1	1	2	4	3	5	2	3	2	4	3	0	3	5	4	1	4	3	2	2	1	1	1	2	4	3	5	2	3	2	4	3	0	3	5	4	1	4	3	2
gi|283726757|gb|ADDG01038102.1|:False:1075	gi|283726757|gb|ADDG01038102.1|:False:1075	8	1	1		1	8	1	1	1	5	0	2	4	6	4	3	2	3	2	3	4	4	4	1	2	4	2	2	0	0	1	0	0	0	0	0	0	0	0	0	0	1	1	1	0	1	1	0
gi|283726834|gb|ADDG01038025.1|:False:1211	gi|283726834|gb|ADDG01038025.1|:False:1211	1	1	1		1	1	1	1	0	0	0	0	0	0	1	1	0	0	0	0	0	0	0	0	0	0	0	0	0	0	0	0	0	0	0	1	1	0	0	0	0	0	0	0	0	0	0	0
gi|283727262|gb|ADDG01037597.1|:True:1905	gi|283727262|gb|ADDG01037597.1|:True:1905	2	2	2		1	2	2	2	0	0	0	1	0	1	0	2	0	1	0	0	1	1	1	1	1	1	0	0	0	0	0	0	1	0	1	0	2	0	1	0	0	1	1	1	1	1	1	0
gi|283727529|gb|ADDG01037330.1|:False:1487	gi|283727529|gb|ADDG01037330.1|:False:1487	4	4	4		1	4	4	4	2	1	2	1	2	0	1	1	1	2	2	3	1	2	1	3	1	1	1	1	1	2	1	2	1	2	0	1	1	1	2	2	3	1	2	1	3	1	1	1
gi|283727529|gb|ADDG01037330.1|:False:319	gi|283727529|gb|ADDG01037330.1|:False:319	4	4	4		1	4	4	4	1	2	2	1	2	2	2	1	2	1	1	1	1	3	0	0	4	3	2	2	0	1	2	2	1	2	2	2	1	2	1	1	1	1	3	0	0	4	3	2
gi|283727532|gb|ADDG01037327.1|:True:672	gi|283727532|gb|ADDG01037327.1|:True:672	5	4	4		1	5	4	4	1	2	4	2	3	1	4	3	2	2	3	2	3	2	3	2	3	1	3	1	1	1	2	3	1	2	0	3	2	2	2	3	1	2	1	2	2	2	0	2
gi|283727580|gb|ADDG01037279.1|:True:445	gi|283727580|gb|ADDG01037279.1|:True:445	5	5	4		1	5	5	4	2	1	3	1	2	3	3	3	2	3	3	2	2	2	3	2	3	4	4	3	1	2	1	3	1	2	3	3	3	2	3	3	2	2	2	3	2	3	4	4
gi|283727731|gb|ADDG01037128.1|:False:1459	gi|283727731|gb|ADDG01037128.1|:False:1459	4	4	4		1	4	4	4	0	0	0	0	0	1	0	0	1	2	3	0	3	0	2	0	1	0	0	0	1	0	0	0	0	0	1	0	0	1	2	3	0	3	0	2	0	1	0	0
gi|283727990|gb|ADDG01036869.1|:False:1852	gi|283727990|gb|ADDG01036869.1|:False:1852	1	1	1		1	1	1	1	0	0	1	1	1	0	0	0	0	1	0	0	1	0	0	0	0	0	0	0	0	0	0	1	1	1	0	0	0	0	1	0	0	1	0	0	0	0	0	0
gi|283728211|gb|ADDG01036648.1|:False:2405	gi|283728211|gb|ADDG01036648.1|:False:2405	5	5	5		1	5	5	5	1	2	2	2	1	1	0	0	1	2	2	0	2	1	1	0	2	4	0	1	2	1	2	2	2	1	1	0	0	1	2	2	0	2	1	1	0	2	4	0
gi|283728295|gb|ADDG01036564.1|:True:976	gi|283728295|gb|ADDG01036564.1|:True:976	1	1	1		1	1	1	1	0	0	0	0	0	1	0	1	0	0	0	0	0	0	0	0	1	1	1	1	0	0	0	0	0	0	1	0	1	0	0	0	0	0	0	0	0	1	1	1
gi|283728862|gb|ADDG01035997.1|:True:1535	gi|283728862|gb|ADDG01035997.1|:True:1535	2	1	1		1	2	1	1	0	0	0	0	0	1	0	0	1	2	2	0	0	1	1	0	2	1	2	0	0	0	0	0	0	0	0	0	0	0	1	1	0	0	0	0	0	1	0	1
gi|283728962|gb|ADDG01035897.1|:True:1367	gi|283728962|gb|ADDG01035897.1|:True:1367	14	8	8		1	14	8	8	1	7	1	1	2	1	0	1	8	10	8	0	1	2	2	1	4	4	7	8	8	0	5	0	0	1	1	0	1	6	7	5	0	1	1	1	0	2	3	4
gi|283729341|gb|ADDG01035518.1|:True:1186	gi|283729341|gb|ADDG01035518.1|:True:1186	3	3	3		1	3	3	3	3	1	0	0	0	0	0	0	1	0	1	3	0	1	0	2	0	1	0	1	1	3	1	0	0	0	0	0	0	1	0	1	3	0	1	0	2	0	1	0
gi|283729688|gb|ADDG01035171.1|:True:1655	gi|283729688|gb|ADDG01035171.1|:True:1655	1	1	1		1	1	1	1	1	0	0	0	0	1	1	1	0	1	1	0	0	1	0	0	1	0	1	1	0	1	0	0	0	0	1	1	1	0	1	1	0	0	1	0	0	1	0	1
gi|283730259|gb|ADDG01034600.1|:True:762	gi|283730259|gb|ADDG01034600.1|:True:762	5	5	5		1	5	5	5	2	2	2	1	2	2	2	2	1	1	2	2	2	1	1	3	2	4	2	3	2	2	2	2	1	2	2	2	2	1	1	2	2	2	1	1	3	2	4	2
gi|283730628|gb|ADDG01034231.1|:False:1626	gi|283730628|gb|ADDG01034231.1|:False:1626	3	3	3		1	3	3	3	0	0	0	0	1	2	2	1	0	1	1	0	1	0	0	0	0	0	0	0	1	0	0	0	0	1	2	2	1	0	1	1	0	1	0	0	0	0	0	0
gi|283730699|gb|ADDG01034160.1|:False:1285	gi|283730699|gb|ADDG01034160.1|:False:1285	1	1	1		1	1	1	1	0	0	0	1	0	1	1	1	0	0	0	0	0	1	1	0	0	0	0	0	0	0	0	0	1	0	1	1	1	0	0	0	0	0	1	1	0	0	0	0
scf7180002175020_7;gi|283730722|gb|ADDG01034137.1|:True:1085	scf7180002175020_7;gi|283730722|gb|ADDG01034137.1|:True:1085	7;7	7;7	7;7	;	2	7	7	7	3	2	3	3	3	4	5	3	4	4	6	5	4	2	4	5	4	2	3	3	3	3	2	3	3	3	4	5	3	4	4	6	5	4	2	4	5	4	2	3
gi|283731141|gb|ADDG01033718.1|:True:1203	gi|283731141|gb|ADDG01033718.1|:True:1203	7	7	7		1	7	7	7	0	2	1	1	0	0	0	1	2	0	1	0	0	0	0	0	1	4	3	5	5	0	2	1	1	0	0	0	1	2	0	1	0	0	0	0	0	1	4	3
gi|283731542|gb|ADDG01033317.1|:False:541	gi|283731542|gb|ADDG01033317.1|:False:541	2	2	2		1	2	2	2	0	0	0	0	0	0	0	1	0	0	0	1	0	1	1	0	0	0	0	0	0	0	0	0	0	0	0	0	1	0	0	0	1	0	1	1	0	0	0	0
gi|283731665|gb|ADDG01033194.1|:True:144	gi|283731665|gb|ADDG01033194.1|:True:144	1	1	1		1	1	1	1	1	0	0	1	1	0	0	0	0	1	0	0	0	0	0	0	1	0	0	0	0	1	0	0	1	1	0	0	0	0	1	0	0	0	0	0	0	1	0	0
gi|283731779|gb|ADDG01033080.1|:False:1749	gi|283731779|gb|ADDG01033080.1|:False:1749	9	9	9		1	9	9	9	2	4	1	1	2	4	3	2	2	5	4	4	2	2	3	3	2	4	5	3	4	2	4	1	1	2	4	3	2	2	5	4	4	2	2	3	3	2	4	5
gi|283732813|gb|ADDG01032046.1|:False:1690	gi|283732813|gb|ADDG01032046.1|:False:1690	6	6	6		1	6	6	6	2	3	1	0	1	0	2	1	3	4	5	0	3	2	2	2	1	3	4	3	3	2	3	1	0	1	0	2	1	3	4	5	0	3	2	2	2	1	3	4
gi|283733000|gb|ADDG01031859.1|:False:1452	gi|283733000|gb|ADDG01031859.1|:False:1452	3	3	3		1	3	3	3	2	2	1	2	2	3	2	0	2	3	1	1	1	1	1	1	3	3	3	2	2	2	2	1	2	2	3	2	0	2	3	1	1	1	1	1	1	3	3	3
gi|283733061|gb|ADDG01031798.1|:False:2597	gi|283733061|gb|ADDG01031798.1|:False:2597	1	1	1		1	1	1	1	0	0	1	1	1	1	1	1	0	0	0	0	1	1	1	0	1	0	0	1	0	0	0	1	1	1	1	1	1	0	0	0	0	1	1	1	0	1	0	0
gi|283733061|gb|ADDG01031798.1|:False:930	gi|283733061|gb|ADDG01031798.1|:False:930	4	4	4		1	4	4	4	0	0	1	1	1	2	0	0	0	0	1	0	2	1	2	1	0	0	0	0	0	0	0	1	1	1	2	0	0	0	0	1	0	2	1	2	1	0	0	0
gi|283733245|gb|ADDG01031614.1|:False:1351	gi|283733245|gb|ADDG01031614.1|:False:1351	1	1	1		1	1	1	1	0	0	0	0	0	0	0	0	0	0	0	0	0	0	0	0	0	1	1	0	0	0	0	0	0	0	0	0	0	0	0	0	0	0	0	0	0	0	1	1
gi|283733689|gb|ADDG01031170.1|:False:1407	gi|283733689|gb|ADDG01031170.1|:False:1407	3	3	3		1	3	3	3	0	0	1	1	2	0	0	1	3	0	0	1	0	0	1	0	1	0	1	0	2	0	0	1	1	2	0	0	1	3	0	0	1	0	0	1	0	1	0	1
gi|283734002|gb|ADDG01030857.1|:False:2635	gi|283734002|gb|ADDG01030857.1|:False:2635	19	19	19		1	19	19	19	6	5	10	10	10	4	3	2	9	5	9	11	6	4	2	9	5	6	5	10	8	6	5	10	10	10	4	3	2	9	5	9	11	6	4	2	9	5	6	5
gi|283734227|gb|ADDG01030632.1|:True:1352	gi|283734227|gb|ADDG01030632.1|:True:1352	4	4	4		1	4	4	4	0	0	3	3	3	1	0	0	2	1	3	0	1	0	0	0	2	4	2	0	0	0	0	3	3	3	1	0	0	2	1	3	0	1	0	0	0	2	4	2
gi|283734276|gb|ADDG01030583.1|:False:1181	gi|283734276|gb|ADDG01030583.1|:False:1181	4	4	4		1	4	4	4	3	4	2	2	2	3	3	3	2	4	2	2	2	2	3	2	2	2	4	0	1	3	4	2	2	2	3	3	3	2	4	2	2	2	2	3	2	2	2	4
gi|283734276|gb|ADDG01030583.1|:False:1578	gi|283734276|gb|ADDG01030583.1|:False:1578	2	2	2		1	2	2	2	0	0	0	1	0	1	0	1	1	0	0	0	1	1	1	0	1	0	1	0	0	0	0	0	1	0	1	0	1	1	0	0	0	1	1	1	0	1	0	1
gi|283734276|gb|ADDG01030583.1|:False:879	gi|283734276|gb|ADDG01030583.1|:False:879	7	7	7		1	7	7	7	5	3	3	5	4	1	2	2	5	4	4	4	3	4	2	6	2	5	4	5	4	5	3	3	5	4	1	2	2	5	4	4	4	3	4	2	6	2	5	4
gi|283734382|gb|ADDG01030477.1|:False:2651	gi|283734382|gb|ADDG01030477.1|:False:2651	6	6	6		1	6	6	6	1	2	3	4	3	3	2	3	2	3	2	3	1	2	3	2	2	4	1	1	1	1	2	3	4	3	3	2	3	2	3	2	3	1	2	3	2	2	4	1
gi|283734786|gb|ADDG01030073.1|:True:894	gi|283734786|gb|ADDG01030073.1|:True:894	3	3	3		1	3	3	3	0	0	1	1	1	1	0	0	1	1	0	0	0	0	1	0	1	0	0	0	0	0	0	1	1	1	1	0	0	1	1	0	0	0	0	1	0	1	0	0
gi|283734967|gb|ADDG01029892.1|:False:1825	gi|283734967|gb|ADDG01029892.1|:False:1825	8	8	8		1	8	8	8	0	3	2	3	3	2	0	0	4	1	3	0	1	0	1	0	1	2	0	1	3	0	3	2	3	3	2	0	0	4	1	3	0	1	0	1	0	1	2	0
gi|283735181|gb|ADDG01029678.1|:True:2289	gi|283735181|gb|ADDG01029678.1|:True:2289	1	1	1		1	1	1	1	0	0	0	0	0	0	0	0	0	0	0	0	0	0	0	0	1	0	0	0	0	0	0	0	0	0	0	0	0	0	0	0	0	0	0	0	0	1	0	0
gi|283735483|gb|ADDG01029376.1|:True:271	gi|283735483|gb|ADDG01029376.1|:True:271	2	2	2		1	2	2	2	0	0	0	0	0	1	1	2	0	0	0	0	0	0	1	0	0	0	0	0	0	0	0	0	0	0	1	1	2	0	0	0	0	0	0	1	0	0	0	0
gi|283736470|gb|ADDG01028389.1|:False:1881	gi|283736470|gb|ADDG01028389.1|:False:1881	7	6	6		1	7	6	6	0	0	1	0	0	3	3	4	2	0	2	0	0	0	1	0	1	1	1	0	1	0	0	1	0	0	2	3	4	2	0	2	0	0	0	1	0	1	1	1
gi|283736470|gb|ADDG01028389.1|:False:625	gi|283736470|gb|ADDG01028389.1|:False:625	2	2	2		1	2	2	2	0	0	1	1	2	1	0	0	1	0	0	0	0	1	0	0	1	1	1	0	0	0	0	1	1	2	1	0	0	1	0	0	0	0	1	0	0	1	1	1
gi|283736636|gb|ADDG01028223.1|:True:1;gnl|Amel_4.5|GB45012-PA	gi|283736636|gb|ADDG01028223.1|:True:1	8;1	1;0	1;0		2	8	1	1	5	5	4	6	2	4	4	4	6	6	6	4	6	2	3	3	4	4	4	4	4	0	0	1	0	0	1	0	1	1	1	1	0	1	0	0	0	1	1	1
gi|283737162|gb|ADDG01027697.1|:True:1636	gi|283737162|gb|ADDG01027697.1|:True:1636	12	12	11		1	12	12	11	1	2	7	5	7	5	5	3	6	6	5	3	6	7	6	2	5	2	3	3	4	1	2	7	5	7	5	5	3	6	6	5	3	6	7	6	2	5	2	3
gi|283737162|gb|ADDG01027697.1|:True:641	gi|283737162|gb|ADDG01027697.1|:True:641	10	10	9		1	10	10	9	0	3	3	2	2	6	5	4	2	3	4	1	2	3	5	2	1	2	3	2	3	0	3	3	2	2	6	5	4	2	3	4	1	2	3	5	2	1	2	3
gi|283737162|gb|ADDG01027697.1|:True:81	gi|283737162|gb|ADDG01027697.1|:True:81	3	3	3		1	3	3	3	0	1	3	1	3	1	1	1	1	0	3	0	2	2	2	0	1	1	2	1	1	0	1	3	1	3	1	1	1	1	0	3	0	2	2	2	0	1	1	2
gi|283737418|gb|ADDG01027441.1|:False:572	gi|283737418|gb|ADDG01027441.1|:False:572	6	6	6		1	6	6	6	1	2	4	3	3	2	1	3	4	2	3	3	4	4	1	0	5	3	5	3	1	1	2	4	3	3	2	1	3	4	2	3	3	4	4	1	0	5	3	5
gi|283737418|gb|ADDG01027441.1|:False:970;gnl|Amel_4.5|GB55506-PA	gi|283737418|gb|ADDG01027441.1|:False:970	4;1	4;1	4;1		2	4	4	4	1	2	0	2	0	2	4	3	0	1	1	2	0	2	1	1	4	3	4	2	1	1	2	0	2	0	2	4	3	0	1	1	2	0	2	1	1	4	3	4
gi|283737522|gb|ADDG01027337.1|:True:1222	gi|283737522|gb|ADDG01027337.1|:True:1222	6	6	6		1	6	6	6	1	1	2	3	0	2	3	5	2	2	1	0	0	4	2	1	3	1	2	1	1	1	1	2	3	0	2	3	5	2	2	1	0	0	4	2	1	3	1	2
gi|283737522|gb|ADDG01027337.1|:True:2300	gi|283737522|gb|ADDG01027337.1|:True:2300	4	4	4		1	4	4	4	0	0	1	2	0	1	2	2	1	2	1	0	1	1	2	0	2	2	0	1	0	0	0	1	2	0	1	2	2	1	2	1	0	1	1	2	0	2	2	0
gi|283737522|gb|ADDG01027337.1|:True:269	gi|283737522|gb|ADDG01027337.1|:True:269	3	3	3		1	3	3	3	2	2	2	1	1	1	1	1	1	1	1	2	1	2	1	1	0	0	1	1	1	2	2	2	1	1	1	1	1	1	1	1	2	1	2	1	1	0	0	1
gi|283738007|gb|ADDG01026852.1|:False:478	gi|283738007|gb|ADDG01026852.1|:False:478	2	2	2		1	2	2	2	1	0	2	2	2	2	1	1	2	1	2	2	2	1	1	1	1	2	2	1	0	1	0	2	2	2	2	1	1	2	1	2	2	2	1	1	1	1	2	2
gi|283738073|gb|ADDG01026786.1|:False:2396	gi|283738073|gb|ADDG01026786.1|:False:2396	6	6	6		1	6	6	6	2	2	4	4	3	1	3	2	3	3	5	2	1	3	2	4	3	2	3	3	0	2	2	4	4	3	1	3	2	3	3	5	2	1	3	2	4	3	2	3
gi|283738250|gb|ADDG01026609.1|:False:2833	gi|283738250|gb|ADDG01026609.1|:False:2833	1	1	1		1	1	1	1	1	0	0	0	0	0	0	0	0	1	0	0	0	0	0	0	1	0	1	0	1	1	0	0	0	0	0	0	0	0	1	0	0	0	0	0	0	1	0	1
gi|283738469|gb|ADDG01026390.1|:True:2180	gi|283738469|gb|ADDG01026390.1|:True:2180	2	1	1		1	2	1	1	1	1	1	1	1	2	2	1	2	0	2	1	1	0	0	1	0	0	2	0	1	0	0	0	0	0	1	1	0	1	0	1	0	1	0	0	0	0	0	1
gi|283738610|gb|ADDG01026249.1|:False:2065	gi|283738610|gb|ADDG01026249.1|:False:2065	1	1	1		1	1	1	1	0	1	1	1	0	1	1	1	1	1	1	0	1	0	1	0	0	1	1	1	0	0	1	1	1	0	1	1	1	1	1	1	0	1	0	1	0	0	1	1
gi|283738610|gb|ADDG01026249.1|:False:825	gi|283738610|gb|ADDG01026249.1|:False:825	3	3	3		1	3	3	3	1	2	2	2	2	2	2	2	2	1	2	1	3	2	2	2	2	3	2	3	1	1	2	2	2	2	2	2	2	2	1	2	1	3	2	2	2	2	3	2
gi|283738776|gb|ADDG01026083.1|:True:1713	gi|283738776|gb|ADDG01026083.1|:True:1713	2	2	2		1	2	2	2	0	1	0	0	1	2	1	1	0	2	1	0	0	1	0	0	0	1	1	1	2	0	1	0	0	1	2	1	1	0	2	1	0	0	1	0	0	0	1	1
gi|283739067|gb|ADDG01025792.1|:False:1470	gi|283739067|gb|ADDG01025792.1|:False:1470	1	1	1		1	1	1	1	0	0	0	0	0	1	1	0	0	0	0	0	0	0	0	0	0	0	0	0	0	0	0	0	0	0	1	1	0	0	0	0	0	0	0	0	0	0	0	0
gi|283739813|gb|ADDG01025046.1|:False:782	gi|283739813|gb|ADDG01025046.1|:False:782	2	2	2		1	2	2	2	0	1	1	2	2	0	0	0	1	1	0	0	0	1	0	0	0	0	0	0	0	0	1	1	2	2	0	0	0	1	1	0	0	0	1	0	0	0	0	0
gi|283739837|gb|ADDG01025022.1|:False:1273	gi|283739837|gb|ADDG01025022.1|:False:1273	2	2	2		1	2	2	2	0	0	1	1	2	0	0	0	1	0	0	0	0	0	0	0	0	0	0	1	1	0	0	1	1	2	0	0	0	1	0	0	0	0	0	0	0	0	0	0
gi|283740669|gb|ADDG01024190.1|:True:1698	gi|283740669|gb|ADDG01024190.1|:True:1698	4	4	2		1	4	4	2	2	1	3	1	1	1	2	1	2	3	1	1	1	1	1	3	1	1	2	1	3	2	1	3	1	1	1	2	1	2	3	1	1	1	1	1	3	1	1	2
gi|283740718|gb|ADDG01024141.1|:True:2507	gi|283740718|gb|ADDG01024141.1|:True:2507	1	1	1		1	1	1	1	0	1	0	1	1	0	0	0	1	1	0	0	0	0	0	0	0	0	0	0	0	0	1	0	1	1	0	0	0	1	1	0	0	0	0	0	0	0	0	0
gi|283740718|gb|ADDG01024141.1|:True:667	gi|283740718|gb|ADDG01024141.1|:True:667	12	6	6		1	12	6	6	5	5	6	6	7	4	5	3	6	8	6	4	5	4	8	6	4	1	2	4	3	2	2	3	3	3	1	2	1	4	4	3	1	2	2	4	3	2	1	2
gi|283741240|gb|ADDG01023619.1|:True:205	gi|283741240|gb|ADDG01023619.1|:True:205	5	5	5		1	5	5	5	0	1	0	0	0	1	1	1	1	1	3	0	3	2	3	0	1	0	0	0	1	0	1	0	0	0	1	1	1	1	1	3	0	3	2	3	0	1	0	0
gi|283741529|gb|ADDG01023330.1|:True:1358	gi|283741529|gb|ADDG01023330.1|:True:1358	4	4	4		1	4	4	4	0	0	3	3	2	1	1	1	0	0	0	0	0	0	0	0	0	1	2	0	0	0	0	3	3	2	1	1	1	0	0	0	0	0	0	0	0	0	1	2
gi|283741697|gb|ADDG01023162.1|:True:1830	gi|283741697|gb|ADDG01023162.1|:True:1830	7	7	7		1	7	7	7	1	2	7	2	5	3	4	4	2	2	0	0	2	3	4	1	4	2	3	2	0	1	2	7	2	5	3	4	4	2	2	0	0	2	3	4	1	4	2	3
gi|283741697|gb|ADDG01023162.1|:True:23	gi|283741697|gb|ADDG01023162.1|:True:23	12	12	12		1	12	12	12	2	0	7	7	5	9	6	7	7	2	4	1	2	3	4	0	4	7	6	4	4	2	0	7	7	5	9	6	7	7	2	4	1	2	3	4	0	4	7	6
gi|283741856|gb|ADDG01023003.1|:True:174	gi|283741856|gb|ADDG01023003.1|:True:174	1	1	1		1	1	1	1	1	1	0	1	1	0	0	1	1	0	1	1	1	1	0	1	1	1	1	0	1	1	1	0	1	1	0	0	1	1	0	1	1	1	1	0	1	1	1	1
gi|283742538|gb|ADDG01022321.1|:True:1581;scf7180002174592_8	gi|283742538|gb|ADDG01022321.1|:True:1581;scf7180002174592_8	2;1	2;1	2;1	;	2	2	2	2	0	2	1	2	2	0	0	0	2	0	1	0	0	1	1	0	2	1	2	0	1	0	2	1	2	2	0	0	0	2	0	1	0	0	1	1	0	2	1	2
gi|283742719|gb|ADDG01022140.1|:True:1680	gi|283742719|gb|ADDG01022140.1|:True:1680	3	3	3		1	3	3	3	0	0	1	1	0	1	3	1	0	0	0	0	1	0	0	0	0	0	0	1	0	0	0	1	1	0	1	3	1	0	0	0	0	1	0	0	0	0	0	0
gi|283743697|gb|ADDG01021162.1|:False:2985	gi|283743697|gb|ADDG01021162.1|:False:2985	4	4	1		1	4	4	1	1	2	1	0	0	0	1	0	2	1	1	1	0	0	1	0	0	0	0	0	1	1	2	1	0	0	0	1	0	2	1	1	1	0	0	1	0	0	0	0
gi|283743837|gb|ADDG01021022.1|:True:963;gnl|Amel_4.5|GB55847-PA	gi|283743837|gb|ADDG01021022.1|:True:963	25;2	25;2	25;2		2	25	25	25	10	10	11	16	12	15	15	15	16	11	9	7	13	16	11	13	10	11	11	9	7	10	10	11	16	12	15	15	15	16	11	9	7	13	16	11	13	10	11	11
gi|283743960|gb|ADDG01020899.1|:False:2058	gi|283743960|gb|ADDG01020899.1|:False:2058	1	1	1		1	1	1	1	0	0	0	0	0	1	1	1	1	1	1	0	1	0	0	0	1	1	1	0	0	0	0	0	0	0	1	1	1	1	1	1	0	1	0	0	0	1	1	1
scf7180002157053_1;gi|283744317|gb|ADDG01020542.1|:False:2123	scf7180002157053_1;gi|283744317|gb|ADDG01020542.1|:False:2123	7;7	7;7	7;7	;	2	7	7	7	1	1	1	1	2	0	0	0	4	3	2	1	2	3	3	1	2	2	1	0	1	1	1	1	1	2	0	0	0	4	3	2	1	2	3	3	1	2	2	1
gi|283745000|gb|ADDG01019859.1|:False:3212	gi|283745000|gb|ADDG01019859.1|:False:3212	9	9	9		1	9	9	9	0	0	0	0	0	5	0	3	7	7	1	0	1	5	4	0	3	5	3	0	0	0	0	0	0	0	5	0	3	7	7	1	0	1	5	4	0	3	5	3
gi|283745035|gb|ADDG01019824.1|:False:2934;gnl|Amel_4.5|GB44829-PA	gi|283745035|gb|ADDG01019824.1|:False:2934	8;1	8;1	8;1		2	8	8	8	7	4	2	3	6	1	2	2	4	4	3	7	4	4	4	6	1	5	5	3	3	7	4	2	3	6	1	2	2	4	4	3	7	4	4	4	6	1	5	5
gi|283745292|gb|ADDG01019567.1|:True:2091	gi|283745292|gb|ADDG01019567.1|:True:2091	3	3	3		1	3	3	3	1	2	1	1	1	2	3	2	1	1	1	1	1	1	1	1	2	0	0	1	2	1	2	1	1	1	2	3	2	1	1	1	1	1	1	1	1	2	0	0
gi|283745292|gb|ADDG01019567.1|:True:754	gi|283745292|gb|ADDG01019567.1|:True:754	4	4	4		1	4	4	4	1	1	0	2	1	1	0	2	1	1	2	1	2	1	0	0	2	1	1	1	1	1	1	0	2	1	1	0	2	1	1	2	1	2	1	0	0	2	1	1
gi|283745324|gb|ADDG01019535.1|:False:2376	gi|283745324|gb|ADDG01019535.1|:False:2376	6	6	6		1	6	6	6	0	0	2	2	1	1	1	1	0	1	0	0	1	1	2	0	1	0	0	1	0	0	0	2	2	1	1	1	1	0	1	0	0	1	1	2	0	1	0	0
gi|283745609|gb|ADDG01019250.1|:False:2051	gi|283745609|gb|ADDG01019250.1|:False:2051	19	19	18		1	19	19	18	5	13	4	2	5	2	3	0	8	7	11	6	5	3	3	6	4	5	7	16	13	5	13	4	2	5	2	3	0	8	7	11	6	5	3	3	6	4	5	7
gi|283745666|gb|ADDG01019193.1|:True:2	gi|283745666|gb|ADDG01019193.1|:True:2	5	5	5		1	5	5	5	0	0	0	0	0	0	0	0	3	3	3	0	1	1	1	0	2	2	3	0	0	0	0	0	0	0	0	0	0	3	3	3	0	1	1	1	0	2	2	3
gi|283746412|gb|ADDG01018447.1|:False:2050	gi|283746412|gb|ADDG01018447.1|:False:2050	2	2	2		1	2	2	2	1	0	1	2	1	0	0	0	0	0	0	0	1	0	0	0	0	1	0	0	0	1	0	1	2	1	0	0	0	0	0	0	0	1	0	0	0	0	1	0
gi|283746702|gb|ADDG01018157.1|:True:0;gnl|Amel_4.5|GB52563-PA	gi|283746702|gb|ADDG01018157.1|:True:0	4;1	4;1	4;1		2	4	4	4	0	0	0	0	0	3	3	4	0	1	0	0	1	1	1	0	0	0	0	0	0	0	0	0	0	0	3	3	4	0	1	0	0	1	1	1	0	0	0	0
gi|283746739|gb|ADDG01018120.1|:True:1	gi|283746739|gb|ADDG01018120.1|:True:1	2	2	2		1	2	2	2	0	0	1	1	2	0	1	0	1	1	1	0	1	1	1	0	1	0	0	0	1	0	0	1	1	2	0	1	0	1	1	1	0	1	1	1	0	1	0	0
gi|283746739|gb|ADDG01018120.1|:True:1231	gi|283746739|gb|ADDG01018120.1|:True:1231	4	4	4		1	4	4	4	2	1	2	2	2	1	0	1	2	1	1	1	1	1	1	1	0	0	0	1	1	2	1	2	2	2	1	0	1	2	1	1	1	1	1	1	1	0	0	0
gi|283746739|gb|ADDG01018120.1|:True:542	gi|283746739|gb|ADDG01018120.1|:True:542	1	1	1		1	1	1	1	0	1	1	1	1	1	1	0	1	0	1	0	0	0	1	0	0	0	0	0	1	0	1	1	1	1	1	1	0	1	0	1	0	0	0	1	0	0	0	0
gi|283746912|gb|ADDG01017947.1|:False:2839;gnl|Amel_4.5|GB52211-PA	gi|283746912|gb|ADDG01017947.1|:False:2839	4;1	4;1	4;1		2	4	4	4	1	1	2	1	1	2	2	2	1	1	1	1	1	0	0	1	1	0	1	0	0	1	1	2	1	1	2	2	2	1	1	1	1	1	0	0	1	1	0	1
gi|283747196|gb|ADDG01017663.1|:False:2006	gi|283747196|gb|ADDG01017663.1|:False:2006	1	1	1		1	1	1	1	0	1	0	0	0	0	0	0	1	0	0	0	0	0	1	0	1	0	0	1	1	0	1	0	0	0	0	0	0	1	0	0	0	0	0	1	0	1	0	0
gi|283748043|gb|ADDG01016816.1|:False:926	gi|283748043|gb|ADDG01016816.1|:False:926	4	4	4		1	4	4	4	1	0	2	2	3	0	0	0	0	0	0	1	0	0	0	1	1	1	0	1	0	1	0	2	2	3	0	0	0	0	0	0	1	0	0	0	1	1	1	0
gi|283748508|gb|ADDG01016351.1|:False:3471	gi|283748508|gb|ADDG01016351.1|:False:3471	2	2	2		1	2	2	2	2	0	0	1	1	0	1	1	0	0	0	2	0	0	0	1	1	2	0	1	0	2	0	0	1	1	0	1	1	0	0	0	2	0	0	0	1	1	2	0
gi|283748658|gb|ADDG01016201.1|:True:1346	gi|283748658|gb|ADDG01016201.1|:True:1346	3	3	3		1	3	3	3	2	1	1	1	1	2	2	2	1	0	2	1	0	1	1	1	2	1	2	2	0	2	1	1	1	1	2	2	2	1	0	2	1	0	1	1	1	2	1	2
gi|283748658|gb|ADDG01016201.1|:True:939	gi|283748658|gb|ADDG01016201.1|:True:939	3	3	3		1	3	3	3	0	1	0	1	0	0	1	0	1	1	1	0	1	1	1	2	1	2	1	1	0	0	1	0	1	0	0	1	0	1	1	1	0	1	1	1	2	1	2	1
gi|283748874|gb|ADDG01015985.1|:False:3019	gi|283748874|gb|ADDG01015985.1|:False:3019	2	2	2		1	2	2	2	0	0	1	1	0	0	0	0	1	0	0	1	1	0	2	0	1	0	0	0	0	0	0	1	1	0	0	0	0	1	0	0	1	1	0	2	0	1	0	0
gi|283749288|gb|ADDG01015571.1|:True:3084	gi|283749288|gb|ADDG01015571.1|:True:3084	3	3	3		1	3	3	3	1	2	2	3	1	3	3	2	2	2	3	1	2	2	2	1	3	2	2	2	2	1	2	2	3	1	3	3	2	2	2	3	1	2	2	2	1	3	2	2
gi|283749343|gb|ADDG01015516.1|:False:2032	gi|283749343|gb|ADDG01015516.1|:False:2032	4	4	4		1	4	4	4	0	0	3	3	2	0	0	0	0	0	0	0	0	0	0	0	0	0	0	0	0	0	0	3	3	2	0	0	0	0	0	0	0	0	0	0	0	0	0	0
gi|283749415|gb|ADDG01015444.1|:True:1631	gi|283749415|gb|ADDG01015444.1|:True:1631	2	2	2		1	2	2	2	0	0	1	1	1	0	0	1	1	0	0	0	0	0	0	0	0	0	0	0	0	0	0	1	1	1	0	0	1	1	0	0	0	0	0	0	0	0	0	0
gi|283749437|gb|ADDG01015422.1|:False:2605	gi|283749437|gb|ADDG01015422.1|:False:2605	4	4	4		1	4	4	4	2	3	2	2	2	3	3	3	3	4	4	2	1	0	3	3	4	2	4	3	2	2	3	2	2	2	3	3	3	3	4	4	2	1	0	3	3	4	2	4
scf7180002174580_6;gi|283749582|gb|ADDG01015277.1|:False:2028	scf7180002174580_6;gi|283749582|gb|ADDG01015277.1|:False:2028	10;10	10;10	10;10	;	2	10	10	10	4	1	3	2	3	4	3	3	0	1	0	7	1	1	1	6	1	1	2	0	2	4	1	3	2	3	4	3	3	0	1	0	7	1	1	1	6	1	1	2
gi|283749609|gb|ADDG01015250.1|:False:1154	gi|283749609|gb|ADDG01015250.1|:False:1154	5	5	5		1	5	5	5	0	2	1	0	2	3	2	2	1	3	1	2	0	1	1	1	2	5	4	2	2	0	2	1	0	2	3	2	2	1	3	1	2	0	1	1	1	2	5	4
gi|283749750|gb|ADDG01015109.1|:True:3119	gi|283749750|gb|ADDG01015109.1|:True:3119	3	3	3		1	3	3	3	1	0	0	0	0	0	1	1	1	0	0	2	0	0	0	1	0	0	0	1	1	1	0	0	0	0	0	1	1	1	0	0	2	0	0	0	1	0	0	0
gi|283749852|gb|ADDG01015007.1|:False:1271	gi|283749852|gb|ADDG01015007.1|:False:1271	3	3	3		1	3	3	3	0	1	1	0	0	2	2	2	1	1	1	0	2	2	2	0	2	1	1	1	1	0	1	1	0	0	2	2	2	1	1	1	0	2	2	2	0	2	1	1
gi|283750068|gb|ADDG01014791.1|:True:1	gi|283750068|gb|ADDG01014791.1|:True:1	2	2	2		1	2	2	2	0	0	0	0	0	0	0	0	1	0	0	0	0	0	0	0	1	1	1	0	0	0	0	0	0	0	0	0	0	1	0	0	0	0	0	0	0	1	1	1
gi|283750307|gb|ADDG01014552.1|:True:1480	gi|283750307|gb|ADDG01014552.1|:True:1480	2	2	2		1	2	2	2	0	0	0	0	0	1	0	0	2	2	1	0	1	0	1	0	0	1	0	0	0	0	0	0	0	0	1	0	0	2	2	1	0	1	0	1	0	0	1	0
gi|283750406|gb|ADDG01014453.1|:True:2087	gi|283750406|gb|ADDG01014453.1|:True:2087	2	2	2		1	2	2	2	1	0	2	1	1	0	0	0	0	1	0	0	1	1	0	1	1	1	0	1	0	1	0	2	1	1	0	0	0	0	1	0	0	1	1	0	1	1	1	0
gi|283750406|gb|ADDG01014453.1|:True:2517	gi|283750406|gb|ADDG01014453.1|:True:2517	2	2	2		1	2	2	2	0	0	0	0	0	1	2	1	0	1	0	1	0	1	1	1	1	1	0	0	0	0	0	0	0	0	1	2	1	0	1	0	1	0	1	1	1	1	1	0
gi|283750744|gb|ADDG01014115.1|:False:1248	gi|283750744|gb|ADDG01014115.1|:False:1248	2	2	2		1	2	2	2	1	0	0	0	0	0	0	0	1	0	0	1	0	0	0	0	1	2	1	0	2	1	0	0	0	0	0	0	0	1	0	0	1	0	0	0	0	1	2	1
gi|283750744|gb|ADDG01014115.1|:False:1695	gi|283750744|gb|ADDG01014115.1|:False:1695	3	3	3		1	3	3	3	1	2	2	2	2	2	3	3	2	2	1	1	2	2	2	1	1	2	2	1	1	1	2	2	2	2	2	3	3	2	2	1	1	2	2	2	1	1	2	2
scf7180002174309_18;gi|283751207|gb|ADDG01013652.1|:False:685	scf7180002174309_18;gi|283751207|gb|ADDG01013652.1|:False:685	6;6	6;6	6;6	;	2	6	6	6	4	5	1	5	2	5	5	5	2	5	3	5	4	5	4	4	6	5	6	3	3	4	5	1	5	2	5	5	5	2	5	3	5	4	5	4	4	6	5	6
gi|283751768|gb|ADDG01013091.1|:True:1	gi|283751768|gb|ADDG01013091.1|:True:1	7	7	7		1	7	7	7	2	3	2	3	1	1	0	2	1	1	1	3	1	1	1	1	0	0	0	3	1	2	3	2	3	1	1	0	2	1	1	1	3	1	1	1	1	0	0	0
gi|283751768|gb|ADDG01013091.1|:True:1036	gi|283751768|gb|ADDG01013091.1|:True:1036	1	1	1		1	1	1	1	0	1	0	0	0	0	0	0	0	0	0	1	0	0	0	1	0	0	0	0	0	0	1	0	0	0	0	0	0	0	0	0	1	0	0	0	1	0	0	0
gi|283751768|gb|ADDG01013091.1|:True:1293	gi|283751768|gb|ADDG01013091.1|:True:1293	3	2	2		1	3	2	2	3	1	1	2	1	0	0	0	1	0	0	3	0	0	0	1	0	0	0	1	1	2	1	1	1	1	0	0	0	1	0	0	2	0	0	0	0	0	0	0
gi|283751768|gb|ADDG01013091.1|:True:1604	gi|283751768|gb|ADDG01013091.1|:True:1604	12	10	10		1	12	10	10	6	4	5	6	5	2	0	0	5	5	5	8	3	1	3	8	5	2	2	4	2	4	4	5	5	4	1	0	0	4	4	4	7	3	1	2	7	5	2	2
gi|283751768|gb|ADDG01013091.1|:True:2873	gi|283751768|gb|ADDG01013091.1|:True:2873	2	2	2		1	2	2	2	2	0	0	0	0	0	0	0	0	0	1	0	0	0	0	1	0	0	0	0	1	2	0	0	0	0	0	0	0	0	0	1	0	0	0	0	1	0	0	0
gi|283751833|gb|ADDG01013026.1|:True:2057	gi|283751833|gb|ADDG01013026.1|:True:2057	16	16	16		1	16	16	16	5	8	4	3	5	6	5	5	6	10	8	8	5	2	5	8	9	9	7	7	4	5	8	4	3	5	6	5	5	6	10	8	8	5	2	5	8	9	9	7
gi|283751833|gb|ADDG01013026.1|:True:3219	gi|283751833|gb|ADDG01013026.1|:True:3219	6	5	5		1	6	5	5	3	1	2	2	2	2	3	2	2	3	4	4	1	4	4	2	2	3	1	1	2	2	1	2	1	2	2	2	2	1	2	3	3	1	3	4	2	1	3	1
gi|283751972|gb|ADDG01012887.1|:True:17	gi|283751972|gb|ADDG01012887.1|:True:17	1	1	1		1	1	1	1	0	0	1	1	1	0	0	0	0	0	0	0	0	0	0	0	0	0	0	0	0	0	0	1	1	1	0	0	0	0	0	0	0	0	0	0	0	0	0	0
gi|283752016|gb|ADDG01012843.1|:True:2644	gi|283752016|gb|ADDG01012843.1|:True:2644	6	6	6		1	6	6	6	2	2	4	4	3	3	3	3	3	3	1	3	3	5	4	1	1	3	3	2	2	2	2	4	4	3	3	3	3	3	3	1	3	3	5	4	1	1	3	3
gi|283752110|gb|ADDG01012749.1|:False:2480	gi|283752110|gb|ADDG01012749.1|:False:2480	1	1	1		1	1	1	1	0	1	1	1	1	1	1	0	1	1	1	0	1	1	1	0	0	1	1	0	0	0	1	1	1	1	1	1	0	1	1	1	0	1	1	1	0	0	1	1
gi|283752379|gb|ADDG01012480.1|:False:3844	gi|283752379|gb|ADDG01012480.1|:False:3844	4	4	4		1	4	4	4	1	1	1	0	1	1	2	2	1	2	1	1	0	1	0	1	1	0	1	0	0	1	1	1	0	1	1	2	2	1	2	1	1	0	1	0	1	1	0	1
gi|283752647|gb|ADDG01012212.1|:True:1	gi|283752647|gb|ADDG01012212.1|:True:1	5	3	3		1	5	3	3	1	2	1	2	1	1	2	2	4	2	2	2	1	3	3	2	4	2	2	2	1	0	1	1	1	1	0	2	2	2	2	2	0	1	2	2	0	3	1	1
gi|283752664|gb|ADDG01012195.1|:True:3023	gi|283752664|gb|ADDG01012195.1|:True:3023	2	2	2		1	2	2	2	0	0	1	2	0	2	1	2	1	0	1	0	0	1	2	0	1	0	0	1	0	0	0	1	2	0	2	1	2	1	0	1	0	0	1	2	0	1	0	0
gi|283752800|gb|ADDG01012059.1|:False:1492	gi|283752800|gb|ADDG01012059.1|:False:1492	3	3	3		1	3	3	3	1	1	2	1	2	2	3	2	2	1	0	1	1	2	1	0	0	1	1	1	0	1	1	2	1	2	2	3	2	2	1	0	1	1	2	1	0	0	1	1
gi|283752800|gb|ADDG01012059.1|:False:2727	gi|283752800|gb|ADDG01012059.1|:False:2727	4	4	4		1	4	4	4	0	2	3	2	1	1	1	1	1	2	2	1	1	0	1	2	0	1	0	2	2	0	2	3	2	1	1	1	1	1	2	2	1	1	0	1	2	0	1	0
gi|283753014|gb|ADDG01011845.1|:False:3200	gi|283753014|gb|ADDG01011845.1|:False:3200	2	1	1		1	2	1	1	1	1	1	1	1	1	1	1	1	1	1	1	0	1	0	1	1	1	1	1	0	0	0	0	1	0	0	0	0	0	0	0	0	0	0	0	0	0	0	0
gi|283753091|gb|ADDG01011768.1|:True:635	gi|283753091|gb|ADDG01011768.1|:True:635	5	5	5		1	5	5	5	0	0	2	3	1	0	0	0	0	1	0	0	0	0	0	1	1	2	2	0	0	0	0	2	3	1	0	0	0	0	1	0	0	0	0	0	1	1	2	2
gi|283753257|gb|ADDG01011602.1|:True:2896	gi|283753257|gb|ADDG01011602.1|:True:2896	9	9	2		1	9	9	2	6	5	2	3	4	1	2	2	4	6	6	8	4	1	2	5	5	4	4	5	4	6	5	2	3	4	1	2	2	4	6	6	8	4	1	2	5	5	4	4
gi|283753348|gb|ADDG01011511.1|:True:2549	gi|283753348|gb|ADDG01011511.1|:True:2549	12	12	12		1	12	12	12	8	3	5	6	7	6	5	4	5	7	7	4	3	2	5	4	2	4	5	3	2	8	3	5	6	7	6	5	4	5	7	7	4	3	2	5	4	2	4	5
gi|283753550|gb|ADDG01011309.1|:True:2527;scf7180002148055_3	gi|283753550|gb|ADDG01011309.1|:True:2527;scf7180002148055_3	2;1	2;1	2;1	;	2	2	2	2	0	0	1	0	0	0	0	0	0	0	1	0	0	0	0	0	1	0	0	0	0	0	0	1	0	0	0	0	0	0	0	1	0	0	0	0	0	1	0	0
gi|283753684|gb|ADDG01011175.1|:False:3119	gi|283753684|gb|ADDG01011175.1|:False:3119	4	4	4		1	4	4	4	1	2	2	0	2	3	2	2	2	2	2	2	0	1	0	2	1	1	1	1	1	1	2	2	0	2	3	2	2	2	2	2	2	0	1	0	2	1	1	1
gi|283753739|gb|ADDG01011120.1|:True:1332	gi|283753739|gb|ADDG01011120.1|:True:1332	5	5	5		1	5	5	5	0	2	3	3	3	2	1	2	2	2	2	0	2	1	2	0	2	2	1	1	2	0	2	3	3	3	2	1	2	2	2	2	0	2	1	2	0	2	2	1
gi|283753739|gb|ADDG01011120.1|:True:2	gi|283753739|gb|ADDG01011120.1|:True:2	4	4	4		1	4	4	4	0	0	2	2	2	1	2	2	2	1	1	0	1	1	2	1	1	0	0	0	0	0	0	2	2	2	1	2	2	2	1	1	0	1	1	2	1	1	0	0
gi|283753739|gb|ADDG01011120.1|:True:2292	gi|283753739|gb|ADDG01011120.1|:True:2292	5	5	5		1	5	5	5	0	1	1	1	3	4	1	2	1	2	1	0	2	2	1	0	1	0	0	2	1	0	1	1	1	3	4	1	2	1	2	1	0	2	2	1	0	1	0	0
gi|283753739|gb|ADDG01011120.1|:True:639	gi|283753739|gb|ADDG01011120.1|:True:639	2	2	2		1	2	2	2	0	0	1	0	1	1	0	1	1	0	0	0	0	0	0	0	0	1	0	0	0	0	0	1	0	1	1	0	1	1	0	0	0	0	0	0	0	0	1	0
gi|283753739|gb|ADDG01011120.1|:True:784	gi|283753739|gb|ADDG01011120.1|:True:784	2	2	2		1	2	2	2	0	0	0	0	1	2	2	2	0	0	0	0	0	0	0	0	0	0	0	0	0	0	0	0	0	1	2	2	2	0	0	0	0	0	0	0	0	0	0	0
gi|283754048|gb|ADDG01010811.1|:True:495	gi|283754048|gb|ADDG01010811.1|:True:495	1	1	1		1	1	1	1	0	0	1	1	1	0	1	0	0	0	0	0	1	1	0	1	1	1	1	0	0	0	0	1	1	1	0	1	0	0	0	0	0	1	1	0	1	1	1	1
gi|283754197|gb|ADDG01010662.1|:True:1635	gi|283754197|gb|ADDG01010662.1|:True:1635	4	1	1		1	4	1	1	3	1	2	2	2	1	1	0	2	1	2	3	2	2	3	2	2	3	2	3	0	1	0	1	1	1	0	0	0	1	0	0	1	1	1	1	0	1	1	0
gi|283754438|gb|ADDG01010421.1|:False:1266	gi|283754438|gb|ADDG01010421.1|:False:1266	7	7	7		1	7	7	7	2	3	3	1	2	3	3	1	4	4	3	3	2	2	4	3	1	3	2	4	2	2	3	3	1	2	3	3	1	4	4	3	3	2	2	4	3	1	3	2
gi|283754509|gb|ADDG01010350.1|:False:1105	gi|283754509|gb|ADDG01010350.1|:False:1105	16	16	16		1	16	16	16	5	5	4	1	3	12	13	12	8	6	8	6	6	4	6	3	4	6	4	7	4	5	5	4	1	3	12	13	12	8	6	8	6	6	4	6	3	4	6	4
gi|283754509|gb|ADDG01010350.1|:False:1825	gi|283754509|gb|ADDG01010350.1|:False:1825	9	9	9		1	9	9	9	2	0	1	2	1	7	6	6	2	2	4	2	2	2	2	3	2	1	0	2	3	2	0	1	2	1	7	6	6	2	2	4	2	2	2	2	3	2	1	0
gi|283754509|gb|ADDG01010350.1|:False:2779	gi|283754509|gb|ADDG01010350.1|:False:2779	11	11	11		1	11	11	11	6	6	2	4	4	7	6	6	5	5	6	3	6	4	3	3	3	3	2	3	7	6	6	2	4	4	7	6	6	5	5	6	3	6	4	3	3	3	3	2
gi|283754509|gb|ADDG01010350.1|:False:4098	gi|283754509|gb|ADDG01010350.1|:False:4098	28	28	28		1	28	28	28	16	12	12	13	13	12	15	18	11	13	19	18	10	11	10	14	11	12	12	11	10	16	12	12	13	13	12	15	18	11	13	19	18	10	11	10	14	11	12	12
gi|283754889|gb|ADDG01009970.1|:True:1477	gi|283754889|gb|ADDG01009970.1|:True:1477	2	2	2		1	2	2	2	1	1	0	1	0	1	1	2	1	1	1	1	1	0	1	1	2	1	2	2	0	1	1	0	1	0	1	1	2	1	1	1	1	1	0	1	1	2	1	2
gi|283754889|gb|ADDG01009970.1|:True:21	gi|283754889|gb|ADDG01009970.1|:True:21	9	9	9		1	9	9	9	0	3	3	4	4	6	5	6	3	5	6	1	5	1	4	2	4	6	5	4	2	0	3	3	4	4	6	5	6	3	5	6	1	5	1	4	2	4	6	5
gi|283754889|gb|ADDG01009970.1|:True:2211	gi|283754889|gb|ADDG01009970.1|:True:2211	1	1	1		1	1	1	1	0	0	0	0	0	1	0	0	0	0	0	0	1	0	0	0	0	0	0	0	0	0	0	0	0	0	1	0	0	0	0	0	0	1	0	0	0	0	0	0
gi|283755517|gb|ADDG01009342.1|:True:1354	gi|283755517|gb|ADDG01009342.1|:True:1354	5	5	5		1	5	5	5	1	1	3	0	1	0	0	0	0	1	1	0	0	1	1	1	1	2	0	3	2	1	1	3	0	1	0	0	0	0	1	1	0	0	1	1	1	1	2	0
gi|283755517|gb|ADDG01009342.1|:True:2811	gi|283755517|gb|ADDG01009342.1|:True:2811	2	2	2		1	2	2	2	1	0	1	2	1	0	0	0	1	1	0	1	0	0	1	0	1	1	0	1	0	1	0	1	2	1	0	0	0	1	1	0	1	0	0	1	0	1	1	0
gi|283755789|gb|ADDG01009070.1|:False:1766	gi|283755789|gb|ADDG01009070.1|:False:1766	1	1	1		1	1	1	1	0	0	1	1	1	0	0	0	0	0	0	0	0	0	0	0	0	0	0	0	0	0	0	1	1	1	0	0	0	0	0	0	0	0	0	0	0	0	0	0
gi|283755834|gb|ADDG01009025.1|:True:0	gi|283755834|gb|ADDG01009025.1|:True:0	8	8	8		1	8	8	8	1	3	2	3	2	2	3	4	2	3	3	3	0	3	1	3	3	2	3	2	0	1	3	2	3	2	2	3	4	2	3	3	3	0	3	1	3	3	2	3
gi|283755840|gb|ADDG01009019.1|:False:1546	gi|283755840|gb|ADDG01009019.1|:False:1546	4	4	4		1	4	4	4	1	0	1	4	2	1	0	1	1	1	1	0	2	2	2	1	1	2	1	1	0	1	0	1	4	2	1	0	1	1	1	1	0	2	2	2	1	1	2	1
gi|283755840|gb|ADDG01009019.1|:False:536	gi|283755840|gb|ADDG01009019.1|:False:536	2	2	2		1	2	2	2	1	0	0	1	1	0	2	2	0	0	0	1	1	1	2	1	1	1	1	2	1	1	0	0	1	1	0	2	2	0	0	0	1	1	1	2	1	1	1	1
gi|283756443|gb|ADDG01008416.1|:False:4227	gi|283756443|gb|ADDG01008416.1|:False:4227	1	1	1		1	1	1	1	0	0	0	0	0	0	0	0	0	0	0	0	0	1	0	0	0	0	0	0	0	0	0	0	0	0	0	0	0	0	0	0	0	0	1	0	0	0	0	0
gi|283756651|gb|ADDG01008208.1|:True:438	gi|283756651|gb|ADDG01008208.1|:True:438	4	4	4		1	4	4	4	0	0	0	0	0	1	1	1	0	1	1	0	3	1	2	0	0	0	1	0	0	0	0	0	0	0	1	1	1	0	1	1	0	3	1	2	0	0	0	1
gi|283757556|gb|ADDG01007303.1|:True:1065	gi|283757556|gb|ADDG01007303.1|:True:1065	3	3	3		1	3	3	3	2	1	3	3	3	2	1	2	1	1	2	2	1	1	1	1	2	1	0	2	1	2	1	3	3	3	2	1	2	1	1	2	2	1	1	1	1	2	1	0
gi|283757556|gb|ADDG01007303.1|:True:2032	gi|283757556|gb|ADDG01007303.1|:True:2032	1	1	1		1	1	1	1	1	0	1	1	1	0	0	0	0	1	1	0	1	0	0	1	1	1	1	0	0	1	0	1	1	1	0	0	0	0	1	1	0	1	0	0	1	1	1	1
gi|283757634|gb|ADDG01007225.1|:False:2062	gi|283757634|gb|ADDG01007225.1|:False:2062	4	4	4		1	4	4	4	0	0	3	2	3	0	0	0	0	0	1	0	0	0	1	0	1	1	0	0	1	0	0	3	2	3	0	0	0	0	0	1	0	0	0	1	0	1	1	0
gi|283757807|gb|ADDG01007052.1|:True:2370	gi|283757807|gb|ADDG01007052.1|:True:2370	2	2	2		1	2	2	2	0	0	2	2	1	0	0	0	0	2	1	0	0	0	1	0	0	0	0	0	0	0	0	2	2	1	0	0	0	0	2	1	0	0	0	1	0	0	0	0
gi|283758055|gb|ADDG01006804.1|:True:2098	gi|283758055|gb|ADDG01006804.1|:True:2098	2	2	2		1	2	2	2	1	1	0	0	0	0	0	0	1	0	1	0	0	0	0	0	0	1	1	1	1	1	1	0	0	0	0	0	0	1	0	1	0	0	0	0	0	0	1	1
gi|283758055|gb|ADDG01006804.1|:True:2367	gi|283758055|gb|ADDG01006804.1|:True:2367	4	4	4		1	4	4	4	3	4	1	0	1	0	0	0	2	1	2	3	0	0	0	2	0	1	0	2	2	3	4	1	0	1	0	0	0	2	1	2	3	0	0	0	2	0	1	0
gi|283758143|gb|ADDG01006716.1|:False:1076	gi|283758143|gb|ADDG01006716.1|:False:1076	2	2	2		1	2	2	2	0	2	0	0	0	1	0	1	2	1	1	0	2	2	0	0	0	1	2	1	2	0	2	0	0	0	1	0	1	2	1	1	0	2	2	0	0	0	1	2
gi|283758143|gb|ADDG01006716.1|:False:1743	gi|283758143|gb|ADDG01006716.1|:False:1743	3	3	3		1	3	3	3	0	0	0	0	0	1	1	1	3	2	0	0	1	1	0	0	0	0	0	0	0	0	0	0	0	0	1	1	1	3	2	0	0	1	1	0	0	0	0	0
gi|283758143|gb|ADDG01006716.1|:False:4679	gi|283758143|gb|ADDG01006716.1|:False:4679	3	3	3		1	3	3	3	0	0	0	0	0	0	0	0	2	2	2	0	1	1	0	0	1	2	2	0	0	0	0	0	0	0	0	0	0	2	2	2	0	1	1	0	0	1	2	2
gi|283758468|gb|ADDG01006391.1|:False:1598	gi|283758468|gb|ADDG01006391.1|:False:1598	1	1	1		1	1	1	1	0	1	1	1	1	0	0	0	1	1	1	0	0	0	1	0	0	0	0	1	1	0	1	1	1	1	0	0	0	1	1	1	0	0	0	1	0	0	0	0
gi|283758526|gb|ADDG01006333.1|:True:974	gi|283758526|gb|ADDG01006333.1|:True:974	3	3	3		1	3	3	3	0	1	0	1	1	1	0	1	1	1	1	0	3	1	2	0	0	0	1	0	1	0	1	0	1	1	1	0	1	1	1	1	0	3	1	2	0	0	0	1
gi|283759361|gb|ADDG01005498.1|:True:478;gnl|Amel_4.5|GB55439-PA	gi|283759361|gb|ADDG01005498.1|:True:478	22;1	22;1	21;1		2	22	22	21	7	5	6	8	5	8	9	11	9	11	6	10	9	9	6	5	9	7	6	8	4	7	5	6	8	5	8	9	11	9	11	6	10	9	9	6	5	9	7	6
gi|283759506|gb|ADDG01005353.1|:False:1397	gi|283759506|gb|ADDG01005353.1|:False:1397	1	1	1		1	1	1	1	1	0	0	0	0	1	1	1	1	1	0	1	0	0	0	1	0	0	1	1	0	1	0	0	0	0	1	1	1	1	1	0	1	0	0	0	1	0	0	1
gi|283760051|gb|ADDG01004808.1|:True:414	gi|283760051|gb|ADDG01004808.1|:True:414	3	3	3		1	3	3	3	0	0	0	1	1	2	1	1	2	3	2	0	2	2	2	0	3	2	2	0	2	0	0	0	1	1	2	1	1	2	3	2	0	2	2	2	0	3	2	2
gi|283760062|gb|ADDG01004797.1|:True:1422	gi|283760062|gb|ADDG01004797.1|:True:1422	1	1	1		1	1	1	1	0	0	1	1	1	1	1	1	0	0	0	0	1	1	1	0	0	0	0	0	0	0	0	1	1	1	1	1	1	0	0	0	0	1	1	1	0	0	0	0
gi|283760459|gb|ADDG01004400.1|:False:4670;scf7180002150034-snap.11	gi|283760459|gb|ADDG01004400.1|:False:4670;scf7180002150034-snap.11	3;2	3;2	3;2	;	2	3	3	3	1	0	0	1	2	0	0	0	0	0	0	0	0	0	0	0	0	1	0	0	0	1	0	0	1	2	0	0	0	0	0	0	0	0	0	0	0	0	1	0
gi|283760634|gb|ADDG01004225.1|:True:1	gi|283760634|gb|ADDG01004225.1|:True:1	16	16	16		1	16	16	16	3	1	6	0	7	3	4	4	2	4	4	2	2	3	2	2	3	2	2	4	1	3	1	6	0	7	3	4	4	2	4	4	2	2	3	2	2	3	2	2
gi|283760692|gb|ADDG01004167.1|:False:3001	gi|283760692|gb|ADDG01004167.1|:False:3001	1	1	1		1	1	1	1	0	0	0	0	0	0	0	0	0	0	0	0	0	0	0	0	0	1	0	0	0	0	0	0	0	0	0	0	0	0	0	0	0	0	0	0	0	0	1	0
gi|283761073|gb|ADDG01003786.1|:False:1080	gi|283761073|gb|ADDG01003786.1|:False:1080	5	5	5		1	5	5	5	1	1	1	2	1	1	2	0	0	1	0	0	0	0	1	1	1	0	0	1	1	1	1	1	2	1	1	2	0	0	1	0	0	0	0	1	1	1	0	0
gi|283761073|gb|ADDG01003786.1|:False:2660	gi|283761073|gb|ADDG01003786.1|:False:2660	6	6	6		1	6	6	6	2	4	3	1	5	1	0	1	3	0	2	2	1	3	3	3	2	1	2	3	2	2	4	3	1	5	1	0	1	3	0	2	2	1	3	3	3	2	1	2
gi|283761073|gb|ADDG01003786.1|:False:3185	gi|283761073|gb|ADDG01003786.1|:False:3185	2	2	2		1	2	2	2	1	1	1	1	0	2	0	1	0	0	0	1	0	1	0	2	0	0	0	0	2	1	1	1	1	0	2	0	1	0	0	0	1	0	1	0	2	0	0	0
gi|283761073|gb|ADDG01003786.1|:False:4676	gi|283761073|gb|ADDG01003786.1|:False:4676	4	4	4		1	4	4	4	2	2	1	2	2	2	2	1	1	0	0	2	1	2	2	2	0	2	1	0	0	2	2	1	2	2	2	2	1	1	0	0	2	1	2	2	2	0	2	1
gi|283761073|gb|ADDG01003786.1|:False:5266	gi|283761073|gb|ADDG01003786.1|:False:5266	5	5	5		1	5	5	5	2	1	2	0	2	1	1	1	0	0	0	3	0	0	0	1	0	0	0	1	0	2	1	2	0	2	1	1	1	0	0	0	3	0	0	0	1	0	0	0
gi|283761116|gb|ADDG01003743.1|:True:1992	gi|283761116|gb|ADDG01003743.1|:True:1992	11	11	11		1	11	11	11	2	1	6	6	4	3	5	2	8	3	4	1	3	2	1	3	3	6	3	3	2	2	1	6	6	4	3	5	2	8	3	4	1	3	2	1	3	3	6	3
gi|283761116|gb|ADDG01003743.1|:True:760	gi|283761116|gb|ADDG01003743.1|:True:760	2	2	2		1	2	2	2	1	1	0	0	0	0	0	0	0	0	1	1	0	0	1	1	2	1	0	1	2	1	1	0	0	0	0	0	0	0	0	1	1	0	0	1	1	2	1	0
gi|283761222|gb|ADDG01003637.1|:False:1395	gi|283761222|gb|ADDG01003637.1|:False:1395	1	1	1		1	1	1	1	0	0	0	0	0	0	0	0	0	0	1	0	0	0	0	0	0	0	0	0	0	0	0	0	0	0	0	0	0	0	0	1	0	0	0	0	0	0	0	0
gi|283761604|gb|ADDG01003255.1|:True:2400	gi|283761604|gb|ADDG01003255.1|:True:2400	4	4	4		1	4	4	4	2	1	0	1	0	0	1	0	0	2	0	2	1	1	1	2	3	2	1	1	1	2	1	0	1	0	0	1	0	0	2	0	2	1	1	1	2	3	2	1
gi|283762394|gb|ADDG01002465.1|:True:165	gi|283762394|gb|ADDG01002465.1|:True:165	4	4	4		1	4	4	4	2	0	1	3	1	1	0	0	0	0	0	1	0	0	0	1	1	0	0	0	0	2	0	1	3	1	1	0	0	0	0	0	1	0	0	0	1	1	0	0
gi|283763278|gb|ADDG01001581.1|:False:2215	gi|283763278|gb|ADDG01001581.1|:False:2215	1	1	1		1	1	1	1	1	0	1	0	1	0	0	0	0	0	0	1	1	0	0	1	0	0	1	1	0	1	0	1	0	1	0	0	0	0	0	0	1	1	0	0	1	0	0	1
gi|283763600|gb|ADDG01001259.1|:True:4537	gi|283763600|gb|ADDG01001259.1|:True:4537	1	1	1		1	1	1	1	1	0	0	0	0	0	1	1	0	0	0	1	0	0	1	0	0	0	0	0	0	1	0	0	0	0	0	1	1	0	0	0	1	0	0	1	0	0	0	0
gi|283763600|gb|ADDG01001259.1|:True:4930	gi|283763600|gb|ADDG01001259.1|:True:4930	2	2	2		1	2	2	2	2	0	0	0	0	1	1	2	0	1	0	2	0	0	0	1	1	0	0	0	0	2	0	0	0	0	1	1	2	0	1	0	2	0	0	0	1	1	0	0
gi|283763626|gb|ADDG01001233.1|:False:3530	gi|283763626|gb|ADDG01001233.1|:False:3530	1	1	1		1	1	1	1	0	0	0	0	0	1	1	1	1	1	1	0	1	1	0	0	1	0	1	1	1	0	0	0	0	0	1	1	1	1	1	1	0	1	1	0	0	1	0	1
gi|283763653|gb|ADDG01001206.1|:True:3181	gi|283763653|gb|ADDG01001206.1|:True:3181	3	3	3		1	3	3	3	0	0	0	1	0	0	0	0	2	1	0	0	1	1	1	0	2	1	0	0	1	0	0	0	1	0	0	0	0	2	1	0	0	1	1	1	0	2	1	0
gi|283763717|gb|ADDG01001142.1|:False:1396	gi|283763717|gb|ADDG01001142.1|:False:1396	8	6	6		1	8	6	6	4	3	0	2	2	4	4	3	3	4	2	3	4	3	3	4	5	5	2	3	2	2	2	0	2	2	3	3	2	2	2	1	2	4	3	3	3	4	4	2
gi|283763717|gb|ADDG01001142.1|:False:3730	gi|283763717|gb|ADDG01001142.1|:False:3730	17	8	8		1	17	8	8	8	5	7	10	8	9	7	6	8	9	10	8	8	12	10	6	9	9	9	4	3	4	3	2	6	6	5	3	3	3	5	5	3	4	5	5	3	6	6	5
gi|283763717|gb|ADDG01001142.1|:False:416	gi|283763717|gb|ADDG01001142.1|:False:416	6	6	6		1	6	6	6	0	2	3	1	4	4	4	3	2	1	1	1	4	3	2	0	3	3	2	2	1	0	2	3	1	4	4	4	3	2	1	1	1	4	3	2	0	3	3	2
gi|283763717|gb|ADDG01001142.1|:False:6760	gi|283763717|gb|ADDG01001142.1|:False:6760	20	11	11		1	20	11	11	6	10	11	9	12	11	9	12	10	9	8	6	12	10	15	7	12	7	8	10	8	4	6	7	5	6	7	4	8	5	3	3	3	6	6	8	4	7	5	7
gi|283763846|gb|ADDG01001013.1|:False:3716	gi|283763846|gb|ADDG01001013.1|:False:3716	1	1	1		1	1	1	1	0	0	0	0	0	0	0	0	0	0	1	0	1	0	1	0	0	0	0	0	0	0	0	0	0	0	0	0	0	0	0	1	0	1	0	1	0	0	0	0
gi|283763886|gb|ADDG01000973.1|:True:117	gi|283763886|gb|ADDG01000973.1|:True:117	2	2	2		1	2	2	2	0	0	1	2	1	0	0	0	0	1	0	0	0	0	0	0	0	0	0	0	0	0	0	1	2	1	0	0	0	0	1	0	0	0	0	0	0	0	0	0
gi|283763914|gb|ADDG01000945.1|:True:3846	gi|283763914|gb|ADDG01000945.1|:True:3846	4	4	4		1	4	4	4	1	0	0	1	1	3	2	2	0	0	1	1	2	1	2	0	0	1	0	1	0	1	0	0	1	1	3	2	2	0	0	1	1	2	1	2	0	0	1	0
gi|283764086|gb|ADDG01000773.1|:False:7226	gi|283764086|gb|ADDG01000773.1|:False:7226	9	9	9		1	9	9	9	0	1	6	7	2	0	0	0	0	0	0	0	0	0	2	0	1	1	1	0	0	0	1	6	7	2	0	0	0	0	0	0	0	0	0	2	0	1	1	1
gi|283764103|gb|ADDG01000756.1|:False:3485	gi|283764103|gb|ADDG01000756.1|:False:3485	3	3	3		1	3	3	3	0	2	1	1	0	0	1	0	0	1	0	1	0	1	0	1	0	0	0	2	0	0	2	1	1	0	0	1	0	0	1	0	1	0	1	0	1	0	0	0
gi|283764170|gb|ADDG01000689.1|:False:6063	gi|283764170|gb|ADDG01000689.1|:False:6063	4	4	3		1	4	4	3	3	1	1	1	1	1	1	0	1	0	0	1	0	0	0	3	3	3	3	2	1	3	1	1	1	1	1	1	0	1	0	0	1	0	0	0	3	3	3	3
gi|283764206|gb|ADDG01000653.1|:False:1690	gi|283764206|gb|ADDG01000653.1|:False:1690	12	12	12		1	12	12	12	4	1	0	0	2	10	9	9	0	1	1	6	1	2	3	5	0	0	0	0	1	4	1	0	0	2	10	9	9	0	1	1	6	1	2	3	5	0	0	0
gi|283764206|gb|ADDG01000653.1|:False:2991	gi|283764206|gb|ADDG01000653.1|:False:2991	14	14	14		1	14	14	14	1	0	1	1	1	12	10	10	0	1	0	4	1	0	3	3	1	0	1	0	1	1	0	1	1	1	12	10	10	0	1	0	4	1	0	3	3	1	0	1
gi|283764206|gb|ADDG01000653.1|:False:3682	gi|283764206|gb|ADDG01000653.1|:False:3682	4	4	4		1	4	4	4	1	0	0	0	0	3	3	3	0	0	0	0	0	0	1	1	1	0	0	0	0	1	0	0	0	0	3	3	3	0	0	0	0	0	0	1	1	1	0	0
gi|283764206|gb|ADDG01000653.1|:False:4596	gi|283764206|gb|ADDG01000653.1|:False:4596	6	4	4		1	6	4	4	3	0	0	0	0	2	4	4	1	0	1	3	1	2	2	4	2	0	0	0	0	2	0	0	0	0	0	2	2	0	0	0	1	0	1	0	3	0	0	0
gi|283764206|gb|ADDG01000653.1|:False:6314	gi|283764206|gb|ADDG01000653.1|:False:6314	21	20	20		1	21	20	20	2	0	0	0	0	14	13	15	0	0	1	2	4	4	3	3	1	1	2	0	0	2	0	0	0	0	14	12	14	0	0	1	2	3	4	2	3	1	1	2
gi|283764639|gb|ADDG01000220.1|:False:7621	gi|283764639|gb|ADDG01000220.1|:False:7621	1	1	1		1	1	1	1	1	0	0	1	0	0	0	0	0	0	0	1	0	0	0	0	0	0	0	0	0	1	0	0	1	0	0	0	0	0	0	0	1	0	0	0	0	0	0	0
gi|283764803|gb|ADDG01000056.1|:True:8289	gi|283764803|gb|ADDG01000056.1|:True:8289	2	1	1		1	2	1	1	0	0	1	0	0	1	0	0	0	1	1	0	0	0	0	0	1	1	0	0	0	0	0	0	0	0	1	0	0	0	0	0	0	0	0	0	0	0	0	0
scf7180002173738_3;gi255689632;gi545698343	scf7180002173738_3;gi255689632;gi545698343	54;54;54	54;54;54	54;54;54	;;	3	54	54	54	27	10	15	13	8	20	21	26	9	14	13	28	12	11	13	25	10	10	10	9	5	27	10	15	13	8	20	21	26	9	14	13	28	12	11	13	25	10	10	10
gi302749277;gi302749279;gi262233283;tr|A0A0K3AWQ8|A0A0K3AWQ8_9VIRU;tr|J7MH77|J7MH77_9VIRU;tr|J7MCM8|J7MCM8_9VIRU	gi302749277;gi302749279;gi262233283	32;32;32;12;6;6	2;2;2;1;1;1	1;1;1;0;0;0	;;	6	32	2	1	20	21	22	18	18	1	2	4	19	23	25	16	15	13	11	18	20	19	22	26	23	1	0	1	0	0	0	0	0	1	1	1	1	1	1	0	1	1	0	0
gi27311165	gi27311165	1	1	1		1	1	1	1	1	0	1	0	1	0	1	0	1	1	0	1	0	0	0	1	0	0	0	0	0	1	0	1	0	1	0	1	0	1	1	0	1	0	0	0	1	0	0	0
gi294489416;gi27262534;gi26801233	gi294489416;gi27262534;gi26801233	3;2;2	3;2;2	3;2;2	;;	3	3	3	3	1	1	2	2	3	1	3	2	3	2	0	2	3	3	2	2	2	2	1	2	1	1	1	2	2	3	1	3	2	3	2	0	2	3	3	2	2	2	2	1
gi302749275;tr|G3F401|G3F401_9VIRU;gi592965311;gi55925813;gi516317330;tr|E2F696|E2F696_9VIRU;gi301070168;tr|G3F402|G3F402_9VIRU;tr|R4VDL7|R4VDL7_9VIRU;tr|R4UY36|R4UY36_9VIRU;tr|R4V0Q1|R4V0Q1_9VIRU;tr|R4VG98|R4VG98_9VIRU;tr|R4V8K1|R4V8K1_9VIRU;gi302749289;tr|I4DDE2|I4DDE2_9VIRU;tr|I4DDD7|I4DDD7_9VIRU;tr|I4DDB7|I4DDB7_9VIRU;tr|I4DDB6|I4DDB6_9VIRU;tr|I4DDB9|I4DDB9_9VIRU;tr|K4PXW7|K4PXW7_9VIRU;gi8997…	gi302749275;tr|G3F401|G3F401_9VIRU;gi592965311;gi55925813;gi516317330;tr|E2F696|E2F696_9VIRU;gi301070168;tr|G3F402|G3F402_9VIRU	45;45;45;45;44;43;42;42;17;17;16;16;15;13;9;9;9;9;8;8;6;6;6;6;6;6;6;6;6;6;6;6;6;6;6;6;6;5;5;5;5;5;5;5;5;5;5;5;5;5;5;4;4;4;4;4;4;4;4;4;4;4;4;4;3;3;3;3;3;3;3;3;3;3;3;2;2;2;2;2;2;2;2;2;2;2;2;2;2;2;2;2;2;2;1;1;1	45;45;45;45;44;43;42;42;17;17;16;16;15;13;9;9;9;9;8;8;6;6;6;6;6;6;6;6;6;6;6;6;6;6;6;6;6;5;5;5;5;5;5;5;5;5;5;5;5;5;5;4;4;4;4;4;4;4;4;4;4;4;4;4;3;3;3;3;3;3;3;3;3;3;3;2;2;2;2;2;2;2;2;2;2;2;2;2;2;2;2;2;2;2;1;1;1	14;14;14;14;14;14;13;13;7;7;7;7;5;0;0;0;0;0;0;0;0;0;0;0;0;0;0;0;0;0;0;0;0;0;0;0;0;0;0;0;0;0;0;0;0;0;0;0;0;0;0;0;0;0;0;0;0;0;1;1;1;1;1;0;0;0;1;1;0;0;0;0;0;0;0;0;0;0;0;0;0;0;0;0;0;0;0;0;0;0;0;0;0;0;0;0;0	;;;;;;;	97	45	45	14	27	28	31	25	25	5	5	9	29	33	34	23	20	17	16	24	28	26	30	35	30	27	28	31	25	25	5	5	9	29	33	34	23	20	17	16	24	28	26	30
gi329047214;gi887503872	gi329047214;gi887503872	5;3	5;3	5;3	;	2	5	5	5	4	0	0	0	0	0	0	0	1	0	0	0	0	0	0	0	0	0	0	5	0	4	0	0	0	0	0	0	0	1	0	0	0	0	0	0	0	0	0	0
gi396582590	gi396582590	114	114	105		1	114	114	105	36	2	3	7	5	94	90	85	15	8	13	47	35	29	39	44	19	1	5	5	3	36	2	3	7	5	94	90	85	15	8	13	47	35	29	39	44	19	1	5
gi396582592	gi396582592	123	123	110		1	123	123	110	56	3	4	8	4	98	94	93	22	15	12	70	37	36	40	76	25	6	7	14	5	56	3	4	8	4	98	94	93	22	15	12	70	37	36	40	76	25	6	7
gi887503873;gi329047215	gi887503873;gi329047215	2;1	2;1	2;1	;	2	2	2	2	1	0	0	0	0	0	0	1	1	0	0	0	0	0	0	0	1	0	0	2	0	1	0	0	0	0	0	0	1	1	0	0	0	0	0	0	0	1	0	0
gnl|Amel_4.5|GB40018-PA	gnl|Amel_4.5|GB40018-PA	1	1	1		1	1	1	1	0	0	0	1	1	0	0	0	1	1	1	0	1	0	1	0	0	0	0	0	0	0	0	0	1	1	0	0	0	1	1	1	0	1	0	1	0	0	0	0
gnl|Amel_4.5|GB40021-PA	gnl|Amel_4.5|GB40021-PA	2	2	2		1	2	2	2	0	0	0	0	0	0	0	0	0	0	0	0	0	0	0	0	1	1	2	0	0	0	0	0	0	0	0	0	0	0	0	0	0	0	0	0	0	1	1	2
gnl|Amel_4.5|GB40085-PA	gnl|Amel_4.5|GB40085-PA	5	5	5		1	5	5	5	2	1	1	3	1	1	1	1	3	1	1	1	0	0	1	0	1	1	3	1	1	2	1	1	3	1	1	1	1	3	1	1	1	0	0	1	0	1	1	3
gnl|Amel_4.5|GB40141-PA	gnl|Amel_4.5|GB40141-PA	14	14	14		1	14	14	14	6	5	5	6	5	0	1	1	7	6	8	7	3	3	2	6	5	8	8	3	5	6	5	5	6	5	0	1	1	7	6	8	7	3	3	2	6	5	8	8
gnl|Amel_4.5|GB40261-PA	gnl|Amel_4.5|GB40261-PA	4	4	4		1	4	4	4	2	2	2	2	1	0	0	0	1	1	1	2	0	1	1	2	2	2	1	2	1	2	2	2	2	1	0	0	0	1	1	1	2	0	1	1	2	2	2	1
gnl|Amel_4.5|GB40265-PA	gnl|Amel_4.5|GB40265-PA	2	2	2		1	2	2	2	1	1	0	0	0	0	0	0	1	1	1	0	0	0	0	0	1	1	0	1	1	1	1	0	0	0	0	0	0	1	1	1	0	0	0	0	0	1	1	0
gnl|Amel_4.5|GB40431-PA	gnl|Amel_4.5|GB40431-PA	2	1	1		1	2	1	1	1	1	1	1	2	1	1	0	1	1	2	2	1	0	0	1	1	2	2	2	2	1	1	1	1	1	0	0	0	1	1	1	1	1	0	0	1	1	1	1
gnl|Amel_4.5|GB40460-PA	gnl|Amel_4.5|GB40460-PA	5	5	5		1	5	5	5	5	1	0	0	0	0	0	0	0	0	0	5	0	0	0	3	0	0	0	1	0	5	1	0	0	0	0	0	0	0	0	0	5	0	0	0	3	0	0	0
gnl|Amel_4.5|GB40713-PA	gnl|Amel_4.5|GB40713-PA	6	6	6		1	6	6	6	2	3	2	3	1	0	1	0	4	5	5	4	2	1	0	2	4	4	4	4	2	2	3	2	3	1	0	1	0	4	5	5	4	2	1	0	2	4	4	4
gnl|Amel_4.5|GB40735-PA	gnl|Amel_4.5|GB40735-PA	6	6	6		1	6	6	6	2	2	2	4	4	0	0	0	5	5	6	3	3	2	2	2	5	4	5	0	1	2	2	2	4	4	0	0	0	5	5	6	3	3	2	2	2	5	4	5
gnl|Amel_4.5|GB40758-PA	gnl|Amel_4.5|GB40758-PA	1	1	1		1	1	1	1	0	0	0	0	0	0	0	0	0	0	0	0	0	0	0	0	1	0	0	0	0	0	0	0	0	0	0	0	0	0	0	0	0	0	0	0	0	1	0	0
gnl|Amel_4.5|GB40759-PA	gnl|Amel_4.5|GB40759-PA	2	2	2		1	2	2	2	0	1	0	1	0	0	0	0	2	1	1	0	0	0	0	0	0	0	0	1	0	0	1	0	1	0	0	0	0	2	1	1	0	0	0	0	0	0	0	0
gnl|Amel_4.5|GB40866-PA	gnl|Amel_4.5|GB40866-PA	10	2	2		1	10	2	2	7	4	4	3	3	4	5	6	6	6	7	6	5	4	3	6	6	5	5	5	3	1	0	0	0	0	0	0	0	1	1	2	0	0	0	0	1	1	0	0
gnl|Amel_4.5|GB40945-PA	gnl|Amel_4.5|GB40945-PA	3	3	3		1	3	3	3	1	1	2	1	2	0	0	0	3	1	3	1	1	1	0	0	1	0	1	0	1	1	1	2	1	2	0	0	0	3	1	3	1	1	1	0	0	1	0	1
gnl|Amel_4.5|GB40976-PA	gnl|Amel_4.5|GB40976-PA	18	4	3		1	18	4	3	9	8	9	7	9	7	8	9	9	12	9	8	13	13	12	6	10	6	12	7	7	1	0	2	2	2	0	0	0	0	1	1	0	2	1	2	1	1	1	1
gnl|Amel_4.5|GB41119-PA	gnl|Amel_4.5|GB41119-PA	1	1	1		1	1	1	1	0	0	0	0	0	0	0	0	1	0	0	0	0	0	0	0	0	0	0	0	0	0	0	0	0	0	0	0	0	1	0	0	0	0	0	0	0	0	0	0
gnl|Amel_4.5|GB41203-PA	gnl|Amel_4.5|GB41203-PA	2	2	2		1	2	2	2	2	0	1	1	2	0	0	0	2	2	1	1	1	0	1	0	1	1	2	2	0	2	0	1	1	2	0	0	0	2	2	1	1	1	0	1	0	1	1	2
gnl|Amel_4.5|GB41310-PA	gnl|Amel_4.5|GB41310-PA	21	1	0		1	21	1	0	13	15	11	12	10	13	13	12	11	17	13	13	12	10	10	14	14	10	14	14	14	1	1	1	1	1	1	1	1	1	1	1	1	1	0	1	1	1	1	1
gnl|Amel_4.5|GB41311-PA	gnl|Amel_4.5|GB41311-PA	5	1	1		1	5	1	1	2	3	0	4	0	3	1	1	1	3	1	2	3	2	4	2	4	1	3	3	2	0	0	0	1	0	1	0	0	0	0	0	0	0	0	1	0	1	0	0
gnl|Amel_4.5|GB41332-PA	gnl|Amel_4.5|GB41332-PA	8	8	8		1	8	8	8	2	3	7	4	5	0	0	0	4	2	5	1	1	1	0	1	1	3	2	3	2	2	3	7	4	5	0	0	0	4	2	5	1	1	1	0	1	1	3	2
gnl|Amel_4.5|GB41343-PA	gnl|Amel_4.5|GB41343-PA	5	5	5		1	5	5	5	1	0	1	0	1	0	0	0	3	1	2	1	0	1	0	1	0	1	1	0	1	1	0	1	0	1	0	0	0	3	1	2	1	0	1	0	1	0	1	1
gnl|Amel_4.5|GB52028-PA;gnl|Amel_4.5|GB41358-PA	gnl|Amel_4.5|GB52028-PA;gnl|Amel_4.5|GB41358-PA	7;7	2;2	2;2	;	2	7	2	2	5	3	2	2	2	3	4	3	3	4	4	3	4	4	4	4	2	4	4	3	2	2	0	0	0	0	1	0	0	0	0	0	1	0	0	0	1	0	0	0
gnl|Amel_4.5|GB41413-PA	gnl|Amel_4.5|GB41413-PA	3	3	3		1	3	3	3	2	0	0	0	1	0	0	0	1	1	2	2	0	0	0	3	0	0	0	1	0	2	0	0	0	1	0	0	0	1	1	2	2	0	0	0	3	0	0	0
gnl|Amel_4.5|GB41417-PA	gnl|Amel_4.5|GB41417-PA	5	5	5		1	5	5	5	0	0	0	0	0	0	0	0	5	0	2	0	1	0	1	0	0	0	0	0	0	0	0	0	0	0	0	0	0	5	0	2	0	1	0	1	0	0	0	0
gnl|Amel_4.5|GB41427-PA;gnl|Amel_4.5|GB43350-PA;gnl|Amel_4.5|GB43056-PA	gnl|Amel_4.5|GB41427-PA	6;2;2	5;2;2	5;2;2		3	6	5	5	2	1	3	1	1	0	0	0	3	1	1	1	0	0	0	1	2	2	2	2	0	1	0	2	0	1	0	0	0	2	0	0	0	0	0	0	0	2	1	2
gnl|Amel_4.5|GB41454-PA	gnl|Amel_4.5|GB41454-PA	5	5	5		1	5	5	5	1	1	0	0	1	0	0	0	3	3	2	1	1	1	1	1	3	3	1	1	0	1	1	0	0	1	0	0	0	3	3	2	1	1	1	1	1	3	3	1
gnl|Amel_4.5|GB41545-PA	gnl|Amel_4.5|GB41545-PA	1	1	1		1	1	1	1	1	0	1	1	1	0	0	0	0	1	1	0	0	0	0	0	0	0	0	0	0	1	0	1	1	1	0	0	0	0	1	1	0	0	0	0	0	0	0	0
gnl|Amel_4.5|GB41722-PA;REV__gnl|Amel_4.5|GB44140-PA	gnl|Amel_4.5|GB41722-PA	24;1	24;1	24;1		2	24	24	24	11	5	10	8	6	0	0	0	9	13	12	11	10	5	3	3	9	13	11	6	4	11	5	10	8	6	0	0	0	9	13	12	11	10	5	3	3	9	13	11
gnl|Amel_4.5|GB41776-PA	gnl|Amel_4.5|GB41776-PA	3	3	3		1	3	3	3	2	0	2	0	1	0	0	0	2	2	2	2	0	0	0	2	1	0	2	0	1	2	0	2	0	1	0	0	0	2	2	2	2	0	0	0	2	1	0	2
gnl|Amel_4.5|GB41777-PA	gnl|Amel_4.5|GB41777-PA	4	4	4		1	4	4	4	1	0	2	0	2	0	0	0	4	3	4	1	1	0	0	1	3	2	1	1	0	1	0	2	0	2	0	0	0	4	3	4	1	1	0	0	1	3	2	1
gnl|Amel_4.5|GB41779-PA	gnl|Amel_4.5|GB41779-PA	4	4	4		1	4	4	4	1	2	1	3	2	0	1	0	3	4	4	1	1	1	0	2	2	3	3	2	2	1	2	1	3	2	0	1	0	3	4	4	1	1	1	0	2	2	3	3
gnl|Amel_4.5|GB41807-PA	gnl|Amel_4.5|GB41807-PA	2	2	2		1	2	2	2	0	1	0	0	0	0	0	0	1	1	0	0	0	0	0	0	1	1	1	0	0	0	1	0	0	0	0	0	0	1	1	0	0	0	0	0	0	1	1	1
gnl|Amel_4.5|GB41821-PA	gnl|Amel_4.5|GB41821-PA	1	1	1		1	1	1	1	1	1	1	1	0	1	0	0	0	0	0	1	0	1	0	0	1	1	0	1	1	1	1	1	1	0	1	0	0	0	0	0	1	0	1	0	0	1	1	0
gnl|Amel_4.5|GB41888-PA	gnl|Amel_4.5|GB41888-PA	1	1	1		1	1	1	1	0	0	0	0	0	0	0	0	0	0	1	0	0	0	0	0	0	0	0	0	0	0	0	0	0	0	0	0	0	0	0	1	0	0	0	0	0	0	0	0
gnl|Amel_4.5|GB42141-PA	gnl|Amel_4.5|GB42141-PA	4	3	3		1	4	3	3	4	1	1	1	1	1	1	0	1	2	1	4	0	1	1	2	1	1	1	1	1	3	0	0	0	0	0	0	0	0	1	0	3	0	0	1	1	0	0	0
gnl|Amel_4.5|GB42233-PA	gnl|Amel_4.5|GB42233-PA	2	2	2		1	2	2	2	0	1	1	1	1	2	1	1	1	2	1	0	2	1	0	0	1	1	0	2	1	0	1	1	1	1	2	1	1	1	2	1	0	2	1	0	0	1	1	0
gnl|Amel_4.5|GB42239-PA	gnl|Amel_4.5|GB42239-PA	5	5	5		1	5	5	5	0	0	1	1	2	0	0	0	3	2	4	0	0	1	0	0	0	2	2	0	0	0	0	1	1	2	0	0	0	3	2	4	0	0	1	0	0	0	2	2
gnl|Amel_4.5|GB42275-PA	gnl|Amel_4.5|GB42275-PA	2	2	2		1	2	2	2	1	0	2	1	0	0	0	0	1	1	1	1	0	0	0	0	0	0	0	0	0	1	0	2	1	0	0	0	0	1	1	1	1	0	0	0	0	0	0	0
gnl|Amel_4.5|GB42297-PA	gnl|Amel_4.5|GB42297-PA	8	2	2		1	8	2	2	5	5	2	2	4	3	3	4	6	5	7	7	3	4	2	5	4	3	5	4	4	1	1	1	1	1	0	0	0	2	1	2	2	0	1	0	2	1	1	1
gnl|Amel_4.5|GB42378-PA	gnl|Amel_4.5|GB42378-PA	2	2	2		1	2	2	2	1	0	2	1	0	0	0	0	0	1	0	1	0	0	0	1	0	0	1	1	0	1	0	2	1	0	0	0	0	0	1	0	1	0	0	0	1	0	0	1
gnl|Amel_4.5|GB42385-PA	gnl|Amel_4.5|GB42385-PA	2	2	2		1	2	2	2	1	0	0	0	0	0	0	0	1	0	1	2	0	0	0	1	0	1	0	0	0	1	0	0	0	0	0	0	0	1	0	1	2	0	0	0	1	0	1	0
gnl|Amel_4.5|GB42455-PA	gnl|Amel_4.5|GB42455-PA	6	6	6		1	6	6	6	0	0	3	0	2	0	0	0	2	3	3	0	1	1	0	1	1	1	2	0	4	0	0	3	0	2	0	0	0	2	3	3	0	1	1	0	1	1	1	2
gnl|Amel_4.5|GB42460-PA	gnl|Amel_4.5|GB42460-PA	1	1	1		1	1	1	1	0	0	0	0	0	0	0	0	1	0	0	0	0	0	0	0	0	0	0	0	0	0	0	0	0	0	0	0	0	1	0	0	0	0	0	0	0	0	0	0
gnl|Amel_4.5|GB42552-PA	gnl|Amel_4.5|GB42552-PA	1	1	1		1	1	1	1	1	0	0	1	0	1	1	0	1	1	1	0	1	1	0	1	1	1	1	0	0	1	0	0	1	0	1	1	0	1	1	1	0	1	1	0	1	1	1	1
gnl|Amel_4.5|GB42553-PA	gnl|Amel_4.5|GB42553-PA	1	1	1		1	1	1	1	1	0	1	1	0	0	0	0	1	0	0	1	0	0	1	0	0	1	1	0	0	1	0	1	1	0	0	0	0	1	0	0	1	0	0	1	0	0	1	1
gnl|Amel_4.5|GB42556-PA	gnl|Amel_4.5|GB42556-PA	2	2	2		1	2	2	2	1	1	1	1	0	0	0	0	1	2	2	2	2	1	1	1	1	1	1	1	0	1	1	1	1	0	0	0	0	1	2	2	2	2	1	1	1	1	1	1
gnl|Amel_4.5|GB42560-PA	gnl|Amel_4.5|GB42560-PA	4	1	1		1	4	1	1	2	1	2	2	2	2	2	2	3	1	4	1	2	3	1	1	3	3	1	1	1	0	0	0	0	0	0	0	0	1	0	1	0	0	0	0	0	0	0	0
gnl|Amel_4.5|GB42597-PA;gnl|Amel_4.5|GB48342-PA	gnl|Amel_4.5|GB42597-PA	7;1	7;1	7;1		2	7	7	7	3	3	2	2	0	0	0	0	4	5	7	2	2	1	2	2	2	4	4	1	0	3	3	2	2	0	0	0	0	4	5	7	2	2	1	2	2	2	4	4
gnl|Amel_4.5|GB42616-PA	gnl|Amel_4.5|GB42616-PA	15	15	15		1	15	15	15	5	5	6	9	8	1	1	1	7	7	9	8	7	5	3	6	5	7	6	7	6	5	5	6	9	8	1	1	1	7	7	9	8	7	5	3	6	5	7	6
gnl|Amel_4.5|GB42685-PA	gnl|Amel_4.5|GB42685-PA	2	2	2		1	2	2	2	0	0	0	0	0	0	0	0	1	2	0	0	0	0	0	0	1	2	0	0	1	0	0	0	0	0	0	0	0	1	2	0	0	0	0	0	0	1	2	0
gnl|Amel_4.5|GB42702-PA	gnl|Amel_4.5|GB42702-PA	8	8	8		1	8	8	8	1	0	3	3	3	0	0	0	5	6	4	1	2	3	2	2	4	3	2	2	1	1	0	3	3	3	0	0	0	5	6	4	1	2	3	2	2	4	3	2
gnl|Amel_4.5|GB42757-PA	gnl|Amel_4.5|GB42757-PA	2	2	2		1	2	2	2	0	1	0	0	0	0	0	0	0	1	0	0	0	0	0	0	0	0	1	1	1	0	1	0	0	0	0	0	0	0	1	0	0	0	0	0	0	0	0	1
gnl|Amel_4.5|GB42822-PA	gnl|Amel_4.5|GB42822-PA	5	5	5		1	5	5	5	0	1	4	4	3	0	0	0	2	3	1	0	1	1	0	0	1	1	0	0	2	0	1	4	4	3	0	0	0	2	3	1	0	1	1	0	0	1	1	0
gnl|Amel_4.5|GB42981-PA	gnl|Amel_4.5|GB42981-PA	8	8	8		1	8	8	8	1	0	1	0	2	1	0	0	5	4	4	2	1	2	1	4	3	4	3	2	0	1	0	1	0	2	1	0	0	5	4	4	2	1	2	1	4	3	4	3
gnl|Amel_4.5|GB42985-PA	gnl|Amel_4.5|GB42985-PA	2	2	2		1	2	2	2	0	0	0	1	0	0	0	0	2	1	1	0	0	0	0	0	1	1	0	0	1	0	0	0	1	0	0	0	0	2	1	1	0	0	0	0	0	1	1	0
gnl|Amel_4.5|GB43173-PA	gnl|Amel_4.5|GB43173-PA	3	3	3		1	3	3	3	2	0	1	2	1	1	0	2	1	1	0	3	1	1	0	3	0	0	0	1	1	2	0	1	2	1	1	0	2	1	1	0	3	1	1	0	3	0	0	0
gnl|Amel_4.5|GB43198-PA	gnl|Amel_4.5|GB43198-PA	5	3	3		1	5	3	3	2	2	1	1	1	1	2	2	1	2	0	2	1	1	1	1	2	1	0	2	1	1	0	0	0	0	1	2	0	0	0	0	0	1	0	0	1	1	0	0
gnl|Amel_4.5|GB43302-PA	gnl|Amel_4.5|GB43302-PA	2	2	2		1	2	2	2	0	0	0	0	0	0	0	0	1	2	1	1	0	0	0	1	1	1	1	0	1	0	0	0	0	0	0	0	0	1	2	1	1	0	0	0	1	1	1	1
gnl|Amel_4.5|GB43464-PA	gnl|Amel_4.5|GB43464-PA	3	3	3		1	3	3	3	0	0	1	1	1	0	0	0	0	2	0	1	0	1	0	2	0	0	1	2	2	0	0	1	1	1	0	0	0	0	2	0	1	0	1	0	2	0	0	1
gnl|Amel_4.5|GB43580-PA	gnl|Amel_4.5|GB43580-PA	2	2	2		1	2	2	2	1	1	1	1	1	0	0	0	1	1	2	1	1	0	1	1	1	1	1	1	0	1	1	1	1	1	0	0	0	1	1	2	1	1	0	1	1	1	1	1
gnl|Amel_4.5|GB43691-PA	gnl|Amel_4.5|GB43691-PA	2	2	2		1	2	2	2	0	1	1	0	0	0	0	0	1	1	2	0	0	0	0	0	0	0	0	0	0	0	1	1	0	0	0	0	0	1	1	2	0	0	0	0	0	0	0	0
gnl|Amel_4.5|GB43708-PA	gnl|Amel_4.5|GB43708-PA	5	5	5		1	5	5	5	1	1	2	0	1	0	1	0	2	3	4	1	0	0	1	2	1	1	1	1	1	1	1	2	0	1	0	1	0	2	3	4	1	0	0	1	2	1	1	1
gnl|Amel_4.5|GB43731-PA	gnl|Amel_4.5|GB43731-PA	9	9	9		1	9	9	9	2	5	1	1	4	0	0	0	6	7	6	2	1	2	2	2	3	3	6	4	5	2	5	1	1	4	0	0	0	6	7	6	2	1	2	2	2	3	3	6
gnl|Amel_4.5|GB43738-PA	gnl|Amel_4.5|GB43738-PA	14	14	14		1	14	14	14	5	5	6	4	5	0	0	0	8	9	6	4	6	5	6	7	7	6	6	4	4	5	5	6	4	5	0	0	0	8	9	6	4	6	5	6	7	7	6	6
gnl|Amel_4.5|GB43751-PA	gnl|Amel_4.5|GB43751-PA	5	5	5		1	5	5	5	1	1	3	1	3	0	0	0	2	1	2	2	0	0	0	1	0	1	0	0	1	1	1	3	1	3	0	0	0	2	1	2	2	0	0	0	1	0	1	0
gnl|Amel_4.5|GB43786-PA	gnl|Amel_4.5|GB43786-PA	9	9	9		1	9	9	9	0	1	1	0	1	0	0	0	6	4	4	0	0	0	0	1	4	5	4	0	3	0	1	1	0	1	0	0	0	6	4	4	0	0	0	0	1	4	5	4
gnl|Amel_4.5|GB43825-PA	gnl|Amel_4.5|GB43825-PA	12	12	12		1	12	12	12	2	1	4	2	3	0	0	0	4	7	3	3	3	2	1	6	7	5	4	1	3	2	1	4	2	3	0	0	0	4	7	3	3	3	2	1	6	7	5	4
gnl|Amel_4.5|GB43870-PA	gnl|Amel_4.5|GB43870-PA	5	5	5		1	5	5	5	0	3	1	1	2	0	0	0	2	2	1	0	1	0	0	2	2	3	2	1	1	0	3	1	1	2	0	0	0	2	2	1	0	1	0	0	2	2	3	2
gnl|Amel_4.5|GB43890-PA	gnl|Amel_4.5|GB43890-PA	4	4	4		1	4	4	4	2	2	1	1	0	0	0	0	2	1	2	2	0	1	0	2	0	1	1	1	1	2	2	1	1	0	0	0	0	2	1	2	2	0	1	0	2	0	1	1
gnl|Amel_4.5|GB43908-PA	gnl|Amel_4.5|GB43908-PA	12	12	12		1	12	12	12	2	5	4	0	1	1	0	0	4	4	7	2	0	0	0	1	0	3	0	6	4	2	5	4	0	1	1	0	0	4	4	7	2	0	0	0	1	0	3	0
gnl|Amel_4.5|GB44018-PA	gnl|Amel_4.5|GB44018-PA	1	1	1		1	1	1	1	0	0	0	0	0	0	0	0	1	0	0	1	0	0	0	0	0	0	0	0	0	0	0	0	0	0	0	0	0	1	0	0	1	0	0	0	0	0	0	0
gnl|Amel_4.5|GB44039-PA	gnl|Amel_4.5|GB44039-PA	4	4	4		1	4	4	4	2	0	0	1	0	1	0	0	1	0	2	2	0	0	0	0	1	2	1	0	0	2	0	0	1	0	1	0	0	1	0	2	2	0	0	0	0	1	2	1
gnl|Amel_4.5|GB44074-PA;gnl|Amel_4.5|GB41707-PA;0:g4522.t1	gnl|Amel_4.5|GB44074-PA;gnl|Amel_4.5|GB41707-PA	18;10;7	1;0;0	1;0;0	;	3	18	1	1	11	9	7	8	10	12	9	10	12	11	14	8	10	10	11	9	12	9	8	9	10	0	0	0	1	0	0	0	0	1	1	1	0	1	0	0	0	1	1	0
gnl|Amel_4.5|GB44133-PA	gnl|Amel_4.5|GB44133-PA	18	2	0		1	18	2	0	11	8	8	8	10	13	10	12	11	10	12	8	9	10	11	8	11	8	8	8	9	0	1	0	0	0	1	0	0	0	0	0	0	0	0	1	0	0	0	0
gnl|Amel_4.5|GB44134-PA	gnl|Amel_4.5|GB44134-PA	14	3	3		1	14	3	3	9	7	7	8	10	10	8	10	10	9	12	7	8	10	9	7	11	7	7	9	7	0	1	1	2	2	2	2	2	1	1	1	0	1	1	1	0	2	0	1
gnl|Amel_4.5|GB44198-PA	gnl|Amel_4.5|GB44198-PA	6	6	6		1	6	6	6	0	1	3	2	2	0	0	0	4	3	2	0	0	1	1	0	2	3	3	2	2	0	1	3	2	2	0	0	0	4	3	2	0	0	1	1	0	2	3	3
gnl|Amel_4.5|GB44223-PA	gnl|Amel_4.5|GB44223-PA	5	5	5		1	5	5	5	2	0	1	1	1	0	0	0	1	1	1	3	0	0	0	3	0	3	0	0	0	2	0	1	1	1	0	0	0	1	1	1	3	0	0	0	3	0	3	0
gnl|Amel_4.5|GB44311-PA;gnl|Amel_4.5|GB54339-PA;gi|283605310|gb|ADDG01159540.1|:True:2;gnl|Amel_4.5|GB46094-PA;gnl|Amel_4.5|GB48290-PA	gnl|Amel_4.5|GB44311-PA;gnl|Amel_4.5|GB54339-PA	27;17;8;6;5	7;4;2;2;0	4;2;2;2;0	;	5	27	7	4	13	16	12	12	10	16	15	14	11	19	14	13	13	12	11	14	15	11	15	15	15	1	3	1	2	2	4	5	4	1	4	3	1	2	1	1	3	3	1	2
gnl|Amel_4.5|GB44451-PA	gnl|Amel_4.5|GB44451-PA	3	3	3		1	3	3	3	2	0	1	0	0	1	1	1	1	0	1	2	0	0	0	0	3	2	1	0	0	2	0	1	0	0	1	1	1	1	0	1	2	0	0	0	0	3	2	1
gnl|Amel_4.5|GB44533-PA	gnl|Amel_4.5|GB44533-PA	7	7	7		1	7	7	7	2	1	1	2	0	0	0	0	3	3	4	2	0	0	0	3	1	2	2	0	0	2	1	1	2	0	0	0	0	3	3	4	2	0	0	0	3	1	2	2
gnl|Amel_4.5|GB44536-PA	gnl|Amel_4.5|GB44536-PA	2	2	2		1	2	2	2	0	1	0	0	0	1	1	1	0	0	0	0	0	0	0	0	0	1	1	0	0	0	1	0	0	0	1	1	1	0	0	0	0	0	0	0	0	0	1	1
gnl|Amel_4.5|GB44548-PA	gnl|Amel_4.5|GB44548-PA	1	1	1		1	1	1	1	1	1	1	1	1	0	0	0	1	1	1	1	0	0	0	0	1	1	1	0	0	1	1	1	1	1	0	0	0	1	1	1	1	0	0	0	0	1	1	1
gnl|Amel_4.5|GB44564-PA	gnl|Amel_4.5|GB44564-PA	4	4	4		1	4	4	4	2	1	2	2	1	0	0	0	3	1	2	2	0	0	0	1	1	2	1	0	1	2	1	2	2	1	0	0	0	3	1	2	2	0	0	0	1	1	2	1
gnl|Amel_4.5|GB44749-PA	gnl|Amel_4.5|GB44749-PA	1	1	1		1	1	1	1	0	1	0	1	0	0	0	1	1	1	1	0	1	1	1	0	0	1	1	0	1	0	1	0	1	0	0	0	1	1	1	1	0	1	1	1	0	0	1	1
gnl|Amel_4.5|GB44945-PA	gnl|Amel_4.5|GB44945-PA	3	3	3		1	3	3	3	0	1	0	0	1	0	0	0	1	1	2	1	2	2	1	1	2	3	1	1	2	0	1	0	0	1	0	0	0	1	1	2	1	2	2	1	1	2	3	1
gnl|Amel_4.5|GB44996-PA	gnl|Amel_4.5|GB44996-PA	24	24	24		1	24	24	24	15	6	11	5	4	3	5	8	17	11	17	12	5	3	2	16	12	8	7	9	5	15	6	11	5	4	3	5	8	17	11	17	12	5	3	2	16	12	8	7
gnl|Amel_4.5|GB45001-PA	gnl|Amel_4.5|GB45001-PA	2	2	2		1	2	2	2	0	1	0	0	0	0	0	0	0	1	0	0	0	0	0	0	1	0	0	0	1	0	1	0	0	0	0	0	0	0	1	0	0	0	0	0	0	1	0	0
gnl|Amel_4.5|GB45028-PA	gnl|Amel_4.5|GB45028-PA	3	3	3		1	3	3	3	1	0	1	1	1	0	0	0	0	0	0	0	0	0	0	0	0	1	0	1	0	1	0	1	1	1	0	0	0	0	0	0	0	0	0	0	0	0	1	0
gnl|Amel_4.5|GB45138-PA	gnl|Amel_4.5|GB45138-PA	1	1	1		1	1	1	1	0	0	0	0	0	0	0	0	1	1	0	0	0	0	0	1	0	0	0	1	1	0	0	0	0	0	0	0	0	1	1	0	0	0	0	0	1	0	0	0
gnl|Amel_4.5|GB45152-PA	gnl|Amel_4.5|GB45152-PA	6	6	6		1	6	6	6	1	3	4	5	4	0	0	0	4	4	4	0	1	1	0	2	2	3	3	2	2	1	3	4	5	4	0	0	0	4	4	4	0	1	1	0	2	2	3	3
gnl|Amel_4.5|GB45304-PA	gnl|Amel_4.5|GB45304-PA	3	3	3		1	3	3	3	2	1	0	0	0	0	0	0	0	0	0	1	0	0	0	1	1	0	0	0	0	2	1	0	0	0	0	0	0	0	0	0	1	0	0	0	1	1	0	0
gnl|Amel_4.5|GB45318-PA	gnl|Amel_4.5|GB45318-PA	2	2	2		1	2	2	2	0	1	0	2	1	0	0	0	1	2	1	0	0	0	0	0	2	1	0	1	0	0	1	0	2	1	0	0	0	1	2	1	0	0	0	0	0	2	1	0
gnl|Amel_4.5|GB45433-PA	gnl|Amel_4.5|GB45433-PA	1	1	1		1	1	1	1	0	0	0	1	0	0	0	0	1	0	0	1	0	0	0	1	0	1	0	0	0	0	0	0	1	0	0	0	0	1	0	0	1	0	0	0	1	0	1	0
gnl|Amel_4.5|GB45690-PA	gnl|Amel_4.5|GB45690-PA	1	1	1		1	1	1	1	0	0	0	0	0	0	0	1	0	0	0	0	1	1	0	0	0	0	1	0	0	0	0	0	0	0	0	0	1	0	0	0	0	1	1	0	0	0	0	1
gnl|Amel_4.5|GB45700-PA	gnl|Amel_4.5|GB45700-PA	8	8	8		1	8	8	8	3	2	5	4	4	1	1	1	6	6	6	3	4	4	4	5	4	3	6	2	1	3	2	5	4	4	1	1	1	6	6	6	3	4	4	4	5	4	3	6
gnl|Amel_4.5|GB45735-PA	gnl|Amel_4.5|GB45735-PA	4	4	4		1	4	4	4	0	1	2	1	2	0	0	0	4	2	3	0	1	1	0	1	2	1	2	2	2	0	1	2	1	2	0	0	0	4	2	3	0	1	1	0	1	2	1	2
gnl|Amel_4.5|GB45752-PA	gnl|Amel_4.5|GB45752-PA	4	1	1		1	4	1	1	2	1	2	0	2	1	1	1	3	1	2	3	2	1	2	3	1	0	1	4	1	0	0	1	0	1	0	0	0	0	0	1	1	0	0	1	1	0	0	0
gnl|Amel_4.5|GB45761-PA	gnl|Amel_4.5|GB45761-PA	1	1	1		1	1	1	1	1	1	1	0	1	1	0	1	0	1	1	1	0	0	0	0	1	1	0	1	1	1	1	1	0	1	1	0	1	0	1	1	1	0	0	0	0	1	1	0
gnl|Amel_4.5|GB45955-PA	gnl|Amel_4.5|GB45955-PA	12	12	12		1	12	12	12	6	9	7	9	5	0	1	0	8	8	7	8	3	3	4	5	8	5	6	4	7	6	9	7	9	5	0	1	0	8	8	7	8	3	3	4	5	8	5	6
gnl|Amel_4.5|GB46031-PA;scf7180002174741_9	gnl|Amel_4.5|GB46031-PA;scf7180002174741_9	1;1	1;1	1;1	;	2	1	1	1	0	0	0	0	0	0	0	0	1	0	0	0	0	0	0	1	0	1	1	1	0	0	0	0	0	0	0	0	0	1	0	0	0	0	0	0	1	0	1	1
gnl|Amel_4.5|GB52107-PA;gnl|Amel_4.5|GB46039-PA	gnl|Amel_4.5|GB52107-PA;gnl|Amel_4.5|GB46039-PA	21;21	21;21	1;1	;	2	21	21	1	7	10	8	13	8	9	13	13	11	11	14	7	9	11	10	8	7	6	7	8	8	7	10	8	13	8	9	13	13	11	11	14	7	9	11	10	8	7	6	7
gnl|Amel_4.5|GB46101-PA	gnl|Amel_4.5|GB46101-PA	1	1	1		1	1	1	1	0	0	0	0	0	0	0	0	0	0	0	1	0	1	1	0	1	1	0	0	0	0	0	0	0	0	0	0	0	0	0	0	1	0	1	1	0	1	1	0
gnl|Amel_4.5|GB46214-PA	gnl|Amel_4.5|GB46214-PA	1	1	1		1	1	1	1	0	0	0	0	0	0	0	0	0	0	0	1	0	0	0	1	0	1	1	0	0	0	0	0	0	0	0	0	0	0	0	0	1	0	0	0	1	0	1	1
gnl|Amel_4.5|GB46217-PA	gnl|Amel_4.5|GB46217-PA	2	2	2		1	2	2	2	0	0	2	1	2	0	0	0	2	0	2	0	1	1	1	0	0	0	0	0	1	0	0	2	1	2	0	0	0	2	0	2	0	1	1	1	0	0	0	0
gnl|Amel_4.5|GB46222-PA	gnl|Amel_4.5|GB46222-PA	8	8	8		1	8	8	8	1	2	4	2	3	0	0	1	6	5	5	3	7	5	3	3	2	1	3	3	2	1	2	4	2	3	0	0	1	6	5	5	3	7	5	3	3	2	1	3
gnl|Amel_4.5|GB46223-PA	gnl|Amel_4.5|GB46223-PA	7	7	7		1	7	7	7	4	5	5	4	5	0	1	1	7	6	7	4	4	4	5	5	4	5	6	6	4	4	5	5	4	5	0	1	1	7	6	7	4	4	4	5	5	4	5	6
gnl|Amel_4.5|GB46226-PA	gnl|Amel_4.5|GB46226-PA	3	3	3		1	3	3	3	2	1	1	0	0	0	0	0	3	2	3	1	1	1	0	0	2	3	0	0	2	2	1	1	0	0	0	0	0	3	2	3	1	1	1	0	0	2	3	0
gnl|Amel_4.5|GB46276-PA;gnl|Amel_4.5|GB46318-PA	gnl|Amel_4.5|GB46276-PA;gnl|Amel_4.5|GB46318-PA	7;5	7;5	7;5	;	2	7	7	7	2	1	1	0	1	1	0	0	2	4	2	4	1	1	0	2	3	2	3	2	2	2	1	1	0	1	1	0	0	2	4	2	4	1	1	0	2	3	2	3
gnl|Amel_4.5|GB46292-PA	gnl|Amel_4.5|GB46292-PA	1	1	1		1	1	1	1	0	0	1	0	0	0	0	0	0	0	0	0	0	0	0	0	0	0	0	0	0	0	0	1	0	0	0	0	0	0	0	0	0	0	0	0	0	0	0	0
gnl|Amel_4.5|GB46339-PA	gnl|Amel_4.5|GB46339-PA	1	1	1		1	1	1	1	0	1	1	1	1	0	0	0	0	0	1	0	0	0	0	0	0	0	0	0	1	0	1	1	1	1	0	0	0	0	0	1	0	0	0	0	0	0	0	0
gnl|Amel_4.5|GB46469-PA	gnl|Amel_4.5|GB46469-PA	1	1	1		1	1	1	1	1	1	0	0	0	1	1	1	0	0	0	0	0	0	0	1	1	0	0	0	1	1	1	0	0	0	1	1	1	0	0	0	0	0	0	0	1	1	0	0
gnl|Amel_4.5|GB46537-PA	gnl|Amel_4.5|GB46537-PA	3	3	3		1	3	3	3	1	0	1	0	1	0	0	0	0	0	1	1	0	0	0	0	0	1	1	0	0	1	0	1	0	1	0	0	0	0	0	1	1	0	0	0	0	0	1	1
gnl|Amel_4.5|GB46564-PA	gnl|Amel_4.5|GB46564-PA	7	1	0		1	7	1	0	2	2	5	5	4	0	0	0	2	1	1	3	5	3	5	2	3	4	2	2	1	1	1	1	1	1	0	0	0	1	0	0	0	1	1	1	0	0	0	0
gnl|Amel_4.5|GB46585-PA	gnl|Amel_4.5|GB46585-PA	3	3	3		1	3	3	3	0	0	0	0	0	0	1	0	1	2	0	0	0	0	0	0	1	1	1	0	0	0	0	0	0	0	0	1	0	1	2	0	0	0	0	0	0	1	1	1
gnl|Amel_4.5|GB46591-PA	gnl|Amel_4.5|GB46591-PA	2	2	2		1	2	2	2	0	0	1	0	0	0	0	0	2	1	1	0	0	0	0	0	0	0	0	0	0	0	0	1	0	0	0	0	0	2	1	1	0	0	0	0	0	0	0	0
gnl|Amel_4.5|GB46618-PA	gnl|Amel_4.5|GB46618-PA	8	8	8		1	8	8	8	0	1	1	0	0	1	0	0	6	3	6	1	1	1	1	1	2	2	2	1	1	0	1	1	0	0	1	0	0	6	3	6	1	1	1	1	1	2	2	2
gnl|Amel_4.5|GB46652-PA	gnl|Amel_4.5|GB46652-PA	6	5	5		1	6	5	5	2	3	1	1	0	0	0	0	4	2	3	1	2	1	2	2	1	1	2	2	0	2	2	1	1	0	0	0	0	4	2	3	1	2	1	2	2	1	1	2
gnl|Amel_4.5|GB46696-PA	gnl|Amel_4.5|GB46696-PA	4	4	4		1	4	4	4	0	1	0	0	1	0	0	0	1	3	3	0	0	0	0	1	1	1	1	0	1	0	1	0	0	1	0	0	0	1	3	3	0	0	0	0	1	1	1	1
gnl|Amel_4.5|GB46713-PA;gi|283701062|gb|ADDG01063796.1|:True:1335	gnl|Amel_4.5|GB46713-PA	12;2	12;2	8;2		2	12	12	8	4	4	5	4	4	10	8	8	5	6	7	4	3	3	2	3	7	5	5	6	3	4	4	5	4	4	10	8	8	5	6	7	4	3	3	2	3	7	5	5
gnl|Amel_4.5|GB46776-PA	gnl|Amel_4.5|GB46776-PA	2	1	1		1	2	1	1	0	0	0	0	0	1	0	1	0	0	0	1	0	0	0	0	0	0	0	0	0	0	0	0	0	0	0	0	0	0	0	0	1	0	0	0	0	0	0	0
gnl|Amel_4.5|GB46887-PA	gnl|Amel_4.5|GB46887-PA	2	2	2		1	2	2	2	1	1	0	1	1	0	1	2	2	2	2	0	1	0	2	0	0	1	1	1	0	1	1	0	1	1	0	1	2	2	2	2	0	1	0	2	0	0	1	1
gnl|Amel_4.5|GB46914-PA	gnl|Amel_4.5|GB46914-PA	3	3	3		1	3	3	3	0	0	0	0	1	0	0	0	2	2	2	0	0	0	0	0	0	1	0	0	1	0	0	0	0	1	0	0	0	2	2	2	0	0	0	0	0	0	1	0
gnl|Amel_4.5|GB47043-PA	gnl|Amel_4.5|GB47043-PA	1	1	1		1	1	1	1	1	1	1	1	0	1	1	1	0	1	0	1	0	0	0	1	1	1	1	1	0	1	1	1	1	0	1	1	1	0	1	0	1	0	0	0	1	1	1	1
gnl|Amel_4.5|GB47134-PA	gnl|Amel_4.5|GB47134-PA	3	3	3		1	3	3	3	1	0	1	2	2	0	0	0	2	1	2	1	1	1	0	1	2	2	2	0	0	1	0	1	2	2	0	0	0	2	1	2	1	1	1	0	1	2	2	2
gnl|Amel_4.5|GB47306-PA	gnl|Amel_4.5|GB47306-PA	2	2	2		1	2	2	2	0	0	1	1	0	0	0	0	1	1	1	0	0	1	0	1	1	1	1	1	1	0	0	1	1	0	0	0	0	1	1	1	0	0	1	0	1	1	1	1
gnl|Amel_4.5|GB47336-PA	gnl|Amel_4.5|GB47336-PA	2	2	2		1	2	2	2	0	0	0	0	0	0	0	0	1	0	0	0	0	0	0	1	1	0	1	0	0	0	0	0	0	0	0	0	0	1	0	0	0	0	0	0	1	1	0	1
gnl|Amel_4.5|GB47405-PA	gnl|Amel_4.5|GB47405-PA	16	16	16		1	16	16	16	2	7	6	4	4	0	1	0	9	10	10	3	3	2	1	3	2	6	8	3	4	2	7	6	4	4	0	1	0	9	10	10	3	3	2	1	3	2	6	8
gnl|Amel_4.5|GB47500-PA	gnl|Amel_4.5|GB47500-PA	1	1	1		1	1	1	1	0	1	0	0	0	0	0	0	0	0	0	0	1	1	1	0	0	0	0	0	0	0	1	0	0	0	0	0	0	0	0	0	0	1	1	1	0	0	0	0
gnl|Amel_4.5|GB47565-PA	gnl|Amel_4.5|GB47565-PA	16	16	16		1	16	16	16	7	8	5	8	7	1	1	1	14	14	13	5	6	10	7	10	9	11	8	8	4	7	8	5	8	7	1	1	1	14	14	13	5	6	10	7	10	9	11	8
gnl|Amel_4.5|GB47617-PA	gnl|Amel_4.5|GB47617-PA	3	3	3		1	3	3	3	1	0	0	1	1	0	0	0	1	1	1	1	0	0	0	2	0	1	1	1	1	1	0	0	1	1	0	0	0	1	1	1	1	0	0	0	2	0	1	1
gnl|Amel_4.5|GB47740-PA	gnl|Amel_4.5|GB47740-PA	23	23	23		1	23	23	23	12	12	7	11	8	0	0	2	15	15	15	9	8	5	7	5	10	9	8	12	10	12	12	7	11	8	0	0	2	15	15	15	9	8	5	7	5	10	9	8
gnl|Amel_4.5|GB47880-PA	gnl|Amel_4.5|GB47880-PA	4	4	4		1	4	4	4	3	0	1	1	1	0	0	0	3	3	3	3	1	2	2	1	1	1	1	2	0	3	0	1	1	1	0	0	0	3	3	3	3	1	2	2	1	1	1	1
gnl|Amel_4.5|GB47977-PA	gnl|Amel_4.5|GB47977-PA	4	4	4		1	4	4	4	1	1	1	0	0	0	0	0	1	1	1	0	1	0	0	0	0	0	0	0	1	1	1	1	0	0	0	0	0	1	1	1	0	1	0	0	0	0	0	0
gnl|Amel_4.5|GB48203-PA	gnl|Amel_4.5|GB48203-PA	11	11	11		1	11	11	11	0	1	0	0	2	0	0	0	6	3	5	1	1	1	0	2	2	2	2	3	0	0	1	0	0	2	0	0	0	6	3	5	1	1	1	0	2	2	2	2
gnl|Amel_4.5|GB48474-PA	gnl|Amel_4.5|GB48474-PA	5	5	5		1	5	5	5	2	3	3	4	2	0	0	0	2	1	1	1	1	1	0	0	0	1	0	0	1	2	3	3	4	2	0	0	0	2	1	1	1	1	1	0	0	0	1	0
gnl|Amel_4.5|GB48492-PA;gnl|Amel_4.5|GB42557-PA	gnl|Amel_4.5|GB48492-PA;gnl|Amel_4.5|GB42557-PA	4;3	4;3	4;3	;	2	4	4	4	1	2	2	1	3	0	0	0	1	1	3	1	0	0	1	1	1	0	2	0	2	1	2	2	1	3	0	0	0	1	1	3	1	0	0	1	1	1	0	2
gnl|Amel_4.5|GB48497-PA	gnl|Amel_4.5|GB48497-PA	2	2	2		1	2	2	2	2	0	0	0	0	0	0	0	1	0	1	2	1	0	0	1	0	0	0	0	0	2	0	0	0	0	0	0	0	1	0	1	2	1	0	0	1	0	0	0
gnl|Amel_4.5|GB48536-PA	gnl|Amel_4.5|GB48536-PA	2	1	1		1	2	1	1	2	1	2	2	0	1	2	2	1	2	1	2	1	2	2	1	1	1	1	2	1	1	0	1	1	0	0	1	1	0	1	0	1	1	1	1	0	1	1	1
gnl|Amel_4.5|GB48634-PA	gnl|Amel_4.5|GB48634-PA	11	11	11		1	11	11	11	4	4	5	5	5	0	0	0	10	10	11	2	2	1	3	3	6	3	5	4	5	4	4	5	5	5	0	0	0	10	10	11	2	2	1	3	3	6	3	5
gnl|Amel_4.5|GB48820-PA	gnl|Amel_4.5|GB48820-PA	11	11	11		1	11	11	11	5	4	4	4	6	0	0	0	9	10	8	5	1	2	0	6	4	4	5	4	2	5	4	4	4	6	0	0	0	9	10	8	5	1	2	0	6	4	4	5
gnl|Amel_4.5|GB48823-PA	gnl|Amel_4.5|GB48823-PA	2	2	2		1	2	2	2	0	0	0	0	0	0	0	0	0	0	0	0	0	0	0	0	1	1	0	0	0	0	0	0	0	0	0	0	0	0	0	0	0	0	0	0	0	1	1	0
gnl|Amel_4.5|GB48833-PA	gnl|Amel_4.5|GB48833-PA	3	3	3		1	3	3	3	0	0	0	0	0	0	0	1	2	0	0	0	1	0	0	0	1	1	0	0	0	0	0	0	0	0	0	0	1	2	0	0	0	1	0	0	0	1	1	0
gnl|Amel_4.5|GB48841-PA	gnl|Amel_4.5|GB48841-PA	4	4	4		1	4	4	4	0	0	0	0	0	0	0	0	3	1	2	0	1	1	0	0	2	2	0	0	0	0	0	0	0	0	0	0	0	3	1	2	0	1	1	0	0	2	2	0
gnl|Amel_4.5|GB48847-PA;scf7180002148841_3	gnl|Amel_4.5|GB48847-PA;scf7180002148841_3	1;1	1;1	1;1	;	2	1	1	1	0	0	0	0	1	1	0	0	0	0	0	0	0	0	0	0	0	0	0	0	0	0	0	0	0	1	1	0	0	0	0	0	0	0	0	0	0	0	0	0
gnl|Amel_4.5|GB48904-PA	gnl|Amel_4.5|GB48904-PA	4	4	4		1	4	4	4	0	3	1	0	1	0	0	0	2	3	2	1	0	1	1	2	1	1	1	1	2	0	3	1	0	1	0	0	0	2	3	2	1	0	1	1	2	1	1	1
gnl|Amel_4.5|GB49013-PA	gnl|Amel_4.5|GB49013-PA	2	2	2		1	2	2	2	1	0	1	1	0	2	1	1	2	1	1	0	2	2	1	2	1	2	2	0	0	1	0	1	1	0	2	1	1	2	1	1	0	2	2	1	2	1	2	2
gnl|Amel_4.5|GB49054-PA	gnl|Amel_4.5|GB49054-PA	3	3	3		1	3	3	3	2	0	0	1	1	0	0	0	0	0	0	1	0	0	1	0	0	0	0	1	0	2	0	0	1	1	0	0	0	0	0	0	1	0	0	1	0	0	0	0
gnl|Amel_4.5|GB49106-PA	gnl|Amel_4.5|GB49106-PA	13	2	2		1	13	2	2	4	6	7	8	6	6	4	4	7	6	5	4	7	8	7	6	4	5	4	4	4	0	0	1	1	0	1	0	0	0	0	0	0	1	1	1	0	0	0	0
gnl|Amel_4.5|GB49117-PA	gnl|Amel_4.5|GB49117-PA	14	3	3		1	14	3	3	9	9	9	7	7	8	7	8	11	9	10	10	8	8	8	8	8	10	9	7	6	1	0	1	0	0	0	0	0	2	1	2	1	0	1	0	1	0	1	1
gnl|Amel_4.5|GB49171-PA	gnl|Amel_4.5|GB49171-PA	4	4	4		1	4	4	4	0	0	1	0	1	0	0	0	1	0	2	1	1	0	1	0	0	1	1	0	0	0	0	1	0	1	0	0	0	1	0	2	1	1	0	1	0	0	1	1
gnl|Amel_4.5|GB49240-PA	gnl|Amel_4.5|GB49240-PA	6	5	5		1	6	5	5	4	0	0	1	0	0	1	0	2	1	1	4	0	1	0	3	1	0	1	2	0	3	0	0	0	0	0	0	0	1	0	0	3	0	0	0	3	0	0	1
gnl|Amel_4.5|GB49260-PA	gnl|Amel_4.5|GB49260-PA	5	5	5		1	5	5	5	1	0	1	2	1	0	0	1	4	4	4	1	1	1	1	1	1	1	2	2	0	1	0	1	2	1	0	0	1	4	4	4	1	1	1	1	1	1	1	2
gnl|Amel_4.5|GB49313-PA	gnl|Amel_4.5|GB49313-PA	1	1	1		1	1	1	1	0	0	0	0	0	0	0	0	1	0	1	1	0	0	0	1	0	0	1	1	0	0	0	0	0	0	0	0	0	1	0	1	1	0	0	0	1	0	0	1
gnl|Amel_4.5|GB49389-PA	gnl|Amel_4.5|GB49389-PA	4	4	4		1	4	4	4	1	0	0	1	1	0	0	0	2	3	2	0	0	0	0	0	2	2	0	1	1	1	0	0	1	1	0	0	0	2	3	2	0	0	0	0	0	2	2	0
gnl|Amel_4.5|GB49499-PA	gnl|Amel_4.5|GB49499-PA	2	2	2		1	2	2	2	2	0	0	1	1	0	0	0	1	0	0	1	1	1	1	1	0	1	1	1	1	2	0	0	1	1	0	0	0	1	0	0	1	1	1	1	1	0	1	1
gnl|Amel_4.5|GB49548-PA	gnl|Amel_4.5|GB49548-PA	2	1	1		1	2	1	1	0	1	1	1	0	0	1	1	1	0	0	1	0	0	0	0	0	0	0	1	0	0	1	0	0	0	0	1	1	0	0	0	0	0	0	0	0	0	0	0
gnl|Amel_4.5|GB49639-PA	gnl|Amel_4.5|GB49639-PA	3	3	3		1	3	3	3	0	1	2	2	1	0	0	0	1	2	0	0	1	1	0	0	0	0	0	0	1	0	1	2	2	1	0	0	0	1	2	0	0	1	1	0	0	0	0	0
gnl|Amel_4.5|GB49908-PA;scf7180002170903-snap.8	gnl|Amel_4.5|GB49908-PA;scf7180002170903-snap.8	3;2	2;2	2;2	;	2	3	2	2	0	1	3	1	3	1	1	2	2	1	0	1	0	1	0	1	0	1	1	1	0	0	1	2	0	2	1	1	1	1	1	0	1	0	1	0	1	0	1	1
gnl|Amel_4.5|GB49918-PA	gnl|Amel_4.5|GB49918-PA	2	2	2		1	2	2	2	0	1	0	0	0	1	1	0	0	0	1	0	1	0	2	0	1	1	1	0	1	0	1	0	0	0	1	1	0	0	0	1	0	1	0	2	0	1	1	1
gnl|Amel_4.5|GB49929-PA	gnl|Amel_4.5|GB49929-PA	13	13	13		1	13	13	13	2	3	6	1	4	1	0	0	7	6	4	0	3	1	0	2	5	1	3	3	5	2	3	6	1	4	1	0	0	7	6	4	0	3	1	0	2	5	1	3
gnl|Amel_4.5|GB50000-PA	gnl|Amel_4.5|GB50000-PA	6	5	5		1	6	5	5	2	2	4	3	3	0	0	1	4	4	4	1	2	1	1	3	2	4	3	2	2	2	2	3	2	3	0	0	0	3	3	4	1	1	1	0	2	2	3	2
gnl|Amel_4.5|GB50076-PA	gnl|Amel_4.5|GB50076-PA	3	3	3		1	3	3	3	0	0	0	0	0	0	0	0	1	1	2	0	0	0	0	0	0	0	0	0	0	0	0	0	0	0	0	0	0	1	1	2	0	0	0	0	0	0	0	0
gnl|Amel_4.5|GB50106-PA	gnl|Amel_4.5|GB50106-PA	3	3	3		1	3	3	3	0	0	1	0	0	0	0	1	1	2	2	1	0	0	0	1	1	1	1	1	1	0	0	1	0	0	0	0	1	1	2	2	1	0	0	0	1	1	1	1
gnl|Amel_4.5|GB50128-PA	gnl|Amel_4.5|GB50128-PA	1	1	1		1	1	1	1	0	0	0	0	1	0	0	0	0	0	0	0	0	0	0	0	0	1	1	0	0	0	0	0	0	1	0	0	0	0	0	0	0	0	0	0	0	0	1	1
gnl|Amel_4.5|GB50156-PA	gnl|Amel_4.5|GB50156-PA	1	1	1		1	1	1	1	0	0	1	1	1	1	1	0	1	1	1	0	1	0	0	0	0	0	0	1	0	0	0	1	1	1	1	1	0	1	1	1	0	1	0	0	0	0	0	0
gnl|Amel_4.5|GB50170-PA	gnl|Amel_4.5|GB50170-PA	5	5	5		1	5	5	5	4	2	2	3	4	0	0	0	3	2	2	3	3	1	0	2	4	3	2	2	2	4	2	2	3	4	0	0	0	3	2	2	3	3	1	0	2	4	3	2
gnl|Amel_4.5|GB50219-PA	gnl|Amel_4.5|GB50219-PA	11	11	11		1	11	11	11	2	1	3	1	1	1	0	1	4	4	4	1	0	0	0	2	3	1	3	1	1	2	1	3	1	1	1	0	1	4	4	4	1	0	0	0	2	3	1	3
gnl|Amel_4.5|GB50226-PA	gnl|Amel_4.5|GB50226-PA	26	26	26		1	26	26	26	15	11	10	15	10	3	2	2	19	21	17	15	10	11	9	13	17	15	10	13	13	15	11	10	15	10	3	2	2	19	21	17	15	10	11	9	13	17	15	10
gnl|Amel_4.5|GB50238-PA	gnl|Amel_4.5|GB50238-PA	18	1	1		1	18	1	1	7	9	6	10	7	7	11	12	9	8	10	6	8	8	9	6	7	5	6	6	7	0	0	0	0	0	0	1	1	0	0	0	0	0	0	0	0	0	0	0
gnl|Amel_4.5|GB50245-PA	gnl|Amel_4.5|GB50245-PA	4	4	4		1	4	4	4	2	0	1	1	0	0	0	0	1	0	1	2	0	0	0	0	1	2	0	1	0	2	0	1	1	0	0	0	0	1	0	1	2	0	0	0	0	1	2	0
gnl|Amel_4.5|GB50274-PA;gnl|Amel_4.5|GB46007-PA	gnl|Amel_4.5|GB50274-PA	10;1	9;0	3;0		2	10	9	3	3	5	6	6	5	6	5	3	7	7	7	2	4	7	4	4	6	3	4	4	5	3	5	6	5	5	6	5	3	6	6	6	2	3	6	3	3	5	3	4
gnl|Amel_4.5|GB50296-PA	gnl|Amel_4.5|GB50296-PA	2	2	2		1	2	2	2	1	0	0	0	0	0	0	0	0	0	0	2	0	0	0	1	0	0	0	0	0	1	0	0	0	0	0	0	0	0	0	0	2	0	0	0	1	0	0	0
gnl|Amel_4.5|GB50348-PA	gnl|Amel_4.5|GB50348-PA	1	1	1		1	1	1	1	0	0	0	1	1	0	0	0	1	0	0	0	0	0	0	0	0	0	0	0	0	0	0	0	1	1	0	0	0	1	0	0	0	0	0	0	0	0	0	0
gnl|Amel_4.5|GB50357-PA	gnl|Amel_4.5|GB50357-PA	8	8	2		1	8	8	2	1	3	1	1	2	5	5	3	3	1	2	1	1	3	4	1	2	1	2	3	0	1	3	1	1	2	5	5	3	3	1	2	1	1	3	4	1	2	1	2
gnl|Amel_4.5|GB50421-PA	gnl|Amel_4.5|GB50421-PA	2	2	2		1	2	2	2	1	1	1	1	0	0	0	0	1	1	2	1	0	0	0	1	1	1	0	1	1	1	1	1	1	0	0	0	0	1	1	2	1	0	0	0	1	1	1	0
gnl|Amel_4.5|GB50477-PA	gnl|Amel_4.5|GB50477-PA	3	3	3		1	3	3	3	2	0	1	1	1	1	1	0	1	1	0	2	0	1	2	2	3	2	2	0	0	2	0	1	1	1	1	1	0	1	1	0	2	0	1	2	2	3	2	2
gnl|Amel_4.5|GB50482-PA	gnl|Amel_4.5|GB50482-PA	4	4	4		1	4	4	4	0	0	0	0	0	0	0	0	3	0	1	0	0	0	0	0	2	1	1	0	0	0	0	0	0	0	0	0	0	3	0	1	0	0	0	0	0	2	1	1
gnl|Amel_4.5|GB50522-PA	gnl|Amel_4.5|GB50522-PA	4	4	4		1	4	4	4	1	0	2	4	1	0	0	0	1	1	3	1	1	0	0	1	1	1	1	0	1	1	0	2	4	1	0	0	0	1	1	3	1	1	0	0	1	1	1	1
gnl|Amel_4.5|GB50574-PA	gnl|Amel_4.5|GB50574-PA	1	1	1		1	1	1	1	0	0	1	1	1	0	0	0	1	1	1	0	1	0	1	0	0	0	0	0	0	0	0	1	1	1	0	0	0	1	1	1	0	1	0	1	0	0	0	0
gnl|Amel_4.5|GB50609-PA	gnl|Amel_4.5|GB50609-PA	12	1	0		1	12	1	0	9	6	7	6	5	6	7	8	7	9	8	9	8	7	5	8	7	7	8	9	6	0	0	0	0	0	0	0	0	0	1	0	0	0	0	0	1	1	0	0
gnl|Amel_4.5|GB50662-PA	gnl|Amel_4.5|GB50662-PA	57	57	57		1	57	57	57	13	19	21	17	24	1	3	5	41	41	34	16	28	27	21	17	36	26	34	18	22	13	19	21	17	24	1	3	5	41	41	34	16	28	27	21	17	36	26	34
gnl|Amel_4.5|GB50699-PA	gnl|Amel_4.5|GB50699-PA	1	1	1		1	1	1	1	0	1	0	0	1	0	0	0	1	1	1	1	1	0	0	1	0	1	1	0	1	0	1	0	0	1	0	0	0	1	1	1	1	1	0	0	1	0	1	1
gnl|Amel_4.5|GB50875-PA	gnl|Amel_4.5|GB50875-PA	7	7	7		1	7	7	7	2	2	3	5	1	0	0	0	5	6	6	4	0	1	1	2	0	5	1	4	2	2	2	3	5	1	0	0	0	5	6	6	4	0	1	1	2	0	5	1
gnl|Amel_4.5|GB50876-PA	gnl|Amel_4.5|GB50876-PA	4	4	4		1	4	4	4	2	1	1	1	2	0	0	0	2	4	2	1	2	1	2	1	0	2	1	3	0	2	1	1	1	2	0	0	0	2	4	2	1	2	1	2	1	0	2	1
gnl|Amel_4.5|GB50885-PA	gnl|Amel_4.5|GB50885-PA	1	1	1		1	1	1	1	0	0	0	0	0	0	0	0	1	0	0	0	0	0	0	0	0	0	0	0	0	0	0	0	0	0	0	0	0	1	0	0	0	0	0	0	0	0	0	0
gnl|Amel_4.5|GB50902-PA	gnl|Amel_4.5|GB50902-PA	7	6	6		1	7	6	6	2	2	3	2	4	0	1	1	6	5	2	3	2	1	0	2	3	3	3	1	1	1	1	2	1	3	0	0	0	5	4	1	3	1	1	0	1	2	2	2
gnl|Amel_4.5|GB50924-PA	gnl|Amel_4.5|GB50924-PA	11	11	11		1	11	11	11	2	1	1	1	0	0	0	0	8	5	6	4	0	1	0	3	5	4	3	2	1	2	1	1	1	0	0	0	0	8	5	6	4	0	1	0	3	5	4	3
gnl|Amel_4.5|GB50942-PA	gnl|Amel_4.5|GB50942-PA	4	1	1		1	4	1	1	2	3	2	4	3	3	4	3	4	3	4	1	2	4	2	1	4	4	2	1	2	0	1	1	1	1	1	1	1	1	1	1	0	1	1	1	0	1	1	1
gnl|Amel_4.5|GB50970-PA	gnl|Amel_4.5|GB50970-PA	8	8	8		1	8	8	8	2	1	2	4	3	0	0	0	6	5	4	4	1	1	1	3	5	4	4	1	1	2	1	2	4	3	0	0	0	6	5	4	4	1	1	1	3	5	4	4
gnl|Amel_4.5|GB51059-PA	gnl|Amel_4.5|GB51059-PA	1	1	1		1	1	1	1	1	0	0	1	0	0	0	0	0	0	0	1	0	0	0	0	1	1	0	0	0	1	0	0	1	0	0	0	0	0	0	0	1	0	0	0	0	1	1	0
gnl|Amel_4.5|GB51283-PA	gnl|Amel_4.5|GB51283-PA	8	8	8		1	8	8	8	1	1	0	0	0	0	1	0	2	3	1	2	1	0	2	3	5	3	3	1	0	1	1	0	0	0	0	1	0	2	3	1	2	1	0	2	3	5	3	3
gnl|Amel_4.5|GB51372-PA	gnl|Amel_4.5|GB51372-PA	1	1	1		1	1	1	1	0	0	0	0	0	1	1	1	0	0	0	0	0	0	0	0	0	0	0	0	0	0	0	0	0	0	1	1	1	0	0	0	0	0	0	0	0	0	0	0
gnl|Amel_4.5|GB51406-PA	gnl|Amel_4.5|GB51406-PA	2	1	1		1	2	1	1	1	0	1	0	2	1	1	1	1	1	1	1	0	1	1	0	1	1	1	1	1	0	0	0	0	1	1	1	1	0	0	0	0	0	0	0	0	0	0	0
gnl|Amel_4.5|GB51613-PA	gnl|Amel_4.5|GB51613-PA	1	1	1		1	1	1	1	0	0	0	0	0	0	0	0	0	0	1	0	0	0	0	0	0	0	0	0	0	0	0	0	0	0	0	0	0	0	0	1	0	0	0	0	0	0	0	0
gnl|Amel_4.5|GB51653-PA	gnl|Amel_4.5|GB51653-PA	6	3	3		1	6	3	3	2	2	4	3	3	1	1	1	4	1	4	2	3	2	2	2	3	2	0	1	0	1	2	2	2	2	1	1	1	2	0	1	0	1	1	1	1	2	1	0
gnl|Amel_4.5|GB51696-PA	gnl|Amel_4.5|GB51696-PA	18	18	18		1	18	18	18	4	3	8	6	6	0	3	1	14	5	12	3	6	2	3	4	4	7	7	4	3	4	3	8	6	6	0	3	1	14	5	12	3	6	2	3	4	4	7	7
gnl|Amel_4.5|GB51697-PA	gnl|Amel_4.5|GB51697-PA	46	46	46		1	46	46	46	29	32	33	23	27	8	12	15	36	40	38	25	27	31	27	30	35	29	37	30	31	29	32	33	23	27	8	12	15	36	40	38	25	27	31	27	30	35	29	37
gnl|Amel_4.5|GB51698-PA	gnl|Amel_4.5|GB51698-PA	54	54	54		1	54	54	54	31	27	35	29	33	8	6	6	46	47	46	33	27	34	22	28	35	34	37	28	33	31	27	35	29	33	8	6	6	46	47	46	33	27	34	22	28	35	34	37
gnl|Amel_4.5|GB51716-PA	gnl|Amel_4.5|GB51716-PA	2	2	2		1	2	2	2	2	1	0	1	0	2	2	1	1	1	2	1	1	1	2	1	0	0	0	0	1	2	1	0	1	0	2	2	1	1	1	2	1	1	1	2	1	0	0	0
[truncated: 1,182 more rows]
[truncated: 154 more columns]
